# Supplementary material for: Light-dependent expression of flg22-induced defense genes in Arabidopsis
Source: Front Plant Sci. 2014 Oct 9;5:531. doi: 10.3389/fpls.2014.00531 (PMC4191550; doi:10.3389/fpls.2014.00531)
Supplement: Supplementary file 6 [file DataSheet1.XLS]

## Sheet: L30-UP
Light-dependent genes in Arabidopsis seedlings treated with 1 mM flg22 for 30 min.
					Experiment 1				Experiment 2
ProbeName(L30 Cy5)	AGIcode	GeneName	SystematicName	Description	LogRatio	FoldChange	LogRatioError	PValueLogRatio	LogRatio	FoldChange	LogRatioError	PValueLogRatio	FoldChange Ave.
A_84_P23237	AT4G03450	AT4G03450	NM_116583	ref|Arabidopsis thaliana ankyrin repeat family protein (AT4G03450) mRNA, complete cds [NM_116583]	1.89162	77.9148	0.192158	7.26865e-23	-1.92541	84.2187	0.195515	7.00058e-23	81.0668
A_84_P15257	AT1G48640	AT1G48640	NM_103760	ref|Arabidopsis thaliana lysine and histidine specific transporter, putative (AT1G48640) mRNA, complete cds [NM_103760]	1.54647	35.1944	0.160929	7.27688e-22	-2.03566	108.559	0.207845	1.19307e-22	71.8765
A_84_P559896	AT3G44450	AT3G44450	NM_114313	ref|Arabidopsis thaliana unknown protein (AT3G44450) mRNA, complete cds [NM_114313]	1.91278	81.8044	0.193985	6.17878e-23	-1.78538	61.0073	0.181799	9.17415e-23	71.4059
A_84_P564785	AT1G14250	AT1G14250	NM_101291	ref|Arabidopsis thaliana nucleoside phosphatase family protein / GDA1/CD39 family protein (AT1G14250) mRNA, complete cds [NM_101291]	1.76245	57.8698	0.182661	4.9761e-22	-1.92306	83.7636	0.198291	3.07083e-22	70.8167
A_84_P231939	AT1G61800	GPT2	NM_104862	ref|Arabidopsis thaliana GPT2; antiporter/ glucose-6-phosphate transmembrane transporter (GPT2) mRNA, complete cds [NM_104862]	1.8575	72.0273	0.188387	6.20543e-23	-1.82855	67.3827	0.185634	6.83389e-23	69.705
A_84_P103716	AT5G03350	AT5G03350	NM_120414	ref|Arabidopsis thaliana legume lectin family protein (AT5G03350) mRNA, complete cds [NM_120414]	1.86003	72.4478	0.188647	6.21721e-23	-1.80061	63.184	0.183011	7.66062e-23	67.8159
A_84_P199774	AT1G15980	NDF1	NM_101466	ref|Arabidopsis thaliana NDF1 (NDH-DEPENDENT CYCLIC ELECTRON FLOW 1) (NDF1) mRNA, complete cds [NM_101466]	1.85284	71.2584	0.187964	6.36922e-23	-1.73216	53.971	0.176544	1.00487e-22	62.6147
A_84_P226169	AT3G01440	AT3G01440	NM_111010	ref|Arabidopsis thaliana oxygen evolving enhancer 3 (PsbQ) family protein (AT3G01440) mRNA, complete cds [NM_111010]	1.83427	68.2768	0.186235	6.9063e-23	-1.72547	53.1465	0.175953	1.05601e-22	60.7116
A_84_P18215	AT2G32290	BAM6	NM_128788	ref|Arabidopsis thaliana BAM6 (BETA-AMYLASE 6); beta-amylase/ catalytic/ cation binding (BAM6) mRNA, complete cds [NM_128788]	1.74454	55.5315	0.181607	7.53163e-22	-1.80477	63.7931	0.189185	1.43193e-21	59.6623
A_84_P785972	no_match	CB185526	CB185526	Unknown	1.70327	50.498	0.174139	1.35673e-22	-1.83657	68.6392	0.186873	8.5355e-23	59.5686
A_84_P10609	AT2G24850	TAT3	NM_128044	ref|Arabidopsis thaliana TAT3 (TYROSINE AMINOTRANSFERASE 3); L-tyrosine:2-oxoglutarate aminotransferase/ transaminase (TAT3) mRNA, complete cds [NM_128044]	1.75053	56.3034	0.1784	9.95593e-23	-1.79595	62.5103	0.182705	8.38027e-23	59.4069
A_84_P860726	AT3G22231	R65132	R65132	tc|AAD15384.1 - Arabidopsis thaliana (Mouse-ear cress), partial (68%) [TC400604]	1.87486	74.9644	0.190038	5.86225e-23	-1.57517	37.5982	0.161878	2.23357e-22	56.2813
A_84_P16919	AT5G59130	AT5G59130	NM_125303	ref|Arabidopsis thaliana subtilase family protein (AT5G59130) mRNA, complete cds [NM_125303]	1.44682	27.9783	0.152499	2.36863e-21	-1.91759	82.717	0.197812	3.196e-22	55.3476
A_84_P827147	AT1G61800	GPT2	NM_104862	ref|Arabidopsis thaliana GPT2; antiporter/ glucose-6-phosphate transmembrane transporter (GPT2) mRNA, complete cds [NM_104862]	1.63446	43.0985	0.167397	1.60742e-22	-1.81646	65.5337	0.184508	7.20928e-23	54.3161
A_84_P19000	AT1G70820	AT1G70820	NM_105750	ref|Arabidopsis thaliana phosphoglucomutase, putative / glucose phosphomutase, putative (AT1G70820) mRNA, complete cds [NM_105750]	1.77115	59.0399	0.180194	8.43596e-23	-1.69523	49.5715	0.17305	1.16934e-22	54.3057
A_84_P586578	AT3G22231	PCC1	NM_113121	ref|Arabidopsis thaliana PCC1 (PATHOGEN AND CIRCADIAN CONTROLLED 1) (PCC1) mRNA, complete cds [NM_113121]	1.85397	71.4449	0.188048	6.26395e-23	-1.55817	36.1549	0.160311	2.48573e-22	53.7999
A_84_P809649	no_match	TA28146_3702	TA28146_3702	tc|Rep: ER lumen protein retaining receptor - Vitis vinifera (Grape), partial (5%) [TC395123]	1.54832	35.3445	0.161304	8.08779e-22	-1.79076	61.7671	0.184107	2.31968e-22	48.5558
A_84_P51550	AT2G40750	WRKY54	NM_129637	ref|Arabidopsis thaliana WRKY54; transcription factor (WRKY54) mRNA, complete cds [NM_129637]	1.72507	53.0976	0.176285	1.29652e-22	-1.53628	34.3779	0.158712	3.67858e-22	43.7378
A_84_P97476	AT5G24780	VSP1	NM_122387	ref|Arabidopsis thaliana VSP1 (VEGETATIVE STORAGE PROTEIN 1); acid phosphatase/ transcription factor binding (VSP1) mRNA, complete cds [NM_122387]	1.67732	47.5684	0.171451	1.331e-22	-1.57857	37.894	0.162277	2.2992e-22	42.7312
A_84_P17546	AT3G44860	FAMT	NM_114355	ref|Arabidopsis thaliana FAMT (farnesoic acid carboxyl-O-methyltransferase); S-adenosylmethionine-dependent methyltransferase/ farnesoic acid O-methylt_ (FAMT) mRNA, complete cds [NM_114355]	1.71002	51.2883	0.175359	1.81724e-22	-1.53324	34.1378	0.159019	5.32295e-22	42.713
A_84_P21600	AT5G45650	AT5G45650	NM_123933	ref|Arabidopsis thaliana subtilase family protein (AT5G45650) mRNA, complete cds [NM_123933]	1.73115	53.8451	0.178066	2.43159e-22	-1.4959	31.3257	0.156115	9.51191e-22	42.5854
A_84_P805566	AT5G24780	VSP1	NM_122387	ref|Arabidopsis thaliana VSP1 (VEGETATIVE STORAGE PROTEIN 1); acid phosphatase/ transcription factor binding (VSP1) mRNA, complete cds [NM_122387]	1.68417	48.3247	0.177011	1.82593e-21	-1.52137	33.218	0.161693	5.0078e-21	40.7713
A_84_P16903	AT5G54610	ANK	NM_124842	ref|Arabidopsis thaliana ANK (ankyrin); protein binding (ANK) mRNA, complete cds [NM_124842]	1.5995	39.7653	0.171135	9.0651e-21	-1.61517	41.2263	0.177685	9.89386e-20	40.4958
A_84_P13864	AT4G30320	AT4G30320	NM_119178	ref|Arabidopsis thaliana allergen V5/Tpx-1-related family protein (AT4G30320) mRNA, complete cds [NM_119178]	1.48842	30.7906	0.155274	9.17707e-22	-1.69905	50.0093	0.175187	3.06054e-22	40.4
A_84_P305730	AT5G24155	AT5G24155	NM_147909	ref|Arabidopsis thaliana squalene monooxygenase, putative / squalene epoxidase, putative (AT5G24155) mRNA, complete cds [NM_147909]	1.6377	43.4211	0.173729	4.22942e-21	-1.543	34.914	0.166513	1.92284e-20	39.1675
A_84_P23852	AT2G42540	COR15A	NM_180040	ref|Arabidopsis thaliana COR15A (COLD-REGULATED 15A) (COR15A) mRNA, complete cds [NM_180040]	1.5804	38.0539	0.163043	3.22506e-22	-1.58278	38.263	0.163353	3.34794e-22	38.1584
A_84_P850790	AT4G14400	BP783345	BP783345	Unknown	1.6053	40.2995	0.164956	2.20883e-22	-1.49228	31.0656	0.154576	4.72735e-22	35.6825
A_84_P513574	AT2G14560	LURP1	NM_201727	ref|Arabidopsis thaliana LURP1 (LATE UPREGULATED IN RESPONSE TO HYALOPERONOSPORA PARASITICA) (LURP1) mRNA, complete cds [NM_201727]	1.66219	45.9396	0.173338	8.87162e-22	-1.40524	25.4237	0.149272	4.77768e-21	35.6816
A_84_P18492	AT3G44870	AT3G44870	NM_114356	ref|Arabidopsis thaliana S-adenosyl-L-methionine:carboxyl methyltransferase family protein (AT3G44870) mRNA, complete cds [NM_114356]	1.58706	38.6425	0.163049	2.16675e-22	-1.51031	32.3821	0.155983	3.5781e-22	35.5123
A_84_P812905	AT3G22231	PCC1	NM_113121	ref|Arabidopsis thaliana PCC1 (PATHOGEN AND CIRCADIAN CONTROLLED 1) (PCC1) mRNA, complete cds [NM_113121]	1.65442	45.125	0.169233	1.42783e-22	-1.40023	25.1319	0.145941	8.43419e-22	35.1285
A_84_P22318	AT4G12830	AT4G12830	NM_117352	ref|Arabidopsis thaliana hydrolase, alpha/beta fold family protein (AT4G12830) mRNA, complete cds [NM_117352]	1.56068	36.3647	0.1616	4.56241e-22	-1.49575	31.3149	0.155723	7.59912e-22	33.8398
A_84_P136215	AT1G32080	AT1G32080	NM_102942	ref|Arabidopsis thaliana membrane protein, putative (AT1G32080) mRNA, complete cds [NM_102942]	1.55573	35.9524	0.160088	2.52861e-22	-1.4781	30.0674	0.152982	4.37691e-22	33.0099
A_84_P580314	AT3G22235	AT3G22235	NM_180292	ref|Arabidopsis thaliana unknown protein (AT3G22235) mRNA, complete cds [NM_180292]	1.5645	36.6856	0.16106	2.63433e-22	-1.4664	29.2685	0.152103	5.37437e-22	32.977
A_84_P799279	AT3G22231	PCC1	NM_113121	ref|Arabidopsis thaliana PCC1 (PATHOGEN AND CIRCADIAN CONTROLLED 1) (PCC1) mRNA, complete cds [NM_113121]	1.6116	40.8885	0.16525	1.79993e-22	-1.39155	24.6349	0.145163	9.14329e-22	32.7617
A_84_P812910	AT3G22235, AT3G22231	AT3G22235	NM_001161166	ref|Arabidopsis thaliana unknown protein (AT3G22235) mRNA, complete cds [NM_001161166]	1.59317	39.1893	0.163545	2.00683e-22	-1.41141	25.7872	0.146949	7.63669e-22	32.4883
A_84_P19191	AT1G19670	ATCLH1	NM_101823	ref|Arabidopsis thaliana ATCLH1 (ARABIDOPSIS THALIANA CORONATINE-INDUCED PROTEIN 1); chlorophyllase (ATCLH1) mRNA, complete cds [NM_101823]	1.52408	33.4253	0.1572	3.16222e-22	-1.48727	30.7093	0.15384	4.13915e-22	32.0673
A_84_P146938	AT1G02450	NIMIN1	NM_100126	ref|Arabidopsis thaliana NIMIN1 (NIM1-INTERACTING 1); protein binding (NIMIN1) mRNA, complete cds [NM_100126]	1.56114	36.403	0.160881	2.90889e-22	-1.43516	27.2373	0.149371	7.3935e-22	31.8201
A_84_P813757	AT3G44860	FAMT	NM_114355	ref|Arabidopsis thaliana FAMT (farnesoic acid carboxyl-O-methyltransferase); S-adenosylmethionine-dependent methyltransferase/ farnesoic acid O-methylt_ (FAMT) mRNA, complete cds [NM_114355]	1.5117	32.4864	0.156051	3.41662e-22	-1.49082	30.9613	0.154144	3.98145e-22	31.7239
A_84_P764623	AT4G15248	AT4G15248	NM_001036568	ref|Arabidopsis thaliana zinc ion binding (AT4G15248) mRNA, complete cds [NM_001036568]	1.60378	40.1583	0.171457	8.45489e-21	-1.32777	21.2702	0.146701	1.41821e-19	30.7142
A_84_P139809	AT3G48420	AT3G48420	NM_114701	ref|Arabidopsis thaliana haloacid dehalogenase-like hydrolase family protein (AT3G48420) mRNA, complete cds [NM_114701]	1.51533	32.7588	0.156378	3.32093e-22	-1.44501	27.8616	0.149978	5.70145e-22	30.3102
A_84_P219958	AT5G42760	AT5G42760	NM_123640	ref|Arabidopsis thaliana unknown protein (AT5G42760) mRNA, complete cds [NM_123640]	1.54336	34.9434	0.167654	3.39567e-20	-1.37698	23.8223	0.154401	4.73837e-19	29.3828
A_84_P93089	AT1G13650	AT1G13650	NM_179324	ref|Arabidopsis thaliana unknown protein (AT1G13650) mRNA, complete cds [NM_179324]	1.37985	23.9801	0.160338	7.57159e-18	-1.52887	33.7966	0.174626	2.03906e-18	28.8884
A_84_P12686	AT3G25180	CYP82G1	NM_113423	ref|Arabidopsis thaliana CYP82G1; electron carrier/ heme binding / iron ion binding / monooxygenase/ oxygen binding (CYP82G1) mRNA, complete cds [NM_113423]	1.50703	32.1386	0.156289	5.28556e-22	-1.4051	25.4156	0.147253	1.39978e-21	28.7771
A_84_P15628	AT3G57240	BG3	NM_115584	ref|Arabidopsis thaliana BG3 (BETA-1,3-GLUCANASE 3); cellulase/ hydrolase, hydrolyzing O-glycosyl compounds (BG3) mRNA, complete cds [NM_115584]	1.4462	27.938	0.162985	7.10996e-19	-1.44539	27.886	0.164187	1.32873e-18	27.912
A_84_P123192	AT5G51720	AT5G51720	NM_124551	ref|Arabidopsis thaliana unknown protein (AT5G51720) mRNA, complete cds [NM_124551]	1.46247	29.0045	0.151562	4.9488e-22	-1.40721	25.5391	0.14657	7.92587e-22	27.2718
A_84_P10789	AT3G16250	NDF4	NM_112496	ref|Arabidopsis thaliana NDF4 (NDH-DEPENDENT CYCLIC ELECTRON FLOW 1); electron carrier/ iron-sulfur cluster binding (NDF4) mRNA, complete cds [NM_112496]	1.42614	26.677	0.148281	6.72683e-22	-1.4428	27.7202	0.149786	5.83629e-22	27.1986
A_84_P809662	AT3G16250	NDF4	NM_112496	ref|Arabidopsis thaliana NDF4 (NDH-DEPENDENT CYCLIC ELECTRON FLOW 1); electron carrier/ iron-sulfur cluster binding (NDF4) mRNA, complete cds [NM_112496]	1.45006	28.1876	0.150442	5.4886e-22	-1.40021	25.1312	0.145947	8.47337e-22	26.6594
A_84_P18565	AT4G24350	AT4G24350	NM_001125571	ref|Arabidopsis thaliana phosphorylase family protein (AT4G24350) mRNA, complete cds [NM_001125571]	1.42738	26.7536	0.148415	6.74629e-22	-1.41775	26.1666	0.14755	7.35244e-22	26.4601
A_84_P20210	AT3G03190	ATGSTF11	NM_111189	ref|Arabidopsis thaliana ATGSTF11 (GLUTATHIONE S-TRANSFERASE F11); glutathione transferase (ATGSTF11) mRNA, complete cds [NM_111189]	1.3999	25.1128	0.161184	3.78487e-18	-1.4359	27.2838	0.172817	9.66775e-17	26.1983
A_84_P22425	AT4G16880	AT4G16880	NM_117791	ref|Arabidopsis thaliana disease resistance protein-related (AT4G16880) mRNA, complete cds [NM_117791]	1.45285	28.3697	0.150801	5.73243e-22	-1.37721	23.8346	0.144004	1.13651e-21	26.1021
A_84_P94599	AT3G56290	AT3G56290	NM_115487	ref|Arabidopsis thaliana unknown protein (AT3G56290) mRNA, complete cds [NM_115487]	1.21601	16.4439	0.131849	2.89713e-20	-1.53895	34.5899	0.161353	1.45918e-21	25.5169
A_84_P299990	AT5G43750	AT5G43750	NM_123742	ref|Arabidopsis thaliana unknown protein (AT5G43750) mRNA, complete cds [NM_123742]	1.38013	23.9955	0.144146	1.02331e-21	-1.40354	25.3244	0.146246	8.22244e-22	24.66
A_84_P14954	AT1G73602, AT1G73600	CPuORF32	NM_001124125	ref|Arabidopsis thaliana CPuORF32 (Conserved peptide upstream open reading frame 32) (CPuORF32) mRNA, complete cds [NM_001124125]	1.39458	24.8072	0.145447	8.96459e-22	-1.37605	23.7711	0.143789	1.07005e-21	24.2891
A_84_P305070	AT2G15020	AT2G15020	NM_127064	ref|Arabidopsis thaliana unknown protein (AT2G15020) mRNA, complete cds [NM_127064]	1.43997	27.5406	0.15004	8.20674e-22	-1.31622	20.7121	0.139144	3.09651e-21	24.1264
A_84_P855873	AT4G14400	T42092	T42092	Unknown	1.31769	20.7821	0.140024	4.93821e-21	-1.43242	27.0659	0.150242	1.51206e-21	23.924
A_84_P23950	AT1G07450	AT1G07450	NM_100619	ref|Arabidopsis thaliana tropinone reductase, putative / tropine dehydrogenase, putative (AT1G07450) mRNA, complete cds [NM_100619]	1.32701	21.2328	0.159744	9.80897e-17	-1.42274	26.4689	0.172086	1.36716e-16	23.8508
A_84_P784216	AT5G24780	VSP1	NM_001125801	ref|Arabidopsis thaliana VSP1 (VEGETATIVE STORAGE PROTEIN 1); acid phosphatase/ transcription factor binding (VSP1) mRNA, complete cds [NM_001125801]	1.19181	15.5529	0.136826	3.02744e-18	-1.50562	32.0347	0.174565	6.41073e-18	23.7938
A_84_P18673	AT5G07690	ATMYB29	NM_120851	ref|Arabidopsis thaliana ATMYB29 (ARABIDOPSIS THALIANA MYB DOMAIN PROTEIN 29); DNA binding / transcription factor (ATMYB29) mRNA, complete cds [NM_120851]	1.27531	18.8501	0.158935	1.02259e-15	-1.45002	28.1849	0.174171	8.41494e-17	23.5175
A_84_P611298	AT2G04515	AT2G04515	NM_147244	ref|Arabidopsis thaliana unknown protein (AT2G04515) mRNA, complete cds [NM_147244]	1.50825	32.229	0.16585	9.54095e-20	-1.16977	14.7832	0.137737	2.0179e-17	23.5061
A_84_P15691	AT4G11460	AT4G11460	NM_117217	ref|Arabidopsis thaliana protein kinase family protein (AT4G11460) mRNA, complete cds [NM_117217]	1.43061	26.9531	0.162286	1.19289e-18	-1.29388	19.6734	0.152702	2.3863e-17	23.3133
A_84_P260800	AT4G19430	AT4G19430	NM_118063	ref|Arabidopsis thaliana unknown protein (AT4G19430) mRNA, complete cds [NM_118063]	1.36205	23.0168	0.160445	2.08125e-17	-1.37073	23.4816	0.173075	2.37776e-15	23.2492
A_84_P808818	AT5G24770, AT5G24780	VSP2	NM_001036860	ref|Arabidopsis thaliana VSP2 (VEGETATIVE STORAGE PROTEIN 2); acid phosphatase (VSP2) mRNA, complete cds [NM_001036860]	1.40299	25.2921	0.1462	8.28212e-22	-1.31434	20.6227	0.138307	2.03811e-21	22.9574
A_84_P216038	AT4G14400	ACD6	NM_117519	ref|Arabidopsis thaliana ACD6 (ACCELERATED CELL DEATH 6); protein binding (ACD6) mRNA, complete cds [NM_117519]	1.43636	27.3126	0.149203	6.15538e-22	-1.25872	18.1435	0.133425	3.95034e-21	22.7281
A_84_P11446	AT1G15520	PDR12	NM_101421	ref|Arabidopsis thaliana PDR12 (PLEIOTROPIC DRUG RESISTANCE 12); ATPase, coupled to transmembrane movement of substances (PDR12) mRNA, complete cds [NM_101421]	1.42728	26.7472	0.149597	1.41682e-21	-1.27108	18.6671	0.135436	6.28812e-21	22.7072
A_84_P215028	AT3G25770	AOC2	NM_113476	ref|Arabidopsis thaliana AOC2 (ALLENE OXIDE CYCLASE 2); allene-oxide cyclase (AOC2) mRNA, complete cds [NM_113476]	1.39037	24.5679	0.145092	9.45539e-22	-1.31835	20.8135	0.138682	1.97604e-21	22.6907
A_84_P17028	AT1G62560	FMO_GS-OX3	NM_104934	ref|Arabidopsis thaliana FMO GS-OX3 (FLAVIN-MONOOXYGENASE GLUCOSINOLATE S-OXYGENASE 3); 3-methylthiopropyl glucosinolate S-oxygenase/ 4-methylthiopropy_ (FMO GS-OX3) mRNA, complete cds [NM_104934]	1.55026	35.5026	0.168148	2.98148e-20	-0.984347	9.646	0.118336	8.9279e-17	22.5743
A_84_P18989	AT1G16420	MC8	NM_101508	ref|Arabidopsis thaliana MC8 (METACASPASE 8); cysteine-type endopeptidase (MC8) mRNA, complete cds [NM_101508]	1.36423	23.133	0.142725	1.19494e-21	-1.33081	21.4194	0.139755	1.69193e-21	22.2762
A_84_P844482	AT4G14400	ACD6	NM_117519	ref|Arabidopsis thaliana ACD6 (ACCELERATED CELL DEATH 6); protein binding (ACD6) mRNA, complete cds [NM_117519]	1.36643	23.2505	0.14294	1.18376e-21	-1.3028	20.0815	0.137303	2.34413e-21	21.666
A_84_P90469	AT1G16410	CYP79F1	NM_101507	ref|Arabidopsis thaliana CYP79F1 (CYTOCHROME P450 79F1); oxidoreductase, acting on paired donors, with incorporation or reduction of molecular oxygen, _ (CYP79F1) mRNA, complete cds [NM_101507]	1.39696	24.9434	0.146063	1.132e-21	-1.24863	17.7269	0.133013	6.15667e-21	21.3352
A_84_P16811	AT5G18660	PCB2	NM_121871	ref|Arabidopsis thaliana PCB2 (PALE-GREEN AND CHLOROPHYLL B REDUCED 2); 3,8-divinyl protochlorophyllide a 8-vinyl reductase (PCB2) mRNA, complete cds [NM_121871]	1.35423	22.6065	0.141834	1.32227e-21	-1.29561	19.7519	0.13665	2.51257e-21	21.1792
A_84_P528434	AT5G56960	AT5G56960	NM_125078	ref|Arabidopsis thaliana basic helix-loop-helix (bHLH) family protein (AT5G56960) mRNA, complete cds [NM_125078]	1.33982	21.8686	0.1409	1.92512e-21	-1.30844	20.3442	0.138057	2.60265e-21	21.1064
A_84_P14880	AT5G05580	FAD8	NM_120640	ref|Arabidopsis thaliana FAD8 (FATTY ACID DESATURASE 8); omega-3 fatty acid desaturase (FAD8) mRNA, complete cds [NM_120640]	1.33759	21.7565	0.14043	1.65084e-21	-1.30894	20.3677	0.137927	2.30822e-21	21.0621
A_84_P765116	AT4G12917	AT4G12917	NR_022950	ref|Arabidopsis thaliana (AT4G12917) otherRNA [NR_022950]	1.36837	23.3543	0.143543	1.53078e-21	-1.2672	18.5012	0.134776	5.34149e-21	20.9277
A_84_P21319	AT3G61220	AT3G61220	NM_115986	ref|Arabidopsis thaliana short-chain dehydrogenase/reductase (SDR) family protein (AT3G61220) mRNA, complete cds [NM_115986]	1.33349	21.5521	0.140094	1.75691e-21	-1.29622	19.7798	0.136808	2.67411e-21	20.666
A_84_P13909	AT1G19320	AT1G19320	NM_101789	ref|Arabidopsis thaliana pathogenesis-related thaumatin family protein (AT1G19320) mRNA, complete cds [NM_101789]	1.38851	24.463	0.1452	1.1467e-21	-1.22628	16.8377	0.13087	7.23769e-21	20.6504
A_84_P19302	AT3G23220	AT3G23220	NM_113223	ref|Arabidopsis thaliana DNA binding / transcription factor (AT3G23220) mRNA, complete cds [NM_113223]	0.990945	9.79367	0.12114	2.8339e-16	-1.49279	31.1022	0.173804	8.77843e-18	20.4479
A_84_P19567	AT4G37800	AT4G37800	NM_119942	ref|Arabidopsis thaliana xyloglucan:xyloglucosyl transferase, putative / xyloglucan endotransglycosylase, putative / endo-xyloglucan transferase, putat_ (AT4G37800) mRNA, complete cds [NM_119942]	1.30469	20.1691	0.137445	2.25694e-21	-1.31165	20.4952	0.138059	2.08511e-21	20.3321
A_84_P270130	AT4G18440	AT4G18440	NM_117957	ref|Arabidopsis thaliana adenylosuccinate lyase, putative / adenylosuccinase, putative (AT4G18440) mRNA, complete cds [NM_117957]	1.33522	21.6383	0.140216	1.68842e-21	-1.26721	18.5016	0.134253	3.76367e-21	20.07
A_84_P167673	AT5G38430	AT5G38430	NM_123204	ref|Arabidopsis thaliana ribulose bisphosphate carboxylase small chain 1B / RuBisCO small subunit 1B (RBCS-1B) (ATS1B) (AT5G38430) mRNA, complete cds [NM_123204]	1.36995	23.4396	0.14323	1.12562e-21	-1.22175	16.6629	0.130209	6.41338e-21	20.0513
A_84_P21769	AT1G61120	TPS04	NM_104793	ref|Arabidopsis thaliana TPS04 (TERPENE SYNTHASE 04); (E,E)-geranyllinalool synthase (TPS04) mRNA, complete cds [NM_104793]	1.2588	18.1469	0.140705	3.67333e-19	-1.33976	21.8658	0.147775	1.23184e-19	20.0063
A_84_P11530	AT1G78370	ATGSTU20	NM_106484	ref|Arabidopsis thaliana ATGSTU20 (GLUTATHIONE S-TRANSFERASE TAU 20); glutathione transferase (ATGSTU20) mRNA, complete cds [NM_106484]	1.31963	20.8753	0.138785	1.93505e-21	-1.27439	18.8102	0.134809	3.2821e-21	19.8428
A_84_P310613	AT2G26020	PDF1.2b	NM_128161	ref|Arabidopsis thaliana PDF1.2b (plant defensin 1.2b) (PDF1.2b) mRNA, complete cds [NM_128161]	1.29332	19.6479	0.136589	2.83504e-21	-1.29692	19.8115	0.136925	2.7517e-21	19.7297
A_84_P23024	AT2G47140	AT2G47140	NM_130282	ref|Arabidopsis thaliana short-chain dehydrogenase/reductase (SDR) family protein (AT2G47140) mRNA, complete cds [NM_130282]	1.35264	22.5238	0.142314	2.00758e-21	-1.22759	16.8883	0.13144	9.67515e-21	19.7061
A_84_P15740	AT4G27030	AT4G27030	NM_118837	ref|Arabidopsis thaliana small conjugating protein ligase (AT4G27030) mRNA, complete cds [NM_118837]	1.3159	20.6967	0.138604	2.22402e-21	-1.27116	18.6706	0.134687	3.80353e-21	19.6837
A_84_P843261	AT1G69523	AT1G69523	NM_105620	ref|Arabidopsis thaliana UbiE/COQ5 methyltransferase family protein (AT1G69523) mRNA, complete cds [NM_105620]	1.33753	21.7533	0.141124	2.6004e-21	-1.23585	17.2127	0.132232	9.09482e-21	19.483
A_84_P17551	AT4G00880	AT4G00880	NM_116314	ref|Arabidopsis thaliana auxin-responsive family protein (AT4G00880) mRNA, complete cds [NM_116314]	1.19646	15.7202	0.133842	3.91637e-19	-1.35145	22.4622	0.148	6.75911e-20	19.0912
A_84_P21773	AT1G03630	POR_C	NM_100243	ref|Arabidopsis thaliana POR C (PROTOCHLOROPHYLLIDE OXIDOREDUCTASE); NADPH dehydrogenase/ oxidoreductase/ protochlorophyllide reductase (POR C) mRNA, complete cds [NM_100243]	1.28387	19.2254	0.135618	2.88512e-21	-1.27281	18.7418	0.13465	3.3007e-21	18.9836
A_84_P22681	AT1G71390	AtRLP11	NM_105808	ref|Arabidopsis thaliana AtRLP11 (Receptor Like Protein 11); protein binding (AtRLP11) mRNA, complete cds [NM_105808]	1.43779	27.4024	0.162433	8.62858e-19	-0.994729	9.87938	0.122532	4.73366e-16	18.6409
A_84_P20482	AT4G29740	CKX4	NM_179139	ref|Arabidopsis thaliana CKX4 (CYTOKININ OXIDASE 4); amine oxidase/ cytokinin dehydrogenase (CKX4) mRNA, complete cds [NM_179139]	1.26774	18.5242	0.134207	3.515e-21	-1.2729	18.7457	0.134658	3.29822e-21	18.635
A_84_P862159	AT2G24850	TAT3	NM_128044	ref|Arabidopsis thaliana TAT3 (TYROSINE AMINOTRANSFERASE 3); L-tyrosine:2-oxoglutarate aminotransferase/ transaminase (TAT3) mRNA, complete cds [NM_128044]	1.20723	16.115	0.160469	5.34711e-14	-1.32378	21.0758	0.174106	2.88631e-14	18.5954
A_84_P10011	AT4G09350	AT4G09350	NM_117003	ref|Arabidopsis thaliana DNAJ heat shock N-terminal domain-containing protein (AT4G09350) mRNA, complete cds [NM_117003]	1.20607	16.0721	0.129229	1.03109e-20	-1.32463	21.1168	0.13962	2.36928e-21	18.5944
A_84_P10871	AT3G50280	AT3G50280	NM_114888	ref|Arabidopsis thaliana transferase family protein (AT3G50280) mRNA, complete cds [NM_114888]	1.30101	19.9993	0.140754	2.39278e-20	-1.22491	16.7844	0.1346	9.00314e-20	18.3918
A_84_P812175	AT3G45140	LOX2	NM_114383	ref|Arabidopsis thaliana LOX2 (LIPOXYGENASE 2); lipoxygenase (LOX2) mRNA, complete cds [NM_114383]	1.29484	19.7167	0.137193	3.79737e-21	-1.22586	16.8212	0.131177	9.18452e-21	18.269
A_84_P125601	AT3G22240	AT3G22240	NM_113122	ref|Arabidopsis thaliana unknown protein (AT3G22240) mRNA, complete cds [NM_113122]	1.29918	19.9149	0.136959	2.40308e-21	-1.20688	16.102	0.128928	7.9054e-21	18.0085
A_84_P757222	AT2G16367	A_84_P757222	A_84_P757222	Unknown	1.21322	16.3387	0.159691	3.02425e-14	-1.29349	19.6559	0.175585	1.74837e-13	17.9973
A_84_P10947	AT4G04610	2013-04-01	NM_116699	ref|Arabidopsis thaliana APR1 (APS REDUCTASE 1); adenylyl-sulfate reductase (APR1) mRNA, complete cds [NM_116699]	1.25482	17.9814	0.133106	4.2104e-21	-1.24478	17.5705	0.132234	4.79781e-21	17.7759
A_84_P805621	no_match	VSP1	NM_001125801	ref|Arabidopsis thaliana VSP1 (VEGETATIVE STORAGE PROTEIN 1); acid phosphatase/ transcription factor binding (VSP1) mRNA, complete cds [NM_001125801]	1.28011	19.0596	0.13529	3.02089e-21	-1.21411	16.3723	0.129555	7.15971e-21	17.716
A_84_P764330	AT4G11900	AT4G11900	NM_117260	ref|Arabidopsis thaliana S-locus lectin protein kinase family protein (AT4G11900) mRNA, complete cds [NM_117260]	1.4129	25.8764	0.151707	1.23833e-20	-0.965977	9.24649	0.113129	1.35673e-17	17.5615
A_84_P752590	AT1G16410	CYP79F1	NM_202111	ref|Arabidopsis thaliana CYP79F1 (CYTOCHROME P450 79F1); oxidoreductase, acting on paired donors, with incorporation or reduction of molecular oxygen, _ (CYP79F1) mRNA, complete cds [NM_202111]	1.33579	21.6666	0.147838	1.63227e-19	-1.12259	13.2613	0.129373	4.0592e-18	17.464
A_84_P178774	AT2G41240	BHLH100	NM_129689	ref|Arabidopsis thaliana BHLH100 (BASIC HELIX-LOOP-HELIX PROTEIN 100); DNA binding / transcription factor (BHLH100) mRNA, complete cds [NM_129689]	1.2812	19.1075	0.159519	9.61432e-16	-1.19414	15.6364	0.171228	3.0812e-12	17.372
A_84_P567982	AT4G15210	BAM5	NM_117609	ref|Arabidopsis thaliana BAM5 (BETA-AMYLASE 5); beta-amylase (BAM5) mRNA, complete cds [NM_117609]	1.34646	22.2055	0.159945	3.82056e-17	-1.09548	12.4588	0.147383	1.06266e-13	17.3322
A_84_P751365	AT1G45201	TLL1	NM_202246	ref|Arabidopsis thaliana TLL1 (TRIACYLGLYCEROL LIPASE-LIKE 1); triacylglycerol lipase (TLL1) mRNA, complete cds [NM_202246]	1.27738	18.94	0.135095	3.21711e-21	-1.19158	15.5447	0.127663	1.02102e-20	17.2423
A_84_P593458	AT1G69523	AT1G69523	NM_105620	ref|Arabidopsis thaliana UbiE/COQ5 methyltransferase family protein (AT1G69523) mRNA, complete cds [NM_105620]	1.31575	20.6895	0.139031	2.97247e-21	-1.13615	13.6821	0.123509	3.6154e-20	17.1858
A_84_P567338	AT5G55570	AT5G55570	NM_124939	ref|Arabidopsis thaliana unknown protein (AT5G55570) mRNA, complete cds [NM_124939]	1.20606	16.0715	0.159922	4.64528e-14	-1.26034	18.2111	0.17691	1.04715e-12	17.1413
A_84_P842001	AT5G55570	AT5G55570	NM_124939	ref|Arabidopsis thaliana unknown protein (AT5G55570) mRNA, complete cds [NM_124939]	1.2269	16.8615	0.160146	1.84307e-14	-1.24014	17.3836	0.177452	2.77626e-12	17.1225
A_84_P137009	AT5G44420	PDF1.2	NM_123809	ref|Arabidopsis thaliana PDF1.2 (PDF1.2) mRNA, complete cds [NM_123809]	1.30023	19.963	0.137086	2.42962e-21	-1.13024	13.497	0.122449	2.69979e-20	16.73
A_84_P575402	AT1G03055	AT1G03055	NM_202019	ref|Arabidopsis thaliana unknown protein (AT1G03055) mRNA, complete cds [NM_202019]	1.31779	20.7867	0.143853	5.15771e-20	-1.08926	12.2818	0.12456	2.23255e-18	16.5343
A_84_P862653	no_match	F19762	F19762	tc|Rep: Uncharacterized protein At5g33370.2 - Arabidopsis thaliana (Mouse-ear cress), partial (45%) [TC405131]	1.31716	20.7568	0.15456	1.56806e-17	-1.08562	12.1793	0.131975	1.93579e-16	16.4681
A_84_P763252	AT4G21370, AT4G21366	AT4G21366	NM_148366	ref|Arabidopsis thaliana ATP binding / protein tyrosine kinase (AT4G21366) mRNA, complete cds [NM_148366]	1.33916	21.8355	0.144598	2.01987e-20	-1.02485	10.5888	0.11719	2.22716e-18	16.2121
A_84_P11893	AT4G04840	AT4G04840	NM_116722	ref|Arabidopsis thaliana methionine sulfoxide reductase domain-containing protein / SeIR domain-containing protein (AT4G04840) mRNA, complete cds [NM_116722]	1.19216	15.5654	0.12767	9.83063e-21	-1.21986	16.5906	0.130052	6.61091e-21	16.078
A_84_P17658	AT4G33010	AtGLDP1	NM_119455	ref|Arabidopsis thaliana AtGLDP1 (Arabidopsis thaliana glycine decarboxylase P-protein 1); catalytic/ glycine dehydrogenase (decarboxylating)/ pyridoxa_ (AtGLDP1) mRNA, complete cds [NM_119455]	1.20136	15.8988	0.128467	8.63959e-21	-1.20675	16.0973	0.128927	7.97835e-21	15.9981
A_84_P10992	AT4G21990	2013-04-03	NM_118320	ref|Arabidopsis thaliana APR3 (APS REDUCTASE 3); adenylyl-sulfate reductase (APR3) mRNA, complete cds [NM_118320]	1.19991	15.8456	0.128389	9.11088e-21	-1.20191	15.919	0.12856	8.84306e-21	15.8823
A_84_P848817	AT5G10760	AT5G10760	NM_121114	ref|Arabidopsis thaliana aspartyl protease family protein (AT5G10760) mRNA, complete cds [NM_121114]	1.25841	18.1303	0.159647	3.21119e-15	-1.13426	13.6226	0.149639	3.45687e-14	15.8765
A_84_P15303	AT1G55480	AT1G55480	NM_104423	ref|Arabidopsis thaliana binding / protein binding (AT1G55480) mRNA, complete cds [NM_104423]	1.18603	15.3473	0.127165	1.09225e-20	-1.20958	16.2023	0.129187	7.75333e-21	15.7748
A_84_P786499	AT3G25760	AOC1	NM_113475	ref|Arabidopsis thaliana AOC1 (ALLENE OXIDE CYCLASE 1); allene-oxide cyclase (AOC1) mRNA, complete cds [NM_113475]	1.20528	16.043	0.128795	8.11073e-21	-1.18144	15.1857	0.126751	1.15318e-20	15.6144
A_84_P822947	AT2G33530	scpl46	NM_179881	ref|Arabidopsis thaliana scpl46 (serine carboxypeptidase-like 46); serine-type carboxypeptidase (scpl46) mRNA, complete cds [NM_179881]	1.19779	15.7686	0.128441	1.10325e-20	-1.18887	15.448	0.127672	1.25505e-20	15.6083
A_84_P15574	AT3G45140	LOX2	NM_114383	ref|Arabidopsis thaliana LOX2 (LIPOXYGENASE 2); lipoxygenase (LOX2) mRNA, complete cds [NM_114383]	1.20146	15.9023	0.128463	8.55171e-21	-1.18474	15.3017	0.127029	1.09431e-20	15.602
A_84_P532253	AT2G29170	AT2G29170	NM_128473	ref|Arabidopsis thaliana short-chain dehydrogenase/reductase (SDR) family protein / tropinone reductase, putative (AT2G29170) mRNA, complete cds [NM_128473]	1.19873	15.8027	0.128268	9.14221e-21	-1.18727	15.3912	0.127294	1.08866e-20	15.597
A_84_P829284	no_match	AT4G19460	NM_118066	ref|Arabidopsis thaliana glycosyl transferase family 1 protein (AT4G19460) mRNA, complete cds [NM_118066]	1.16461	14.6087	0.12867	1.41466e-19	-1.21616	16.4497	0.132944	5.80484e-20	15.5292
A_84_P20289	AT3G28270	AT3G28270	NM_113746	ref|Arabidopsis thaliana unknown protein (AT3G28270) mRNA, complete cds [NM_113746]	1.15324	14.2311	0.12845	2.75463e-19	-1.22015	16.6016	0.13441	1.10792e-19	15.4164
A_84_P57900	AT3G56980	BHLH039	NM_115557	ref|Arabidopsis thaliana BHLH039; DNA binding / transcription factor (BHLH039) mRNA, complete cds [NM_115557]	1.08319	12.1113	0.145185	8.60047e-14	-1.26934	18.5925	0.17642	6.2463e-13	15.3519
A_84_P567922	AT3G59250	AT3G59250	NM_115787	ref|Arabidopsis thaliana F-box family protein (AT3G59250) mRNA, complete cds [NM_115787]	1.26048	18.2173	0.159427	2.65031e-15	-1.0897	12.2942	0.157227	4.18612e-12	15.2557
A_84_P806627	AT4G33010	AtGLDP1	NM_001125634	ref|Arabidopsis thaliana AtGLDP1 (Arabidopsis thaliana glycine decarboxylase P-protein 1); catalytic/ glycine dehydrogenase (decarboxylating)/ pyridoxa_ (AtGLDP1) mRNA, complete cds [NM_001125634]	1.19292	15.5927	0.127863	1.06183e-20	-1.1669	14.6859	0.125653	1.5915e-20	15.1393
A_84_P23270	AT4G18250	AT4G18250	NM_117935	ref|Arabidopsis thaliana receptor serine/threonine kinase, putative (AT4G18250) mRNA, complete cds [NM_117935]	1.12785	13.423	0.12263	3.67567e-20	-1.22583	16.8201	0.131112	8.80998e-21	15.1216
A_84_P507242	AT1G45201	TLL1	NM_179441	ref|Arabidopsis thaliana TLL1 (TRIACYLGLYCEROL LIPASE-LIKE 1); triacylglycerol lipase (TLL1) mRNA, complete cds [NM_179441]	1.19967	15.837	0.128514	1.01045e-20	-1.15774	14.3795	0.124957	1.94802e-20	15.1082
A_84_P751516	AT1G30420	ATMRP12	NM_102779	ref|Arabidopsis thaliana ATMRP12; ATPase, coupled to transmembrane movement of substances (ATMRP12) mRNA, complete cds [NM_102779]	1.17554	14.9809	0.127983	4.11138e-20	-1.18274	15.2314	0.128772	4.12538e-20	15.1061
A_84_P172281	AT5G48850	ATSDI1	NM_124262	ref|Arabidopsis thaliana ATSDI1 (SULPHUR DEFICIENCY-INDUCED 1); binding (ATSDI1) mRNA, complete cds [NM_124262]	1.15062	14.1455	0.13341	6.42805e-18	-1.20206	15.9243	0.13656	1.33893e-18	15.0349
A_84_P781455	AT4G33010	AtGLDP1	NM_001125634	ref|Arabidopsis thaliana AtGLDP1 (Arabidopsis thaliana glycine decarboxylase P-protein 1); catalytic/ glycine dehydrogenase (decarboxylating)/ pyridoxa_ (AtGLDP1) mRNA, complete cds [NM_001125634]	1.18327	15.2501	0.126914	1.12692e-20	-1.17075	14.8168	0.125847	1.36493e-20	15.0334
A_84_P13690	AT3G46370	AT3G46370	NM_114504	ref|Arabidopsis thaliana leucine-rich repeat protein kinase, putative (AT3G46370) mRNA, complete cds [NM_114504]	1.06646	11.6535	0.120414	8.24918e-19	-1.26326	18.334	0.138728	8.54658e-20	14.9938
A_84_P753680	AT1G24147	AT1G24147	NM_001084124	ref|Arabidopsis thaliana unknown protein (AT1G24147) mRNA, complete cds [NM_001084124]	1.21422	16.3764	0.129561	7.13016e-21	-1.13014	13.4941	0.122396	2.61938e-20	14.9353
A_84_P14898	AT5G10760	AT5G10760	NM_121114	ref|Arabidopsis thaliana aspartyl protease family protein (AT5G10760) mRNA, complete cds [NM_121114]	1.27332	18.7636	0.136189	8.79685e-21	-1.04436	11.0755	0.116569	3.27222e-19	14.9195
A_84_P756427	AT2G27420	AT2G27420	NM_128302	ref|Arabidopsis thaliana cysteine proteinase, putative (AT2G27420) mRNA, complete cds [NM_128302]	1.17539	14.9758	0.160979	2.84542e-13	-1.16328	14.5641	0.185203	3.36156e-10	14.77
A_84_P10289	AT5G55720	AT5G55720	NM_124954	ref|Arabidopsis thaliana pectate lyase family protein (AT5G55720) mRNA, complete cds [NM_124954]	1.14386	13.9271	0.163092	2.32253e-12	-1.19192	15.5567	0.181068	4.61918e-11	14.7419
A_84_P16647	AT4G13900	BT000466	BT000466	gb|Arabidopsis thaliana putative disease resistance protein (At4g13900) mRNA, complete cds [BT000466]	1.16991	14.788	0.161244	4.00147e-13	-1.16488	14.6178	0.169211	5.81056e-12	14.7029
A_84_P21826	AT1G10770	AT1G10770	NM_100953	ref|Arabidopsis thaliana invertase/pectin methylesterase inhibitor family protein (AT1G10770) mRNA, complete cds [NM_100953]	1.16455	14.6065	0.161942	6.42647e-13	-1.16949	14.7738	0.183229	1.74038e-10	14.6901
A_84_P13124	AT5G55340	AT5G55340	NM_124916	ref|Arabidopsis thaliana long-chain-alcohol O-fatty-acyltransferase family protein / wax synthase family protein (AT5G55340) mRNA, complete cds [NM_124916]	1.2177	16.5082	0.159934	2.66247e-14	-1.10063	12.6075	0.15614	1.80223e-12	14.5578
A_84_P11822	AT3G51450	AT3G51450	NM_115004	ref|Arabidopsis thaliana strictosidine synthase family protein (AT3G51450) mRNA, complete cds [NM_115004]	1.17448	14.9443	0.126188	1.31053e-20	-1.13645	13.6916	0.122968	2.42238e-20	14.3179
A_84_P67034	AT1G55910	ZIP11	NM_104468	ref|Arabidopsis thaliana ZIP11 (ZINC TRANSPORTER 11 PRECURSOR); cation transmembrane transporter/ metal ion transmembrane transporter (ZIP11) mRNA, complete cds [NM_104468]	1.22851	16.9242	0.131088	7.14081e-21	-1.06345	11.5731	0.11731	1.24259e-19	14.2487
A_84_P815133	AT3G63140	CSP41A	NM_116179	ref|Arabidopsis thaliana CSP41A (CHLOROPLAST STEM-LOOP BINDING PROTEIN OF 41 KDA); mRNA binding / poly(U) binding (CSP41A) mRNA, complete cds [NM_116179]	1.30662	20.2592	0.159585	2.66421e-16	-0.89407	7.83556	0.134889	3.39835e-11	14.0474
A_84_P10491	AT1G53920	GLIP5	NM_104270	ref|Arabidopsis thaliana GLIP5; carboxylesterase/ lipase (GLIP5) mRNA, complete cds [NM_104270]	1.17411	14.9318	0.127638	3.6203e-20	-1.1181	13.1251	0.123183	1.11814e-19	14.0285
A_84_P786051	AT4G18440	AT4G18440	NM_117957	ref|Arabidopsis thaliana adenylosuccinate lyase, putative / adenylosuccinase, putative (AT4G18440) mRNA, complete cds [NM_117957]	1.1666	14.6756	0.125848	1.86336e-20	-1.12611	13.3694	0.122409	3.59216e-20	14.0225
A_84_P13191	AT5G21100	AT5G21100	NM_122118	ref|Arabidopsis thaliana L-ascorbate oxidase, putative (AT5G21100) mRNA, complete cds [NM_122118]	1.122	13.2434	0.121735	3.06364e-20	-1.16157	14.5066	0.125076	1.58924e-20	13.875
A_84_P19248	AT3G01550	PPT2	NM_111021	ref|Arabidopsis thaliana PPT2 (PHOSPHOENOLPYRUVATE (PEP)/PHOSPHATE TRANSLOCATOR 2); antiporter/ triose-phosphate transmembrane transporter (PPT2) mRNA, complete cds [NM_111021]	1.18248	15.2221	0.126978	1.24967e-20	-1.09273	12.3804	0.119409	5.63196e-20	13.8013
A_84_P23973	AT3G03780	AtMS2	NM_111249	ref|Arabidopsis thaliana AtMS2; 5-methyltetrahydropteroyltriglutamate-homocysteine S-methyltransferase/ methionine synthase (AtMS2) mRNA, complete cds [NM_111249]	1.15716	14.3602	0.124688	1.68792e-20	-1.10812	12.8268	0.120556	3.86632e-20	13.5935
A_84_P15524	AT3G23120	AtRLP38	NM_113213	ref|Arabidopsis thaliana AtRLP38 (Receptor Like Protein 38); kinase/ protein binding (AtRLP38) mRNA, complete cds [NM_113213]	1.2088	16.1733	0.129484	1.00513e-20	-1.03575	10.8581	0.114942	2.03936e-19	13.5157
A_84_P57860	AT1G65490	AT1G65490	NM_105223	ref|Arabidopsis thaliana unknown protein (AT1G65490) mRNA, complete cds [NM_105223]	1.20246	15.9389	0.128548	8.42554e-21	-1.04375	11.0598	0.115219	1.31867e-19	13.4993
A_84_P19484	AT4G13770	CYP83A1	NM_117451	ref|Arabidopsis thaliana CYP83A1 (CYTOCHROME P450 83A1); oxidoreductase, acting on paired donors, with incorporation or reduction of molecular oxygen, _ (CYP83A1) mRNA, complete cds [NM_117451]	1.13974	13.7957	0.123218	2.24864e-20	-1.11965	13.1721	0.12153	3.17192e-20	13.4839
A_84_P14878	AT5G04950	NAS1	NM_120577	ref|Arabidopsis thaliana NAS1 (NICOTIANAMINE SYNTHASE 1); nicotianamine synthase (NAS1) mRNA, complete cds [NM_120577]	1.2435	17.5185	0.133377	1.12897e-20	-0.973949	9.41779	0.11065	1.34284e-18	13.4681
A_84_P305850	AT2G02010	GAD4	NM_126262	ref|Arabidopsis thaliana GAD4 (glutamate decarboxylase 4); calmodulin binding (GAD4) mRNA, complete cds [NM_126262]	1.10066	12.6083	0.12142	1.24793e-19	-1.15454	14.2738	0.126031	5.15242e-20	13.441
A_84_P237883	AT5G14200	AT5G14200	NM_001036803	ref|Arabidopsis thaliana 3-isopropylmalate dehydrogenase, chloroplast, putative (AT5G14200) mRNA, complete cds [NM_001036803]	1.14085	13.8307	0.123339	2.25243e-20	-1.10626	12.7721	0.120442	4.11461e-20	13.3014
A_84_P16270	AT1G33610	AT1G33610	NM_103084	ref|Arabidopsis thaliana protein binding (AT1G33610) mRNA, complete cds [NM_103084]	1.18037	15.1486	0.160806	2.13062e-13	-1.05773	11.4218	0.155956	1.18291e-11	13.2852
A_84_P20887	AT1G17050	SPS2	NM_101565	ref|Arabidopsis thaliana SPS2 (Solanesyl diphosphate synthase 2); trans-octaprenyltranstransferase (SPS2) mRNA, complete cds [NM_101565]	1.06204	11.5356	0.116999	1.11254e-19	-1.17676	15.0232	0.126654	1.5265e-20	13.2794
A_84_P18330	AT3G02730	TRXF1	NM_111141	ref|Arabidopsis thaliana TRXF1 (THIOREDOXIN F-TYPE 1); enzyme activator (TRXF1) mRNA, complete cds [NM_111141]	1.15146	14.1728	0.124196	1.83884e-20	-1.08655	12.2054	0.118749	5.69595e-20	13.1891
A_84_P16449	AT3G22840	ELIP1	NM_113183	ref|Arabidopsis thaliana ELIP1 (EARLY LIGHT-INDUCABLE PROTEIN); chlorophyll binding (ELIP1) mRNA, complete cds [NM_113183]	1.18829	15.4274	0.15324	8.8708e-15	-1.02701	10.6417	0.138971	1.46721e-13	13.0346
A_84_P701779	AT3G45140	BP586302	BP586302	gb|BP586302 RAFL15 Arabidopsis thaliana cDNA clone RAFL15-05-M21 3', mRNA sequence [BP586302]	1.09585	12.4696	0.1383	2.30538e-15	-1.13049	13.5049	0.143796	3.78762e-15	12.9873
A_84_P17549	AT4G00165	AT4G00165	NM_001084867	ref|Arabidopsis thaliana protease inhibitor/seed storage/lipid transfer protein (LTP) family protein (AT4G00165) mRNA, complete cds [NM_001084867]	1.12575	13.3583	0.122048	2.86676e-20	-1.10082	12.613	0.119962	4.45873e-20	12.9857
A_84_P812177	AT3G45140	LOX2	NM_114383	ref|Arabidopsis thaliana LOX2 (LIPOXYGENASE 2); lipoxygenase (LOX2) mRNA, complete cds [NM_114383]	1.13786	13.736	0.12571	1.41059e-19	-1.08735	12.2278	0.121844	4.49434e-19	12.9819
A_84_P14682	AT3G57010	AT3G57010	NM_115560	ref|Arabidopsis thaliana strictosidine synthase family protein (AT3G57010) mRNA, complete cds [NM_115560]	1.07499	11.8848	0.118054	8.55428e-20	-1.14508	13.9662	0.12392	2.45474e-20	12.9255
A_84_P758588	AT2G30766	AT2G30766	NM_001124947	ref|Arabidopsis thaliana unknown protein (AT2G30766) mRNA, complete cds [NM_001124947]	1.19535	15.6803	0.127981	9.62412e-21	-1.00601	10.1394	0.112213	3.09697e-19	12.9099
A_84_P541636	AT5G56850	AT5G56850	NM_125068	ref|Arabidopsis thaliana unknown protein (AT5G56850) mRNA, complete cds [NM_125068]	1.10437	12.7165	0.120443	4.76464e-20	-1.1089	12.8498	0.120848	4.47435e-20	12.7832
A_84_P566998	AT3G49540	AT3G49540	NM_114814	ref|Arabidopsis thaliana unknown protein (AT3G49540) mRNA, complete cds [NM_114814]	1.19847	15.7933	0.160634	8.59226e-14	-0.989939	9.77099	0.146343	1.3378e-11	12.7822
A_84_P141439	AT5G24770	VSP2	NM_122386	ref|Arabidopsis thaliana VSP2 (VEGETATIVE STORAGE PROTEIN 2); acid phosphatase (VSP2) mRNA, complete cds [NM_122386]	1.15917	14.4267	0.124882	1.66129e-20	-1.04562	11.1077	0.115408	1.3016e-19	12.7672
A_84_P840641	no_match	NP221653	NP221653	tc|GB|AC022492.5|AAF79477.1 F1L3.30 [NP221653]	1.15585	14.3168	0.125681	3.69222e-20	-1.04736	11.1522	0.116766	2.97257e-19	12.7345
A_84_P15583	AT3G46970	PHS2	NM_114564	ref|Arabidopsis thaliana PHS2 (ALPHA-GLUCAN PHOSPHORYLASE 2); phosphorylase/ transferase, transferring glycosyl groups (PHS2) mRNA, complete cds [NM_114564]	1.10041	12.6012	0.119905	4.41909e-20	-1.1029	12.6736	0.120113	4.22369e-20	12.6374
A_84_P559351	AT5G55460	AT5G55460	NM_124928	ref|Arabidopsis thaliana protease inhibitor/seed storage/lipid transfer protein (LTP) family protein (AT5G55460) mRNA, complete cds [NM_124928]	1.09287	12.3842	0.119335	5.28552e-20	-1.10782	12.8181	0.120595	4.06658e-20	12.6012
A_84_P788257	AT3G20440	EMB2729	NM_001161157	ref|Arabidopsis thaliana alpha-amylase/ catalytic/ cation binding (EMB2729) mRNA, complete cds [NM_001161157]	1.08575	12.183	0.16633	6.67884e-11	-1.11335	12.9824	0.189274	4.04746e-09	12.5827
A_84_P10711	AT2G39330	JAL23	NM_129490	ref|Arabidopsis thaliana JAL23 (JACALIN-RELATED LECTIN 23) (JAL23) mRNA, complete cds [NM_129490]	1.10566	12.7545	0.125238	1.06063e-18	-1.08871	12.2663	0.122971	8.49063e-19	12.5104
A_84_P58410	AT4G19460	AT4G19460	NM_118066	ref|Arabidopsis thaliana glycosyl transferase family 1 protein (AT4G19460) mRNA, complete cds [NM_118066]	1.16461	14.6088	0.126417	3.18667e-20	-1.01125	10.2625	0.113636	5.63204e-19	12.4357
A_84_P143889	AT2G36145	AT2G36145	NM_129173	ref|Arabidopsis thaliana unknown protein (AT2G36145) mRNA, complete cds [NM_129173]	1.06755	11.6828	0.117179	8.20764e-20	-1.11965	13.1719	0.121516	3.14153e-20	12.4273
A_84_P16043	AT5G37420	AGL105	NM_123101	ref|Arabidopsis thaliana AGL105; transcription factor (AGL105) mRNA, complete cds [NM_123101]	1.09454	12.432	0.165397	3.64964e-11	-1.0934	12.3993	0.19202	1.23955e-08	12.4157
A_84_P195914	AT3G47030	AT3G47030	NM_114570	ref|Arabidopsis thaliana F-box family protein (AT3G47030) mRNA, complete cds [NM_114570]	1.22996	16.9808	0.160153	1.5922e-14	-0.890334	7.76845	0.141884	3.49395e-10	12.3746
A_84_P137649	AT1G21250	WAK1	NM_101978	ref|Arabidopsis thaliana WAK1 (CELL WALL-ASSOCIATED KINASE); kinase (WAK1) mRNA, complete cds [NM_101978]	1.08249	12.0917	0.118437	6.25816e-20	-1.1016	12.6358	0.120028	4.39582e-20	12.3637
A_84_P196694	AT5G44430	PDF1.2c	NM_123810	ref|Arabidopsis thaliana PDF1.2c (plant defensin 1.2c) (PDF1.2c) mRNA, complete cds [NM_123810]	1.10232	12.6566	0.120115	4.42466e-20	-1.07968	12.0139	0.118239	6.76638e-20	12.3352
A_84_P809207	AT2G37040	pal1	NM_129260	ref|Arabidopsis thaliana pal1 (Phe ammonia lyase 1); phenylalanine ammonia-lyase (pal1) mRNA, complete cds [NM_129260]	1.12848	13.4426	0.126609	4.95982e-19	-1.04979	11.2147	0.119855	1.97358e-18	12.3287
A_84_P17209	AT1G31690	AT1G31690	NM_102904	ref|Arabidopsis thaliana amine oxidase/ copper ion binding / quinone binding (AT1G31690) mRNA, complete cds [NM_102904]	1.0169	10.3968	0.121224	4.92002e-17	-1.15398	14.2553	0.132989	4.05642e-18	12.3261
A_84_P79889	AT2G35970	AT2G35970	NM_129156	ref|Arabidopsis thaliana harpin-induced family protein / HIN1 family protein / harpin-responsive family protein (AT2G35970) mRNA, complete cds [NM_129156]	1.12681	13.3908	0.122576	3.83017e-20	-1.05028	11.2274	0.11624	1.63355e-19	12.3091
A_84_P855892	AT3G48420	AT3G48420	NM_114701	ref|Arabidopsis thaliana haloacid dehalogenase-like hydrolase family protein (AT3G48420) mRNA, complete cds [NM_114701]	1.08279	12.1001	0.119961	1.77846e-19	-1.09581	12.4682	0.120999	1.34916e-19	12.2841
A_84_P18477	AT3G60120	BGLU27	NM_115875	ref|Arabidopsis thaliana BGLU27 (BETA GLUCOSIDASE 27); catalytic/ cation binding / hydrolase, hydrolyzing O-glycosyl compounds (BGLU27) mRNA, complete cds [NM_115875]	1.05204	11.2731	0.116393	1.5858e-19	-1.12173	13.2351	0.122176	4.26158e-20	12.2541
A_84_P815483	AT1G03630	POR_C	NM_100243	ref|Arabidopsis thaliana POR C (PROTOCHLOROPHYLLIDE OXIDOREDUCTASE); NADPH dehydrogenase/ oxidoreductase/ protochlorophyllide reductase (POR C) mRNA, complete cds [NM_100243]	1.08676	12.2111	0.118853	6.03545e-20	-1.08904	12.2754	0.119048	5.80452e-20	12.2433
A_84_P230529	AT4G26530	AT4G26530	NM_001036644	ref|Arabidopsis thaliana fructose-bisphosphate aldolase, putative (AT4G26530) mRNA, complete cds [NM_001036644]	1.12402	13.3053	0.121881	2.90697e-20	-1.03793	10.9127	0.114743	1.48752e-19	12.109
A_84_P595278	AT2G04170	AT2G04170	NM_001124792	ref|Arabidopsis thaliana meprin and TRAF homology domain-containing protein / MATH domain-containing protein (AT2G04170) mRNA, complete cds [NM_001124792]	1.1841	15.2791	0.137312	6.49998e-18	-0.95106	8.93429	0.116546	3.33991e-16	12.1067
A_84_P12310	AT1G76960	AT1G76960	NM_106347	ref|Arabidopsis thaliana unknown protein (AT1G76960) mRNA, complete cds [NM_106347]	1.06905	11.7234	0.147242	3.85562e-13	-1.09447	12.43	0.163287	2.04579e-11	12.0767
A_84_P13814	AT4G18810	AT4G18810	NM_117997	ref|Arabidopsis thaliana binding / catalytic/ transcription repressor (AT4G18810) mRNA, complete cds [NM_117997]	1.11021	12.8888	0.120803	3.91749e-20	-1.04905	11.1957	0.115747	1.26502e-19	12.0423
A_84_P21758	AT1G62630	AT1G62630	NM_104941	ref|Arabidopsis thaliana disease resistance protein (CC-NBS-LRR class), putative (AT1G62630) mRNA, complete cds [NM_104941]	1.02638	10.6262	0.172589	2.73178e-09	-1.12897	13.4576	0.186604	1.4477e-09	12.0419
A_84_P863353	no_match	DR231374	DR231374	Unknown	1.16388	14.5841	0.125249	1.50726e-20	-0.97706	9.4855	0.109826	5.76654e-19	12.0348
A_84_P15627	AT3G57020	AT3G57020	NM_115561	ref|Arabidopsis thaliana strictosidine synthase family protein (AT3G57020) mRNA, complete cds [NM_115561]	1.09445	12.4293	0.119517	5.32347e-20	-1.06578	11.6355	0.117145	9.20089e-20	12.0324
A_84_P113392	AT5G17170	ENH1	NM_121723	ref|Arabidopsis thaliana ENH1 (enhancer of sos3-1); electron carrier/ metal ion binding / protein binding (ENH1) mRNA, complete cds [NM_121723]	1.15591	14.3189	0.124903	2.15284e-20	-0.971191	9.35817	0.109797	9.12845e-19	11.8385
A_84_P591378	AT5G44565	AT5G44565	NM_203153	ref|Arabidopsis thaliana unknown protein (AT5G44565) mRNA, complete cds [NM_203153]	1.03529	10.8464	0.120601	9.13277e-18	-1.10799	12.8229	0.129602	1.24001e-17	11.8347
A_84_P60560	AT2G25510	AT2G25510	NM_128108	ref|Arabidopsis thaliana unknown protein (AT2G25510) mRNA, complete cds [NM_128108]	1.14552	13.9806	0.123693	2.02505e-20	-0.984369	9.64649	0.110411	4.8551e-19	11.8135
A_84_P63350	AT1G29720	AT1G29720	NM_001160910	ref|Arabidopsis thaliana protein kinase family protein (AT1G29720) mRNA, complete cds [NM_001160910]	1.22776	16.8951	0.135443	1.2489e-19	-0.827038	6.71488	0.103923	1.7458e-15	11.805
A_84_P12972	AT4G36700	AT4G36700	NM_119834	ref|Arabidopsis thaliana cupin family protein (AT4G36700) mRNA, complete cds [NM_119834]	1.10437	12.7165	0.165166	2.28681e-11	-1.03493	10.8375	0.199545	2.14358e-07	11.777
A_84_P24138	AT3G56330	AT3G56330	NM_115491	ref|Arabidopsis thaliana N2,N2-dimethylguanosine tRNA methyltransferase family protein (AT3G56330) mRNA, complete cds [NM_115491]	1.03494	10.8377	0.116635	7.10364e-19	-1.10334	12.6863	0.122653	2.35016e-19	11.762
A_84_P18454	AT3G54600	AT3G54600	NM_115317	ref|Arabidopsis thaliana DJ-1 family protein (AT3G54600) mRNA, complete cds [NM_115317]	1.11211	12.9453	0.120969	3.80715e-20	-1.01499	10.3512	0.112984	2.62411e-19	11.6483
A_84_P785093	AT1G55910	ZIP11	NM_104468	ref|Arabidopsis thaliana ZIP11 (ZINC TRANSPORTER 11 PRECURSOR); cation transmembrane transporter/ metal ion transmembrane transporter (ZIP11) mRNA, complete cds [NM_104468]	1.04733	11.1514	0.115561	1.26971e-19	-1.08393	12.132	0.118582	6.19821e-20	11.6417
A_84_P857762	no_match	VSP2	U74122	gb|ATU74122 NaCl-treated Arabidopsis subtraction library Arabidopsis thaliana cDNA clone OS053, mRNA sequence [U74122]	0.811064	6.47238	0.11615	2.89205e-12	-1.22258	16.6948	0.15628	5.15628e-15	11.5836
A_84_P750837	AT1G22590	AGL87	NM_102106	ref|Arabidopsis thaliana MADS-box family protein (AGL87) mRNA, complete cds [NM_102106]	1.03331	10.7971	0.114972	2.5295e-19	-1.08871	12.2663	0.119581	8.67401e-20	11.5317
A_84_P22256	AT3G58990	AT3G58990	NM_115761	ref|Arabidopsis thaliana aconitase C-terminal domain-containing protein (AT3G58990) mRNA, complete cds [NM_115761]	1.03025	10.7214	0.117072	1.36642e-18	-1.08743	12.2301	0.122629	7.47199e-19	11.4758
A_84_P22732	AT1G08860	BON3	NM_100759	ref|Arabidopsis thaliana BON3 (BONZAI 3); calcium-dependent phospholipid binding (BON3) mRNA, complete cds [NM_100759]	1.05318	11.3027	0.117688	3.58959e-19	-1.06483	11.61	0.118567	2.68764e-19	11.4564
A_84_P22369	AT4G28700	AMT1;4	NM_119012	ref|Arabidopsis thaliana AMT1;4 (AMMONIUM TRANSPORTER 1;4); ammonium transmembrane transporter/ high affinity secondary active ammonium transmembrane t_ (AMT1;4) mRNA, complete cds [NM_119012]	1.10965	12.8722	0.164009	1.32574e-11	-0.997754	9.94841	0.167556	2.60497e-09	11.4103
A_84_P11901	AT1G06100	AT1G06100	NM_100491	ref|Arabidopsis thaliana fatty acid desaturase family protein (AT1G06100) mRNA, complete cds [NM_100491]	1.1157	13.0527	0.164966	1.3498e-11	-0.987315	9.71215	0.147352	2.07858e-11	11.3824
A_84_P15319	AT1G31580	ECS1	NM_102895	ref|Arabidopsis thaliana ECS1 (ECS1) mRNA, complete cds [NM_102895]	1.09625	12.4811	0.119556	4.75843e-20	-1.01176	10.2745	0.112615	2.60577e-19	11.3778
A_84_P544827	AT3G25760	AOC1	NM_113475	ref|Arabidopsis thaliana AOC1 (ALLENE OXIDE CYCLASE 1); allene-oxide cyclase (AOC1) mRNA, complete cds [NM_113475]	0.907495	8.08156	0.107905	4.09478e-17	-1.16514	14.6266	0.129191	1.90181e-19	11.3541
A_84_P19531	AT4G28660	PSB28	NM_119008	ref|Arabidopsis thaliana PSB28 (PHOTOSYSTEM II REACTION CENTER PSB28 PROTEIN) (PSB28) mRNA, complete cds [NM_119008]	1.04867	11.1858	0.115622	1.19263e-19	-1.05856	11.4434	0.116434	9.77453e-20	11.3146
A_84_P757759	AT2G33847, AT2G33845	AT2G33847	NM_001084533	ref|Arabidopsis thaliana unknown protein (AT2G33847) mRNA, complete cds [NM_001084533]	1.09651	12.4885	0.121588	1.91179e-19	-1.00164	10.0378	0.113947	1.49088e-18	11.2631
A_84_P815408	AT2G04030	CR88	NM_126439	ref|Arabidopsis thaliana CR88; ATP binding (CR88) mRNA, complete cds [NM_126439]	1.06093	11.5061	0.116676	9.64016e-20	-1.03877	10.9338	0.114857	1.50965e-19	11.22
A_84_P514082	AT5G36120	CCB3	NM_123003	ref|Arabidopsis thaliana CCB3 (COFACTOR ASSEMBLY, COMPLEX C (B6F),) (CCB3) mRNA, complete cds [NM_123003]	1.07598	11.9119	0.117928	7.23909e-20	-1.02234	10.5278	0.113548	2.18392e-19	11.2199
A_84_P604458	AT3G57210	AT3G57210	NM_115581	ref|Arabidopsis thaliana unknown protein (AT3G57210) mRNA, complete cds [NM_115581]	1.10852	12.8387	0.164977	1.82669e-11	-0.977266	9.48999	0.162557	1.83437e-09	11.1644
A_84_P813485	AT3G62030	ROC4	NM_001161212	ref|Arabidopsis thaliana peptidyl-prolyl cis-trans isomerase, chloroplast / cyclophilin / rotamase / cyclosporin A-binding protein (ROC4) (ROC4) mRNA, complete cds [NM_001161212]	1.04154	11.0037	0.115043	1.38456e-19	-1.05321	11.3034	0.115999	1.09156e-19	11.1535
A_84_P20849	AT1G27480	AT1G27480	NM_102512	ref|Arabidopsis thaliana lecithin:cholesterol acyltransferase family protein / LACT family protein (AT1G27480) mRNA, complete cds [NM_102512]	1.02844	10.6767	0.113982	1.83368e-19	-1.06453	11.6019	0.116939	8.76349e-20	11.1393
A_84_P834709	AT1G53920	GLIP5	NM_104270	ref|Arabidopsis thaliana GLIP5; carboxylesterase/ lipase (GLIP5) mRNA, complete cds [NM_104270]	0.967698	9.28321	0.179387	6.8725e-08	-1.11377	12.9947	0.188386	3.3765e-09	11.1389
A_84_P20835	AT1G80820	CCR2	NM_106730	ref|Arabidopsis thaliana CCR2 (CINNAMOYL COA REDUCTASE); cinnamoyl-CoA reductase (CCR2) mRNA, complete cds [NM_106730]	1.03035	10.7238	0.11413	1.75051e-19	-1.05863	11.4454	0.116446	9.79702e-20	11.0846
A_84_P796242	AT5G38120	AT5G38120	DR384226	gb|11451355 CERES-AN65 Arabidopsis thaliana cDNA clone 1355335 3', mRNA sequence [DR384226]	1.01495	10.3503	0.172827	4.2889e-09	-1.07017	11.7534	0.195157	4.16745e-08	11.0519
A_84_P760741	AT3G11010	AtRLP34	NM_111938	ref|Arabidopsis thaliana AtRLP34 (Receptor Like Protein 34); kinase/ protein binding (AtRLP34) mRNA, complete cds [NM_111938]	1.03088	10.737	0.114227	1.79926e-19	-1.04627	11.1241	0.115497	1.31827e-19	10.9306
A_84_P13039	AT5G24420	AT5G24420	NM_122350	ref|Arabidopsis thaliana glucosamine/galactosamine-6-phosphate isomerase-related (AT5G24420) mRNA, complete cds [NM_122350]	1.07967	12.0135	0.118508	8.19682e-20	-0.990632	9.7866	0.111286	5.50231e-19	10.9
A_84_P812170	AT3G45140	LOX2	NM_114383	ref|Arabidopsis thaliana LOX2 (LIPOXYGENASE 2); lipoxygenase (LOX2) mRNA, complete cds [NM_114383]	1.00903	10.2101	0.139995	5.6933e-13	-1.05812	11.4318	0.150424	2.00414e-12	10.821
A_84_P535510	AT3G53680	AT3G53680	NM_115228	ref|Arabidopsis thaliana PHD finger transcription factor, putative (AT3G53680) mRNA, complete cds [NM_115228]	1.04095	10.9889	0.169409	8.01588e-10	-1.02618	10.6214	0.195352	1.49661e-07	10.8052
A_84_P239215	AT2G26010	PDF1.3	NM_128160	ref|Arabidopsis thaliana PDF1.3 (plant defensin 1.3) (PDF1.3) mRNA, complete cds [NM_128160]	1.05942	11.4661	0.116558	9.97972e-20	-1.00554	10.1284	0.112164	3.10488e-19	10.7972
A_84_P17607	AT4G21380	ARK3	NM_118258	ref|Arabidopsis thaliana ARK3 (A. THALIANA RECEPTOR KINASE 3); kinase/ transmembrane receptor protein serine/threonine kinase (ARK3) mRNA, complete cds [NM_118258]	1.01817	10.4272	0.115065	8.85775e-19	-1.04771	11.1612	0.117693	5.48242e-19	10.7942
A_84_P16240	AT1G19150	LHCA6	NM_101773	ref|Arabidopsis thaliana LHCA6; chlorophyll binding (LHCA6) mRNA, complete cds [NM_101773]	1.0115	10.2684	0.112595	2.62271e-19	-1.04902	11.1949	0.115652	1.18461e-19	10.7316
A_84_P784916	AT1G10370	ERD9	NM_100911	ref|Arabidopsis thaliana ERD9 (EARLY-RESPONSIVE TO DEHYDRATION 9); glutathione transferase (ERD9) mRNA, complete cds [NM_100911]	1.03215	10.7683	0.114651	2.20669e-19	-1.02896	10.6896	0.114471	2.49859e-19	10.7289
A_84_P754435	AT1G65486	AT1G65486	NM_001124079	ref|Arabidopsis thaliana unknown protein (AT1G65486) mRNA, complete cds [NM_001124079]	1.06577	11.6352	0.117032	8.49718e-20	-0.991306	9.80181	0.110971	4.14496e-19	10.7185
A_84_P851796	AT3G18890	AT3G18890	NM_112775	ref|Arabidopsis thaliana binding / catalytic/ coenzyme binding (AT3G18890) mRNA, complete cds [NM_112775]	0.971462	9.364	0.10975	8.63117e-19	-1.07995	12.0213	0.118694	9.14978e-20	10.6926
A_84_P847330	AT3G46970	PHS2	NM_114564	ref|Arabidopsis thaliana PHS2 (ALPHA-GLUCAN PHOSPHORYLASE 2); phosphorylase/ transferase, transferring glycosyl groups (PHS2) mRNA, complete cds [NM_114564]	1.05057	11.2349	0.123983	2.38147e-17	-0.999765	9.99459	0.118807	3.92894e-17	10.6147
A_84_P19240	AT2G47150	AT2G47150	NM_130283	ref|Arabidopsis thaliana short-chain dehydrogenase/reductase (SDR) family protein (AT2G47150) mRNA, complete cds [NM_130283]	1.06875	11.7152	0.168138	2.06548e-10	-0.976102	9.4646	0.174241	2.11878e-08	10.5899
A_84_P597157	AT2G38010	AT2G38010	NM_201899	ref|Arabidopsis thaliana ceramidase family protein (AT2G38010) mRNA, complete cds [NM_201899]	1.04545	11.1032	0.118015	8.10269e-19	-1.00169	10.0389	0.11411	1.66016e-18	10.571
A_84_P10354	AT1G27940	PGP13	NM_102559	ref|Arabidopsis thaliana PGP13 (P-GLYCOPROTEIN 13); ATPase, coupled to transmembrane movement of substances (PGP13) mRNA, complete cds [NM_102559]	0.93216	8.55381	0.183429	3.7379e-07	-1.09892	12.5581	0.190878	8.55217e-09	10.556
A_84_P799254	AT5G27290	AT5G27290	NM_122611	ref|Arabidopsis thaliana unknown protein (AT5G27290) mRNA, complete cds [NM_122611]	1.03992	10.9629	0.115159	1.71133e-19	-1.00454	10.1051	0.112319	3.76657e-19	10.534
A_84_P824779	AT4G01883	AT4G01883	NM_001036495	ref|Arabidopsis thaliana unknown protein (AT4G01883) mRNA, complete cds [NM_001036495]	1.0045	10.1041	0.112271	3.6517e-19	-1.0387	10.9321	0.115059	1.75526e-19	10.5181
A_84_P95746	AT4G34290	AT4G34290	NM_119594	ref|Arabidopsis thaliana SWIB complex BAF60b domain-containing protein (AT4G34290) mRNA, complete cds [NM_119594]	1.05581	11.3712	0.116244	1.0593e-19	-0.980218	9.55472	0.11012	5.5166e-19	10.463
A_84_P19673	AT5G33370	AT5G33370	NM_122861	ref|Arabidopsis thaliana GDSL-motif lipase/hydrolase family protein (AT5G33370) mRNA, complete cds [NM_122861]	0.900254	7.94793	0.105801	1.75489e-17	-1.10918	12.8581	0.122884	1.77691e-19	10.403
A_84_P528550	AT1G51110	AT1G51110	NM_103989	ref|Arabidopsis thaliana plastid-lipid associated protein PAP / fibrillin family protein (AT1G51110) mRNA, complete cds [NM_103989]	1.06806	11.6966	0.117235	8.20339e-20	-0.959227	9.1039	0.108427	9.0089e-19	10.4003
A_84_P511862	AT2G32550	AT2G32550	NM_128814	ref|Arabidopsis thaliana rcd1-like cell differentiation family protein (AT2G32550) mRNA, complete cds [NM_128814]	0.803163	6.35569	0.105155	2.20805e-14	-1.15911	14.4247	0.143927	8.05227e-16	10.3902
A_84_P153835	AT2G21650	MEE3	NM_127736	ref|Arabidopsis thaliana MEE3 (MATERNAL EFFECT EMBRYO ARREST 3); DNA binding / transcription factor (MEE3) mRNA, complete cds [NM_127736]	0.861889	7.27593	0.104701	1.84225e-16	-1.12753	13.413	0.128306	1.52515e-18	10.3445
A_84_P16324	AT2G32400	GLR5	NM_128799	ref|Arabidopsis thaliana GLR5 (GLUTAMATE RECEPTOR 5); intracellular ligand-gated ion channel (GLR5) mRNA, complete cds [NM_128799]	1.02803	10.6667	0.1143	2.3811e-19	-0.997265	9.93721	0.111851	4.83554e-19	10.3019
A_84_P524838	AT5G66740	AT5G66740	NM_126072	ref|Arabidopsis thaliana unknown protein (AT5G66740) mRNA, complete cds [NM_126072]	1.00941	10.2191	0.173314	5.73904e-09	-1.01603	10.376	0.181253	2.0754e-08	10.2976
A_84_P860823	AT2G04030	CR88	NM_126439	ref|Arabidopsis thaliana CR88; ATP binding (CR88) mRNA, complete cds [NM_126439]	1.02138	10.5046	0.113403	2.12534e-19	-1.00221	10.0511	0.111854	3.2455e-19	10.2778
A_84_P832235	AT3G44860, AT3G44870	AT3G44870	NM_114356	ref|Arabidopsis thaliana S-adenosyl-L-methionine:carboxyl methyltransferase family protein (AT3G44870) mRNA, complete cds [NM_114356]	1.09384	12.4119	0.119569	5.78923e-20	-0.909547	8.11983	0.104712	3.74981e-18	10.2659
A_84_P813625	AT1G20020	FNR2	NM_001084096	ref|Arabidopsis thaliana FNR2 (FERREDOXIN-NADP(+)-OXIDOREDUCTASE 2); NADPH dehydrogenase/ oxidoreductase/ poly(U) binding (FNR2) mRNA, complete cds [NM_001084096]	1.00565	10.131	0.112124	2.99044e-19	-1.01601	10.3756	0.112962	2.37791e-19	10.2533
A_84_P13530	AT2G24190	AT2G24190	NM_127980	ref|Arabidopsis thaliana short-chain dehydrogenase/reductase (SDR) family protein (AT2G24190) mRNA, complete cds [NM_127980]	1.01409	10.3298	0.11463	9.02135e-19	-1.00626	10.1453	0.114079	1.1364e-18	10.2375
A_84_P21735	AT1G12370	PHR1	NM_101109	ref|Arabidopsis thaliana PHR1 (PHOTOLYASE 1); DNA photolyase (PHR1) mRNA, complete cds [NM_101109]	0.90575	8.04914	0.135464	2.28901e-11	-1.09099	12.3308	0.158993	6.79474e-12	10.19
A_84_P846989	AT1G22630	AT1G22630	NM_102110	ref|Arabidopsis thaliana unknown protein (AT1G22630) mRNA, complete cds [NM_102110]	1.00956	10.2225	0.112452	2.76647e-19	-1.00532	10.1233	0.112109	3.03828e-19	10.1729
A_84_P754151	AT1G26761	AT1G26761	NM_001123885	ref|Arabidopsis thaliana unknown protein (AT1G26761) mRNA, complete cds [NM_001123885]	1.03817	10.9188	0.114891	1.623e-19	-0.97111	9.35643	0.109495	7.38104e-19	10.1376
A_84_P23505	AT5G48880	PKT2	NM_001036960	ref|Arabidopsis thaliana PKT2 (PEROXISOMAL 3-KETO-ACYL-COA THIOLASE 2); acetyl-CoA C-acyltransferase/ catalytic (PKT2) mRNA, complete cds [NM_001036960]	1.00995	10.2319	0.112725	3.26212e-19	-1.00092	10.0212	0.111999	4.00339e-19	10.1265
A_84_P209678	AT3G28070	AT3G28070	NM_202641	ref|Arabidopsis thaliana nodulin MtN21 family protein (AT3G28070) mRNA, complete cds [NM_202641]	0.618043	4.14995	0.122897	4.9322e-07	-1.20563	16.0557	0.180353	2.31168e-11	10.1028
A_84_P19904	AT1G10370	ERD9	NM_100911	ref|Arabidopsis thaliana ERD9 (EARLY-RESPONSIVE TO DEHYDRATION 9); glutathione transferase (ERD9) mRNA, complete cds [NM_100911]	0.99396	9.8619	0.112058	7.31277e-19	-1.01366	10.3196	0.113867	5.47451e-19	10.0908
A_84_P13196	AT5G09300	AT5G09300	NM_120966	ref|Arabidopsis thaliana 2-oxoisovalerate dehydrogenase, putative / 3-methyl-2-oxobutanoate dehydrogenase, putative / branched-chain alpha-keto acid de_ (AT5G09300) mRNA, complete cds [NM_120966]	1.10203	12.6481	0.124032	6.39102e-19	-0.874576	7.49162	0.105557	1.17797e-16	10.0699
A_84_P23990	AT3G10060	AT3G10060	NM_111841	ref|Arabidopsis thaliana immunophilin, putative / FKBP-type peptidyl-prolyl cis-trans isomerase, putative (AT3G10060) mRNA, complete cds [NM_111841]	0.99793	9.95246	0.111508	3.57503e-19	-1.00783	10.1819	0.112307	2.86218e-19	10.0672
A_84_P751123	AT1G10522	AT1G10522	NM_001084033	ref|Arabidopsis thaliana unknown protein (AT1G10522) mRNA, complete cds [NM_001084033]	1.02597	10.6162	0.114062	2.36495e-19	-0.974829	9.43688	0.109955	7.60059e-19	10.0266
A_84_P295824	AT3G56970	BHLH038	NM_115556	ref|Arabidopsis thaliana BHLH038; DNA binding / transcription factor (BHLH038) mRNA, complete cds [NM_115556]	0.983939	9.63693	0.127702	1.30911e-14	-1.01651	10.3874	0.132311	1.55775e-14	10.0122
A_84_P137739	AT3G63060	EDL3	NM_116171	ref|Arabidopsis thaliana EDL3 (EID1-like 3) (EDL3) mRNA, complete cds [NM_116171]	0.986284	9.6891	0.111298	7.88644e-19	-1.01326	10.3099	0.113619	4.74857e-19	9.99951
A_84_P12264	AT5G58310	MES18	NM_125216	ref|Arabidopsis thaliana MES18 (METHYL ESTERASE 18); hydrolase/ hydrolase, acting on ester bonds / methyl indole-3-acetate esterase (MES18) mRNA, complete cds [NM_125216]	0.929457	8.50074	0.141805	5.58351e-11	-1.05956	11.4699	0.168412	3.14435e-10	9.98533
A_84_P58520	AT2G04039	AT2G04039	NM_179602	ref|Arabidopsis thaliana unknown protein (AT2G04039) mRNA, complete cds [NM_179602]	0.989208	9.75457	0.110802	4.34929e-19	-1.00876	10.2037	0.112376	2.79201e-19	9.97913
A_84_P18159	AT1G58370	RXF12	NM_104617	ref|Arabidopsis thaliana RXF12; endo-1,4-beta-xylanase/ hydrolase, hydrolyzing O-glycosyl compounds (RXF12) mRNA, complete cds [NM_104617]	0.9966	9.92201	0.111844	5.07606e-19	-1.00092	10.0211	0.112223	4.70689e-19	9.97156
A_84_P286650	AT5G38410	AT5G38410	NM_001125859	ref|Arabidopsis thaliana ribulose bisphosphate carboxylase small chain 3B / RuBisCO small subunit 3B (RBCS-3B) (ATS3B) (AT5G38410) mRNA, complete cds [NM_001125859]	1.02067	10.4874	0.113337	2.14435e-19	-0.975557	9.45272	0.109706	5.97595e-19	9.97007
A_84_P822626	no_match	TA37874_3702	TA37874_3702	Unknown	0.95796	9.07737	0.108312	9.19916e-19	-1.03384	10.8103	0.114414	1.62587e-19	9.94385
A_84_P22952	AT2G46650	CB5-C	NM_130230	ref|Arabidopsis thaliana CB5-C (CYTOCHROME B5 ISOFORM C); heme binding (CB5-C) mRNA, complete cds [NM_130230]	0.984889	9.65804	0.110505	4.98338e-19	-1.00749	10.1739	0.112325	2.98195e-19	9.91599
A_84_P20048	AT1G14345	AT1G14345	NM_101301	ref|Arabidopsis thaliana oxidoreductase (AT1G14345) mRNA, complete cds [NM_101301]	0.993807	9.8584	0.111171	3.91038e-19	-0.994294	9.86948	0.11121	3.86847e-19	9.86394
A_84_P199214	AT1G22630	AT1G22630	NM_102110	ref|Arabidopsis thaliana unknown protein (AT1G22630) mRNA, complete cds [NM_102110]	0.986256	9.68848	0.110564	4.65497e-19	-1.00098	10.0227	0.111748	3.31977e-19	9.85559
A_84_P15509	AT3G17998, AT3G18000	CPuORF30	NM_001125181	ref|Arabidopsis thaliana CPuORF30 (Conserved peptide upstream open reading frame 30) (CPuORF30) mRNA, complete cds [NM_001125181]	0.985604	9.67395	0.110812	5.87419e-19	-0.999807	9.99555	0.111972	4.29723e-19	9.83475
A_84_P10921	AT3G62030	ROC4	NM_001161212	ref|Arabidopsis thaliana peptidyl-prolyl cis-trans isomerase, chloroplast / cyclophilin / rotamase / cyclosporin A-binding protein (ROC4) (ROC4) mRNA, complete cds [NM_001161212]	1.02063	10.4865	0.113334	2.14626e-19	-0.962068	9.16364	0.108633	8.28281e-19	9.82508
A_84_P16037	AT1G56650	PAP1	NM_104541	ref|Arabidopsis thaliana PAP1 (PRODUCTION OF ANTHOCYANIN PIGMENT 1); DNA binding / transcription factor (PAP1) mRNA, complete cds [NM_104541]	0.991546	9.80721	0.17609	1.79267e-08	-0.992507	9.82894	0.206097	1.46662e-06	9.81808
A_84_P850758	AT5G48880	PKT2	NM_001036960	ref|Arabidopsis thaliana PKT2 (PEROXISOMAL 3-KETO-ACYL-COA THIOLASE 2); acetyl-CoA C-acyltransferase/ catalytic (PKT2) mRNA, complete cds [NM_001036960]	1.0202	10.4761	0.118741	8.56333e-18	-0.961178	9.14487	0.113502	2.48847e-17	9.81049
A_84_P246255	AT1G32220	AT1G32220	NM_102955	ref|Arabidopsis thaliana binding / catalytic/ coenzyme binding (AT1G32220) mRNA, complete cds [NM_102955]	1.01829	10.43	0.113154	2.27519e-19	-0.963093	9.18529	0.108726	8.14943e-19	9.80766
A_84_P526003	AT2G19690	PLA2-BETA	NM_127527	ref|Arabidopsis thaliana PLA2-BETA (PHOSPHOLIPASE A2-BETA); calcium ion binding / phospholipase A2 (PLA2-BETA) mRNA, complete cds [NM_127527]	0.934289	8.59586	0.134621	3.91717e-12	-1.04115	10.9938	0.144861	6.61213e-13	9.79483
A_84_P16272	AT1G51080	AT1G51080	NM_103986	ref|Arabidopsis thaliana unknown protein (AT1G51080) mRNA, complete cds [NM_103986]	1.02139	10.5048	0.113632	2.50568e-19	-0.957108	9.05959	0.108487	1.12093e-18	9.78217
A_84_P10684	AT2G23010	SCPL9	NM_127866	ref|Arabidopsis thaliana serine carboxypeptidase S10 family protein (SCPL9) mRNA, complete cds [NM_127866]	1.03086	10.7365	0.130492	2.79312e-15	-0.944098	8.79222	0.126918	1.01726e-13	9.76436
A_84_P257990	AT3G48350	AT3G48350	NM_114696	ref|Arabidopsis thaliana cysteine proteinase, putative (AT3G48350) mRNA, complete cds [NM_114696]	1.00149	10.0344	0.113912	1.47257e-18	-0.976529	9.47389	0.112182	3.18015e-18	9.75412
A_84_P813108	AT2G04039	AT2G04039	NM_179602	ref|Arabidopsis thaliana unknown protein (AT2G04039) mRNA, complete cds [NM_179602]	0.957644	9.07077	0.108321	9.50366e-19	-1.01821	10.4282	0.113175	2.32354e-19	9.7495
A_84_P17207	AT1G57590	AT1G57590	NM_104556	ref|Arabidopsis thaliana carboxylesterase (AT1G57590) mRNA, complete cds [NM_104556]	0.969331	9.31819	0.178678	5.79437e-08	-1.00757	10.1758	0.203957	7.80771e-07	9.74701
A_84_P20245	AT3G19480	AT3G19480	NM_112835	ref|Arabidopsis thaliana D-3-phosphoglycerate dehydrogenase, putative / 3-PGDH, putative (AT3G19480) mRNA, complete cds [NM_112835]	0.938629	8.68219	0.107143	1.94292e-18	-1.03312	10.7924	0.114713	2.13525e-19	9.73731
A_84_P831446	AT5G17780	AT5G17780	NM_001125769	ref|Arabidopsis thaliana hydrolase, alpha/beta fold family protein (AT5G17780) mRNA, complete cds [NM_001125769]	1.04985	11.2163	0.169099	5.34921e-10	-0.916387	8.24872	0.163289	1.9993e-08	9.73253
A_84_P19966	AT1G69200	AT1G69200	NM_105587	ref|Arabidopsis thaliana kinase (AT1G69200) mRNA, complete cds [NM_105587]	0.988398	9.7364	0.111027	5.46995e-19	-0.987965	9.72668	0.111025	5.65616e-19	9.73154
A_84_P848740	AT4G37930	SHM1	NM_119954	ref|Arabidopsis thaliana SHM1 (SERINE TRANSHYDROXYMETHYLTRANSFERASE 1); glycine hydroxymethyltransferase/ poly(U) binding (SHM1) mRNA, complete cds [NM_119954]	0.989985	9.77204	0.110867	4.27986e-19	-0.98591	9.68077	0.11054	4.70497e-19	9.7264
A_84_P857564	no_match	AI992702	AI992702	tc|Rep: Ribulose bisphosphate carboxylase small chain 3B, chloroplast precursor - Arabidopsis thaliana (Mouse-ear cress), partial (98%) [TC402537]	0.848365	7.05285	0.156353	5.76496e-08	-1.0929	12.3852	0.191747	1.20012e-08	9.71905
A_84_P854768	no_match	AA394348	AA394348	tc|Rep: Regulatory protein, MarR - Burkholderia cenocepacia PC184, partial (13%) [TC396325]	0.972482	9.38602	0.135337	6.69049e-13	-1.00165	10.038	0.154176	8.20695e-11	9.71201
A_84_P12886	AT4G23130	CRK5	NM_179094	ref|Arabidopsis thaliana CRK5 (CYSTEINE-RICH RLK5); kinase (CRK5) mRNA, complete cds [NM_179094]	1.0099	10.2305	0.115861	2.8711e-18	-0.962942	9.1821	0.112479	1.11792e-17	9.70632
A_84_P787864	AT3G48640	AT3G48640	NM_114723	ref|Arabidopsis thaliana unknown protein (AT3G48640) mRNA, complete cds [NM_114723]	0.996654	9.92324	0.112646	8.93733e-19	-0.977216	9.48889	0.111121	1.44158e-18	9.70607
A_84_P854259	AT2G04030	CR88	NM_179601	ref|Arabidopsis thaliana CR88; ATP binding (CR88) mRNA, complete cds [NM_179601]	1.0068	10.1578	0.11332	6.4178e-19	-0.964157	9.20782	0.109894	1.73118e-18	9.68282
A_84_P12848	AT4G09650	ATPD	NM_117033	ref|Arabidopsis thaliana ATPD (ATP SYNTHASE DELTA-SUBUNIT GENE); hydrogen ion transporting ATP synthase, rotational mechanism / proton-transporting ATP_ (ATPD) mRNA, complete cds [NM_117033]	0.983464	9.6264	0.110338	4.95913e-19	-0.987295	9.7117	0.110645	4.53438e-19	9.66905
A_84_P826349	AT5G39790	AT5G39790	NM_123342	ref|Arabidopsis thaliana 5'-AMP-activated protein kinase beta-1 subunit-related (AT5G39790) mRNA, complete cds [NM_123342]	1.09992	12.5869	0.164658	2.38928e-11	-0.827422	6.72081	0.132909	4.80144e-10	9.65385
A_84_P523657	AT4G12545	AT4G12545	NM_179035	ref|Arabidopsis thaliana protease inhibitor/seed storage/lipid transfer protein (LTP) family protein (AT4G12545) mRNA, complete cds [NM_179035]	1.01356	10.3172	0.173011	4.67453e-09	-0.953355	8.98163	0.168667	1.58334e-08	9.64942
A_84_P836671	AT1G13650	TA52555_3702	TA52555_3702	Unknown	0.896332	7.87648	0.188916	2.08917e-06	-1.05368	11.3157	0.197117	9.01847e-08	9.59607
A_84_P20933	AT1G28610	AT1G28610	NM_102629	ref|Arabidopsis thaliana GDSL-motif lipase, putative (AT1G28610) mRNA, complete cds [NM_102629]	0.974276	9.42489	0.109997	8.19494e-19	-0.987542	9.71722	0.111089	6.1294e-19	9.57105
A_84_P10080	AT4G29610	AT4G29610	NM_119106	ref|Arabidopsis thaliana cytidine deaminase, putative / cytidine aminohydrolase, putative (AT4G29610) mRNA, complete cds [NM_119106]	0.966334	9.25411	0.109027	7.76912e-19	-0.994717	9.87909	0.111292	3.96774e-19	9.5666
A_84_P10361	AT5G09430	AT5G09430	NM_120980	ref|Arabidopsis thaliana hydrolase (AT5G09430) mRNA, complete cds [NM_120980]	0.938011	8.66984	0.114987	3.41879e-16	-1.01948	10.4588	0.121129	3.8802e-17	9.56431
A_84_P19584	AT4G15975	AT4G15975	NM_117690	ref|Arabidopsis thaliana protein binding / zinc ion binding (AT4G15975) mRNA, complete cds [NM_117690]	0.945748	8.82567	0.107351	1.25269e-18	-1.01241	10.2898	0.112675	2.58324e-19	9.55773
A_84_P181494	AT3G48280	CYP71A25	NM_148854	ref|Arabidopsis thaliana CYP71A25; electron carrier/ heme binding / iron ion binding / monooxygenase/ oxygen binding (CYP71A25) mRNA, complete cds [NM_148854]	0.894412	7.84173	0.106471	4.44427e-17	-1.04647	11.1293	0.119107	1.55007e-18	9.48551
A_84_P19807	AT5G20480	EFR	NM_122055	ref|Arabidopsis thaliana EFR (EF-TU RECEPTOR); ATP binding / kinase/ protein serine/threonine kinase (EFR) mRNA, complete cds [NM_122055]	0.952	8.95365	0.107971	1.17408e-18	-0.999684	9.99274	0.111789	3.80179e-19	9.47319
A_84_P757480	AT2G30432	TCL1	NM_001036368	ref|Arabidopsis thaliana TCL1 (TRICHOMELESS1); DNA binding (TCL1) mRNA, complete cds [NM_001036368]	0.989442	9.75983	0.112284	1.22987e-18	-0.962847	9.18008	0.11061	3.17935e-18	9.46996
A_84_P849911	AT5G56850	AT5G56850	NM_125068	ref|Arabidopsis thaliana unknown protein (AT5G56850) mRNA, complete cds [NM_125068]	0.894203	7.83795	0.109513	3.20745e-16	-1.04497	11.091	0.122677	1.62271e-17	9.46446
A_84_P11609	no_match	TC396824	TC396824	tc|Rep: Tropinone reductase - Cochlearia officinalis (Common scurvygrass), partial (96%) [TC396824]	0.966228	9.25185	0.180012	7.98064e-08	-0.980668	9.56463	0.207443	2.27412e-06	9.40824
A_84_P16491	AT3G13470	AT3G13470	NM_112193	ref|Arabidopsis thaliana chaperonin, putative (AT3G13470) mRNA, complete cds [NM_112193]	0.99227	9.82358	0.11106	4.08903e-19	-0.952006	8.95377	0.107855	1.0781e-18	9.38867
A_84_P292144	AT3G23550	AT3G23550	NM_113258	ref|Arabidopsis thaliana MATE efflux family protein (AT3G23550) mRNA, complete cds [NM_113258]	0.989947	9.77119	0.110863	4.27969e-19	-0.954369	9.00262	0.108029	1.00672e-18	9.38691
A_84_P790332	no_match	TCL1	BX818763	gb|Arabidopsis thaliana Full-length cDNA Complete sequence from clone GSLTFB10ZD06 of Flowers and buds of strain col-0 of Arabidopsis thaliana (thale cress) [BX818763]	0.907931	8.08968	0.115797	4.47966e-15	-1.02773	10.6594	0.125821	3.13054e-16	9.37452
A_84_P149978	AT4G01080	AT4G01080	NM_116338	ref|Arabidopsis thaliana unknown protein (AT4G01080) mRNA, complete cds [NM_116338]	1.03751	10.9021	0.170832	1.25312e-09	-0.894444	7.84231	0.163872	4.80981e-08	9.37221
A_84_P285270	AT3G51750	AT3G51750	NM_115034	ref|Arabidopsis thaliana unknown protein (AT3G51750) mRNA, complete cds [NM_115034]	0.951863	8.95083	0.110676	7.94238e-18	-0.987713	9.72104	0.114114	4.90876e-18	9.33594
A_84_P800898	no_match	GER3	T42248	gb|5511 Lambda-PRL2 Arabidopsis thaliana cDNA clone 111F21T7, mRNA sequence [T42248]	0.952978	8.97383	0.108069	1.16296e-18	-0.985993	9.68262	0.110702	5.25519e-19	9.32822
A_84_P786557	AT2G25510	AT2G25510	NM_128108	ref|Arabidopsis thaliana unknown protein (AT2G25510) mRNA, complete cds [NM_128108]	0.988494	9.73855	0.110741	4.4091e-19	-0.950087	8.91429	0.107685	1.11585e-18	9.32642
A_84_P815412	AT2G04030	CR88	NM_126439	ref|Arabidopsis thaliana CR88; ATP binding (CR88) mRNA, complete cds [NM_126439]	0.990744	9.78913	0.111006	4.45266e-19	-0.946911	8.84935	0.107515	1.28272e-18	9.31924
A_84_P550623	AT1G15190	AT1G15190	NM_101387	ref|Arabidopsis thaliana unknown protein (AT1G15190) mRNA, complete cds [NM_101387]	0.945769	8.82611	0.182821	2.30127e-07	-0.990309	9.77932	0.205936	1.5182e-06	9.30272
A_84_P17435	AT3G19710	BCAT4	NM_112861	ref|Arabidopsis thaliana BCAT4 (BRANCHED-CHAIN AMINOTRANSFERASE4); catalytic/ methionine-oxo-acid transaminase (BCAT4) mRNA, complete cds [NM_112861]	0.948973	8.89147	0.107887	1.41803e-18	-0.986509	9.69412	0.110869	5.68955e-19	9.2928
A_84_P16974	AT5G20630	GER3	NM_122070	ref|Arabidopsis thaliana GER3 (GERMIN 3); oxalate oxidase (GER3) mRNA, complete cds [NM_122070]	0.945905	8.82887	0.107355	1.24054e-18	-0.986184	9.68688	0.110556	4.65251e-19	9.25787
A_84_P18064	AT1G15580	IAA5	NM_101427	ref|Arabidopsis thaliana IAA5 (INDOLE-3-ACETIC ACID INDUCIBLE 5); transcription factor (IAA5) mRNA, complete cds [NM_101427]	1.03539	10.849	0.171408	1.53642e-09	-0.881469	7.61147	0.169007	1.83233e-07	9.23021
A_84_P598491	AT5G38510	AT5G38510	NM_123212	ref|Arabidopsis thaliana rhomboid family protein (AT5G38510) mRNA, complete cds [NM_123212]	0.968152	9.29291	0.109156	7.35148e-19	-0.958308	9.08465	0.108382	9.40607e-19	9.18878
A_84_P847119	AT5G62360	AT5G62360	NM_125630	ref|Arabidopsis thaliana invertase/pectin methylesterase inhibitor family protein (AT5G62360) mRNA, complete cds [NM_125630]	0.959374	9.10697	0.108435	8.95576e-19	-0.966817	9.26439	0.109028	7.47145e-19	9.18568
A_84_P14936	AT5G26220	AT5G26220	NM_122523	ref|Arabidopsis thaliana ChaC-like family protein (AT5G26220) mRNA, complete cds [NM_122523]	0.897541	7.89844	0.117493	2.18733e-14	-1.01929	10.4542	0.126165	6.52677e-16	9.17632
A_84_P12948	AT4G37930	SHM1	NM_119954	ref|Arabidopsis thaliana SHM1 (SERINE TRANSHYDROXYMETHYLTRANSFERASE 1); glycine hydroxymethyltransferase/ poly(U) binding (SHM1) mRNA, complete cds [NM_119954]	0.960375	9.12798	0.108499	8.63537e-19	-0.964364	9.21222	0.108815	7.83002e-19	9.1701
A_84_P14012	AT5G39790	AT5G39790	NM_123342	ref|Arabidopsis thaliana 5'-AMP-activated protein kinase beta-1 subunit-related (AT5G39790) mRNA, complete cds [NM_123342]	0.961131	9.14389	0.108871	1.06406e-18	-0.96336	9.19093	0.109043	1.00365e-18	9.16741
A_84_P20665	AT5G48300	ADG1	NM_124205	ref|Arabidopsis thaliana ADG1 (ADP GLUCOSE PYROPHOSPHORYLASE 1); glucose-1-phosphate adenylyltransferase (ADG1) mRNA, complete cds [NM_124205]	0.981196	9.57625	0.110159	5.24079e-19	-0.94197	8.74923	0.107049	1.37497e-18	9.16274
A_84_P23157	AT3G48730	GSA2	NM_114732	ref|Arabidopsis thaliana GSA2 (glutamate-1-semialdehyde 2,1-aminomutase 2); catalytic/ glutamate-1-semialdehyde 2,1-aminomutase/ pyridoxal phosphate bi_ (GSA2) mRNA, complete cds [NM_114732]	0.953255	8.97955	0.107937	1.03201e-18	-0.969293	9.31737	0.109209	6.9565e-19	9.14846
A_84_P13943	AT5G07460	PMSR2	NM_120828	ref|Arabidopsis thaliana PMSR2 (PEPTIDEMETHIONINE SULFOXIDE REDUCTASE 2); oxidoreductase, acting on sulfur group of donors, disulfide as acceptor / pep_ (PMSR2) mRNA, complete cds [NM_120828]	1.00997	10.2321	0.112671	3.13546e-19	-0.902533	7.98974	0.10421	4.68975e-18	9.11094
A_84_P18312	AT3G02020	AK3	NM_111068	ref|Arabidopsis thaliana AK3 (ASPARTATE KINASE 3); aspartate kinase (AK3) mRNA, complete cds [NM_111068]	0.94923	8.89673	0.108907	2.88256e-18	-0.969511	9.32204	0.110505	1.73319e-18	9.10938
A_84_P17881	AT5G62360	AT5G62360	NM_125630	ref|Arabidopsis thaliana invertase/pectin methylesterase inhibitor family protein (AT5G62360) mRNA, complete cds [NM_125630]	0.924277	8.39996	0.105674	2.20132e-18	-0.990421	9.78185	0.110911	4.26544e-19	9.0909
A_84_P18814	AT5G59670	AT5G59670	NM_125359	ref|Arabidopsis thaliana leucine-rich repeat protein kinase, putative (AT5G59670) mRNA, complete cds [NM_125359]	0.995436	9.89547	0.112148	6.92711e-19	-0.914993	8.2223	0.105887	5.5598e-18	9.05888
A_84_P787233	AT5G36120	CCB3	NM_123003	ref|Arabidopsis thaliana CCB3 (COFACTOR ASSEMBLY, COMPLEX C (B6F),) (CCB3) mRNA, complete cds [NM_123003]	0.975856	9.45923	0.109749	6.01704e-19	-0.934378	8.59762	0.106471	1.69582e-18	9.02842
A_84_P163033	AT3G47830	AT3G47830	NM_114651	ref|Arabidopsis thaliana HhH-GPD base excision DNA repair protein-related (AT3G47830) mRNA, complete cds [NM_114651]	1.06552	11.6284	0.161211	3.85637e-11	-0.807904	6.42546	0.142656	1.48485e-08	9.02695
A_84_P843146	AT1G30420	ATMRP12	NM_102779	ref|Arabidopsis thaliana ATMRP12; ATPase, coupled to transmembrane movement of substances (ATMRP12) mRNA, complete cds [NM_102779]	0.946221	8.83528	0.107442	1.28723e-18	-0.964176	9.20823	0.10886	8.21941e-19	9.02176
A_84_P146418	AT1G65230	AT1G65230	NM_105196	ref|Arabidopsis thaliana unknown protein (AT1G65230) mRNA, complete cds [NM_105196]	0.965848	9.24374	0.108957	7.68744e-19	-0.943358	8.77723	0.107183	1.35155e-18	9.01049
A_84_P17851	AT5G55220	AT5G55220	NM_124904	ref|Arabidopsis thaliana trigger factor type chaperone family protein (AT5G55220) mRNA, complete cds [NM_124904]	0.947706	8.86555	0.1075	1.18724e-18	-0.959633	9.11241	0.108443	8.81357e-19	8.98898
A_84_P784410	AT3G55630	ATDFD	NM_115421	ref|Arabidopsis thaliana ATDFD (A. THALIANA DHFS-FPGS HOMOLOG D); tetrahydrofolylpolyglutamate synthase (ATDFD) mRNA, complete cds [NM_115421]	0.937393	8.65751	0.106763	1.63233e-18	-0.968303	9.29615	0.10922	7.61037e-19	8.97683
A_84_P12794	AT3G57460	AT3G57460	NM_115606	ref|Arabidopsis thaliana catalytic/ metal ion binding / metalloendopeptidase/ zinc ion binding (AT3G57460) mRNA, complete cds [NM_115606]	0.926779	8.4485	0.107151	5.18064e-18	-0.975811	9.45825	0.111572	2.20952e-18	8.95337
A_84_P525105	AT2G04790	AT2G04790	NM_001084410	ref|Arabidopsis thaliana unknown protein (AT2G04790) mRNA, complete cds [NM_001084410]	0.880341	7.59173	0.102633	9.6937e-18	-1.0133	10.311	0.113189	3.48295e-19	8.95135
A_84_P828544	AT2G04170	AT2G04170	NM_001124792	ref|Arabidopsis thaliana meprin and TRAF homology domain-containing protein / MATH domain-containing protein (AT2G04170) mRNA, complete cds [NM_001124792]	1.09084	12.3264	0.126279	5.70663e-18	-0.744798	5.55646	0.0985247	4.0459e-14	8.94143
A_84_P21842	AT1G65860	FMO_GS-OX1	NM_105258	ref|Arabidopsis thaliana FMO GS-OX1 (FLAVIN-MONOOXYGENASE GLUCOSINOLATE S-OXYGENASE 1); 3-methylthiopropyl glucosinolate S-oxygenase/ 4-methylthiopropy_ (FMO GS-OX1) mRNA, complete cds [NM_105258]	0.930686	8.52483	0.108841	1.22166e-17	-0.967071	9.26981	0.111528	4.2782e-18	8.89732
A_84_P805459	no_match	AT5G38430	NM_123204	ref|Arabidopsis thaliana ribulose bisphosphate carboxylase small chain 1B / RuBisCO small subunit 1B (RBCS-1B) (ATS1B) (AT5G38430) mRNA, complete cds [NM_123204]	1.04045	10.9761	0.114948	1.41098e-19	-0.829185	6.74816	0.0984068	3.57382e-17	8.86211
A_84_P750593	AT1G56470	A_84_P750593	A_84_P750593	Unknown	1.00937	10.218	0.174179	6.83184e-09	-0.874182	7.48483	0.164387	1.05015e-07	8.85141
A_84_P855617	AT5G20630	GER3	NM_122070	ref|Arabidopsis thaliana GER3 (GERMIN 3); oxalate oxidase (GER3) mRNA, complete cds [NM_122070]	0.932069	8.55202	0.106292	1.80282e-18	-0.960495	9.13051	0.108533	8.76976e-19	8.84127
A_84_P243405	AT2G33180	AT2G33180	NM_128877	ref|Arabidopsis thaliana unknown protein (AT2G33180) mRNA, complete cds [NM_128877]	0.994079	9.86458	0.11137	4.41962e-19	-0.88898	7.74426	0.103153	6.81088e-18	8.80442
A_84_P143149	AT2G33330	PDLP3	NM_128893	ref|Arabidopsis thaliana PDLP3 (PLASMODESMATA-LOCATED PROTEIN 3) (PDLP3) mRNA, complete cds [NM_128893]	0.965431	9.23488	0.108975	8.05655e-19	-0.922745	8.37037	0.105623	2.4112e-18	8.80262
A_84_P813618	AT1G20020	TA30309_3702	TA30309_3702	Unknown	0.937812	8.66586	0.106719	1.5265e-18	-0.949977	8.91203	0.107676	1.11903e-18	8.78895
A_84_P76164	AT5G03390	AT5G03390	NM_120418	ref|Arabidopsis thaliana unknown protein (AT5G03390) mRNA, complete cds [NM_120418]	0.958999	9.09911	0.108445	9.30058e-19	-0.927269	8.45803	0.105945	2.08968e-18	8.77857
A_84_P813133	no_match	GSA2	NM_114732	ref|Arabidopsis thaliana GSA2 (glutamate-1-semialdehyde 2,1-aminomutase 2); catalytic/ glutamate-1-semialdehyde 2,1-aminomutase/ pyridoxal phosphate bi_ (GSA2) mRNA, complete cds [NM_114732]	0.933197	8.57426	0.106411	1.79018e-18	-0.946076	8.83235	0.107423	1.28501e-18	8.70331
A_84_P220018	AT3G55630	ATDFD	NM_115421	ref|Arabidopsis thaliana ATDFD (A. THALIANA DHFS-FPGS HOMOLOG D); tetrahydrofolylpolyglutamate synthase (ATDFD) mRNA, complete cds [NM_115421]	0.954595	9.00732	0.108083	1.02748e-18	-0.92281	8.37163	0.105594	2.34664e-18	8.68947
A_84_P827163	AT1G55910	ZIP11	NM_104468	ref|Arabidopsis thaliana ZIP11 (ZINC TRANSPORTER 11 PRECURSOR); cation transmembrane transporter/ metal ion transmembrane transporter (ZIP11) mRNA, complete cds [NM_104468]	1.02893	10.6888	0.119221	6.11063e-18	-0.82497	6.68298	0.102733	9.7288e-16	8.68587
A_84_P23749	AT1G69730	AT1G69730	NM_105641	ref|Arabidopsis thaliana protein kinase family protein (AT1G69730) mRNA, complete cds [NM_105641]	0.959056	9.10032	0.108562	1.00867e-18	-0.916913	8.25872	0.105277	3.05055e-18	8.67952
A_84_P585078	AT5G17780	AT5G17780	NM_001125769	ref|Arabidopsis thaliana hydrolase, alpha/beta fold family protein (AT5G17780) mRNA, complete cds [NM_001125769]	0.889271	7.74946	0.137385	9.61761e-11	-0.981589	9.58494	0.145426	1.48101e-11	8.6672
A_84_P15038	AT5G61350	AT5G61350	NM_125528	ref|Arabidopsis thaliana protein kinase family protein (AT5G61350) mRNA, complete cds [NM_125528]	1.06234	11.5437	0.168741	3.06038e-10	-0.759791	5.75163	0.119312	1.91369e-10	8.64765
A_84_P178234	AT4G13800	AT4G13800	NM_117454	ref|Arabidopsis thaliana permease-related (AT4G13800) mRNA, complete cds [NM_117454]	0.978331	9.5133	0.17697	3.23456e-08	-0.89104	7.78109	0.227061	8.70096e-05	8.64719
A_84_P64244	AT5G27290	AT5G27290	NM_122611	ref|Arabidopsis thaliana unknown protein (AT5G27290) mRNA, complete cds [NM_122611]	0.89834	7.91298	0.104012	5.77596e-18	-0.971468	9.36415	0.109816	9.0431e-19	8.63857
A_84_P851072	AT1G09340	CRB	NM_100804	ref|Arabidopsis thaliana CRB (CHLOROPLAST RNA BINDING); binding / catalytic/ coenzyme binding (CRB) mRNA, complete cds [NM_100804]	0.911069	8.14834	0.104641	3.1297e-18	-0.959483	9.10926	0.108436	8.88193e-19	8.6288
A_84_P14540	AT3G10840	AT3G10840	NM_111921	ref|Arabidopsis thaliana hydrolase, alpha/beta fold family protein (AT3G10840) mRNA, complete cds [NM_111921]	0.934865	8.60726	0.106595	1.78297e-18	-0.936868	8.64705	0.10676	1.70157e-18	8.62716
A_84_P163573	AT2G14660	AT2G14660	NM_127030	ref|Arabidopsis thaliana unknown protein (AT2G14660) mRNA, complete cds [NM_127030]	0.888395	7.73383	0.105021	2.692e-17	-0.976541	9.47416	0.11155	2.05404e-18	8.604
A_84_P23858	AT2G04030	CR88	NM_126439	ref|Arabidopsis thaliana CR88; ATP binding (CR88) mRNA, complete cds [NM_126439]	0.932976	8.56991	0.106399	1.80863e-18	-0.931276	8.53642	0.106274	1.90124e-18	8.55316
A_84_P569671	AT3G48640	AT3G48640	NM_114723	ref|Arabidopsis thaliana unknown protein (AT3G48640) mRNA, complete cds [NM_114723]	0.91009	8.12999	0.104673	3.48089e-18	-0.951148	8.9361	0.107904	1.19925e-18	8.53305
A_84_P788197	AT2G32550	AT2G32550	NM_128814	ref|Arabidopsis thaliana rcd1-like cell differentiation family protein (AT2G32550) mRNA, complete cds [NM_128814]	0.956307	9.04288	0.180355	1.14316e-07	-0.90234	7.9862	0.223711	5.49485e-05	8.51454
A_84_P14579	AT3G23110	AtRLP37	NM_113212	ref|Arabidopsis thaliana AtRLP37 (Receptor Like Protein 37); kinase/ protein binding (AtRLP37) mRNA, complete cds [NM_113212]	0.879087	7.56985	0.127958	6.41435e-12	-0.974125	9.42162	0.140417	3.99422e-12	8.49573
A_84_P14472	AT2G37040	pal1	NM_129260	ref|Arabidopsis thaliana pal1 (Phe ammonia lyase 1); phenylalanine ammonia-lyase (pal1) mRNA, complete cds [NM_129260]	0.930292	8.5171	0.106142	1.8749e-18	-0.926753	8.44799	0.105866	2.05819e-18	8.48254
A_84_P861193	AT1G06000	AT1G06000	NM_100480	ref|Arabidopsis thaliana UDP-glucoronosyl/UDP-glucosyl transferase family protein (AT1G06000) mRNA, complete cds [NM_100480]	1.01374	10.3214	0.114568	8.8831e-19	-0.818787	6.58851	0.099525	1.92035e-16	8.45497
A_84_P12169	AT5G52400	CYP715A1	NM_124619	ref|Arabidopsis thaliana CYP715A1; electron carrier/ heme binding / iron ion binding / monooxygenase/ oxygen binding (CYP715A1) mRNA, complete cds [NM_124619]	0.893329	7.8222	0.103982	8.60819e-18	-0.958058	9.07941	0.109076	1.58584e-18	8.45081
A_84_P11703	AT3G04790	AT3G04790	NM_111351	ref|Arabidopsis thaliana ribose 5-phosphate isomerase-related (AT3G04790) mRNA, complete cds [NM_111351]	0.921553	8.34743	0.105447	2.34141e-18	-0.93177	8.54613	0.106245	1.78641e-18	8.44678
A_84_P844447	AT4G18250	AT4G18250	NM_117935	ref|Arabidopsis thaliana receptor serine/threonine kinase, putative (AT4G18250) mRNA, complete cds [NM_117935]	0.934725	8.60448	0.112414	9.17141e-17	-0.917423	8.26844	0.110536	1.04335e-16	8.43646
A_84_P15108	AT1G23205	AT1G23205	NM_102169	ref|Arabidopsis thaliana invertase/pectin methylesterase inhibitor family protein (AT1G23205) mRNA, complete cds [NM_102169]	0.946535	8.84169	0.112072	3.02091e-17	-0.904231	8.02104	0.109107	1.15603e-16	8.43136
A_84_P11345	AT1G17750	AT1G17750	NM_101638	ref|Arabidopsis thaliana leucine-rich repeat transmembrane protein kinase, putative (AT1G17750) mRNA, complete cds [NM_101638]	0.926417	8.44145	0.105906	2.17992e-18	-0.925273	8.41925	0.105822	2.25676e-18	8.43035
A_84_P12002	AT4G37670	AT4G37670	NM_202972	ref|Arabidopsis thaliana GCN5-related N-acetyltransferase (GNAT) family protein / amino acid kinase family protein (AT4G37670) mRNA, complete cds [NM_202972]	0.932107	8.55277	0.108492	8.58439e-18	-0.919332	8.30486	0.107349	1.0907e-17	8.42881
A_84_P785200	AT1G73805	A_84_P785200	A_84_P785200	Unknown	0.880748	7.59886	0.11172	3.18246e-15	-0.966485	9.25732	0.121774	2.07641e-15	8.42809
A_84_P815131	AT3G63140	CSP41A	NM_116179	ref|Arabidopsis thaliana CSP41A (CHLOROPLAST STEM-LOOP BINDING PROTEIN OF 41 KDA); mRNA binding / poly(U) binding (CSP41A) mRNA, complete cds [NM_116179]	0.931481	8.54046	0.106223	1.80124e-18	-0.919595	8.30989	0.105295	2.46919e-18	8.42518
A_84_P17442	AT3G26320	CYP71B36	NM_113539	ref|Arabidopsis thaliana CYP71B36; electron carrier/ heme binding / iron ion binding / monooxygenase/ oxygen binding (CYP71B36) mRNA, complete cds [NM_113539]	0.959234	9.10404	0.163877	4.81681e-09	-0.888716	7.73955	0.170359	1.82108e-07	8.4218
A_84_P853975	AT5G38420	AT5G38420	NM_123203	ref|Arabidopsis thaliana ribulose bisphosphate carboxylase small chain 2B / RuBisCO small subunit 2B (RBCS-2B) (ATS2B) (AT5G38420) mRNA, complete cds [NM_123203]	1.03404	10.8154	0.114425	1.61264e-19	-0.776285	5.97427	0.0945316	2.17697e-16	8.39481
A_84_P18837	AT1G56050	AT1G56050	NM_104483	ref|Arabidopsis thaliana GTP-binding protein-related (AT1G56050) mRNA, complete cds [NM_104483]	0.952595	8.96592	0.108579	1.73558e-18	-0.889328	7.75047	0.103597	9.1264e-18	8.3582
A_84_P862590	no_match	N37480	N37480	tc|Rep: Glucose-1-phosphate adenylyltransferase small subunit, chloroplast precursor - Arabidopsis thaliana (Mouse-ear cress), partial (26%) [TC405030]	0.939872	8.70708	0.107341	2.02427e-18	-0.903295	8.00377	0.104471	5.31688e-18	8.35542
A_84_P10926	AT3G63140	CSP41A	NM_116179	ref|Arabidopsis thaliana CSP41A (CHLOROPLAST STEM-LOOP BINDING PROTEIN OF 41 KDA); mRNA binding / poly(U) binding (CSP41A) mRNA, complete cds [NM_116179]	0.920569	8.32854	0.10537	2.4041e-18	-0.922982	8.37494	0.105558	2.25379e-18	8.35174
A_84_P21473	AT4G15210	BAM5	NM_117609	ref|Arabidopsis thaliana BAM5 (BETA-AMYLASE 5); beta-amylase (BAM5) mRNA, complete cds [NM_117609]	0.949297	8.8981	0.181932	1.80996e-07	-0.89159	7.79094	0.225931	7.93686e-05	8.34452
A_84_P57280	AT2G32640	TC366629	TC366629	tc|Rep: Uncharacterized protein At2g32640.1 - Arabidopsis thaliana (Mouse-ear cress), partial (83%) [TC366629]	0.93564	8.62264	0.110189	2.04439e-17	-0.904378	8.02376	0.107817	4.94115e-17	8.3232
A_84_P12896	AT4G25350	SHB1	NM_118667	ref|Arabidopsis thaliana SHB1 (SHORT HYPOCOTYL UNDER BLUE1) (SHB1) mRNA, complete cds [NM_118667]	0.914753	8.21774	0.105677	4.88259e-18	-0.924477	8.40382	0.106706	4.56274e-18	8.31078
A_84_P308073	AT4G12030	AT4G12030	NM_117273	ref|Arabidopsis thaliana bile acid:sodium symporter family protein (AT4G12030) mRNA, complete cds [NM_117273]	0.932745	8.56535	0.107444	3.9148e-18	-0.905175	8.0385	0.105159	7.45629e-18	8.30192
A_84_P216568	AT1G78030	AT1G78030	NM_106452	ref|Arabidopsis thaliana unknown protein (AT1G78030) mRNA, complete cds [NM_106452]	0.822201	6.64051	0.122784	2.13755e-11	-0.997187	9.93544	0.14876	2.03694e-11	8.28798
A_84_P110322	AT3G14900	AT3G14900	NM_112352	ref|Arabidopsis thaliana unknown protein (AT3G14900) mRNA, complete cds [NM_112352]	0.991835	9.81375	0.120913	2.34745e-16	-0.828085	6.73109	0.109023	3.06646e-14	8.27242
A_84_P750646	AT1G59920, AT1G59930	AT1G59920	NM_104684	ref|Arabidopsis thaliana unknown protein (AT1G59920) mRNA, complete cds [NM_104684]	1.04774	11.1618	0.139256	5.32102e-14	-0.720841	5.25825	0.111349	9.56318e-11	8.21003
A_84_P19344	AT3G14820	AT3G14820	NM_112343	ref|Arabidopsis thaliana carboxylesterase/ hydrolase, acting on ester bonds / lipase (AT3G14820) mRNA, complete cds [NM_112343]	0.886432	7.69895	0.114024	7.6002e-15	-0.938924	8.68809	0.117846	1.6208e-15	8.19352
A_84_P584694	AT2G40390	AT2G40390	NM_129599	ref|Arabidopsis thaliana unknown protein (AT2G40390) mRNA, complete cds [NM_129599]	0.704784	5.06739	0.138003	3.27249e-07	-1.05381	11.319	0.196988	8.81456e-08	8.1932
A_84_P859998	AT3G54600	AT3G54600	NM_115317	ref|Arabidopsis thaliana DJ-1 family protein (AT3G54600) mRNA, complete cds [NM_115317]	1.03265	10.7807	0.151347	8.91258e-12	-0.747472	5.59077	0.118155	2.51244e-10	8.18575
A_84_P760826	AT3G50190	AT3G50190	NM_114879	ref|Arabidopsis thaliana unknown protein (AT3G50190) mRNA, complete cds [NM_114879]	1.05515	11.3541	0.122057	5.39349e-18	-0.699392	5.00486	0.0973513	6.76014e-13	8.17946
A_84_P582063	AT3G11090	LBD21	NM_111946	ref|Arabidopsis thaliana LBD21 (LOB DOMAIN-CONTAINING PROTEIN 21) (LBD21) mRNA, complete cds [NM_111946]	0.945695	8.8246	0.107422	1.32555e-18	-0.875433	7.50642	0.101968	9.05269e-18	8.16551
A_84_P19987	AT1G52990	AT1G52990	NM_104177	ref|Arabidopsis thaliana thioredoxin family protein (AT1G52990) mRNA, complete cds [NM_104177]	0.803873	6.3661	0.157846	3.5287e-07	-0.998234	9.95943	0.205534	1.19302e-06	8.16276
A_84_P21370	AT4G12320	CYP706A6	NM_117302	ref|Arabidopsis thaliana CYP706A6; electron carrier/ heme binding / iron ion binding / monooxygenase/ oxygen binding (CYP706A6) mRNA, complete cds [NM_117302]	0.917359	8.26722	0.107412	1.33553e-17	-0.905964	8.05312	0.106512	1.8038e-17	8.16017
A_84_P819611	AT1G51110	AT1G51110	NM_103989	ref|Arabidopsis thaliana plastid-lipid associated protein PAP / fibrillin family protein (AT1G51110) mRNA, complete cds [NM_103989]	0.946988	8.85092	0.108	1.81245e-18	-0.873153	7.46711	0.10226	1.35912e-17	8.15902
A_84_P808242	AT1G14345	AT1G14345	NM_101301	ref|Arabidopsis thaliana oxidoreductase (AT1G14345) mRNA, complete cds [NM_101301]	0.924072	8.39599	0.105659	2.21466e-18	-0.898564	7.91707	0.103682	4.4549e-18	8.15653
A_84_P842669	AT1G29720	AT1G29720	NM_001160910	ref|Arabidopsis thaliana protein kinase family protein (AT1G29720) mRNA, complete cds [NM_001160910]	0.938668	8.68296	0.113772	1.57864e-16	-0.881524	7.61243	0.109798	9.86245e-16	8.1477
A_84_P256160	AT2G23672, AT2G23670	YCF37	NM_127930	ref|Arabidopsis thaliana YCF37 (Arabidopsis homolog of Synechocystis YCF37) (YCF37) mRNA, complete cds [NM_127930]	0.934075	8.59163	0.106426	1.6822e-18	-0.883398	7.64536	0.1025	6.78032e-18	8.1185
A_84_P724260	AT3G52748	AT3G52748	NR_022842	ref|Arabidopsis thaliana (AT3G52748) otherRNA [NR_022842]	1.09934	12.5702	0.165443	3.03575e-11	-0.558821	3.62094	0.136853	4.43895e-05	8.09558
A_84_P164413	AT5G20140	AT5G20140	NM_122021	ref|Arabidopsis thaliana SOUL heme-binding family protein (AT5G20140) mRNA, complete cds [NM_122021]	0.904723	8.03013	0.104257	4.03506e-18	-0.91137	8.154	0.104787	3.39737e-18	8.09206
A_84_P505948	AT4G25070	AT4G25070	NM_118639	ref|Arabidopsis thaliana unknown protein (AT4G25070) mRNA, complete cds [NM_118639]	0.954591	9.00722	0.156374	1.03097e-09	-0.849775	7.07579	0.153292	2.96452e-08	8.0415
A_84_P61170	AT2G03420, AT2G03410	AT2G03420	NM_126393	ref|Arabidopsis thaliana unknown protein (AT2G03420) mRNA, complete cds [NM_126393]	0.904211	8.02067	0.104165	3.93743e-18	-0.904931	8.03398	0.10422	3.85975e-18	8.02732
A_84_P750651	AT1G59920, AT1G59930	AT1G59930	NM_104685	ref|Arabidopsis thaliana unknown protein (AT1G59930) mRNA, complete cds [NM_104685]	0.892885	7.8142	0.128724	4.02113e-12	-0.912071	8.16716	0.13221	5.24885e-12	7.99068
A_84_P12429	AT1G63820	AT1G63820	NM_105057	ref|Arabidopsis thaliana unknown protein (AT1G63820) mRNA, complete cds [NM_105057]	0.880764	7.59913	0.102891	1.12741e-17	-0.922967	8.37465	0.106138	3.44058e-18	7.98689
A_84_P14914	AT5G17230	AT5G17230	NM_001036818	ref|Arabidopsis thaliana phytoene synthase (PSY) / geranylgeranyl-diphosphate geranylgeranyl transferase (AT5G17230) mRNA, complete cds [NM_001036818]	0.865091	7.32978	0.101154	1.20776e-17	-0.935683	8.62349	0.106598	1.66894e-18	7.97663
A_84_P21864	AT1G73805	AT1G73805	NM_106040	ref|Arabidopsis thaliana calmodulin binding (AT1G73805) mRNA, complete cds [NM_106040]	0.889183	7.74789	0.102947	5.7573e-18	-0.913738	8.19856	0.104844	2.90244e-18	7.97322
A_84_P805451	no_match	TA26014_3702	TA26014_3702	Unknown	0.885672	7.6855	0.10471	2.71284e-17	-0.916248	8.24609	0.106646	8.58343e-18	7.96579
A_84_P831167	AT1G69730	AT1G69730	NM_105641	ref|Arabidopsis thaliana protein kinase family protein (AT1G69730) mRNA, complete cds [NM_105641]	0.912845	8.18172	0.105072	3.69506e-18	-0.88929	7.74978	0.103266	7.20071e-18	7.96575
A_84_P10432	AT1G62180	2013-04-02	NM_104899	ref|Arabidopsis thaliana APR2 (5'ADENYLYLPHOSPHOSULFATE REDUCTASE 2); adenylyl-sulfate reductase/ phosphoadenylyl-sulfate reductase (thioredoxin) (APR2) mRNA, complete cds [NM_104899]	0.927966	8.47162	0.10604	2.11257e-18	-0.872261	7.4518	0.101748	1.0103e-17	7.96171
A_84_P13200	AT1G51820	AT1G51820	NM_104062	ref|Arabidopsis thaliana leucine-rich repeat protein kinase, putative (AT1G51820) mRNA, complete cds [NM_104062]	0.854548	7.15398	0.100846	2.37552e-17	-0.940179	8.71323	0.107445	2.12778e-18	7.9336
A_84_P588557	AT4G36830	AT4G36830	NM_119847	ref|Arabidopsis thaliana GNS1/SUR4 membrane family protein (AT4G36830) mRNA, complete cds [NM_119847]	0.939555	8.70071	0.152465	7.16368e-10	-0.854932	7.16031	0.146813	5.77076e-09	7.93051
A_84_P16156	AT1G32780	AT1G32780	NM_103012	ref|Arabidopsis thaliana alcohol dehydrogenase, putative (AT1G32780) mRNA, complete cds [NM_103012]	0.845353	7.00412	0.105559	1.16255e-15	-0.946734	8.84574	0.115042	1.88069e-16	7.92493
A_84_P537948	AT5G03010	AT5G03010	NM_120379	ref|Arabidopsis thaliana kelch repeat-containing protein (AT5G03010) mRNA, complete cds [NM_120379]	1.02282	10.5396	0.172897	3.3026e-09	-0.724759	5.3059	0.175992	3.81943e-05	7.92275
A_84_P816178	AT1G76080	CDSP32	NM_106257	ref|Arabidopsis thaliana CDSP32 (CHLOROPLASTIC DROUGHT-INDUCED STRESS PROTEIN OF 32 KD) (CDSP32) mRNA, complete cds [NM_106257]	0.915969	8.24079	0.10505	2.79858e-18	-0.880398	7.59274	0.102315	7.64805e-18	7.91676
A_84_P837673	AT1G03630	TA53136_3702	TA53136_3702	tc|Rep: Chromosome chr12 scaffold_36, whole genome shotgun sequence - Vitis vinifera (Grape), partial (6%) [TC394835]	0.918945	8.29745	0.107568	1.30869e-17	-0.876902	7.53185	0.104147	3.77086e-17	7.91465
A_84_P20031	AT1G20020	FNR2	NM_001084097	ref|Arabidopsis thaliana FNR2 (FERREDOXIN-NADP(+)-OXIDOREDUCTASE 2); NADPH dehydrogenase/ oxidoreductase/ poly(U) binding (FNR2) mRNA, complete cds [NM_001084097]	0.918691	8.2926	0.105224	2.52773e-18	-0.876231	7.52023	0.101951	8.35588e-18	7.90641
A_84_P211188	AT5G58260	AT5G58260	NM_001125985	ref|Arabidopsis thaliana unknown protein (AT5G58260) mRNA, complete cds [NM_001125985]	0.974052	9.42003	0.109601	6.26277e-19	-0.805213	6.38577	0.0966571	8.04268e-17	7.9029
A_84_P786320	AT5G35935	BX832035	BX832035	gb|Arabidopsis thaliana Full-length cDNA Complete sequence from clone GSLTPGH48ZB02 of Hormone Treated Callus of strain col-0 of Arabidopsis thaliana (thale cress) [BX832035]	0.898516	7.91619	0.190251	2.32637e-06	-0.896816	7.88526	0.223357	5.94042e-05	7.90072
A_84_P15528	AT3G20440	EMB2729	NM_001161157	ref|Arabidopsis thaliana alpha-amylase/ catalytic/ cation binding (EMB2729) mRNA, complete cds [NM_001161157]	0.864481	7.31949	0.102926	4.50256e-17	-0.927774	8.46787	0.108554	1.26698e-17	7.89368
A_84_P861344	AT5G66190	FNR1	NM_001085336	ref|Arabidopsis thaliana FNR1 (FERREDOXIN-NADP(+)-OXIDOREDUCTASE 1); NADPH dehydrogenase/ electron transporter, transferring electrons within the cycli_ (FNR1) mRNA, complete cds [NM_001085336]	0.915545	8.23274	0.105	2.79508e-18	-0.877815	7.5477	0.102095	8.10753e-18	7.89022
A_84_P803435	AT1G78370	ATGSTU20	BP593508	gb|BP593508 RAFL15 Arabidopsis thaliana cDNA clone RAFL15-22-G15 3', mRNA sequence [BP593508]	0.592644	3.91421	0.140651	2.51367e-05	-1.07376	11.8513	0.193325	2.78905e-08	7.88273
A_84_P11912	no_match	AT4G11900	NM_117260	ref|Arabidopsis thaliana S-locus lectin protein kinase family protein (AT4G11900) mRNA, complete cds [NM_117260]	0.886204	7.69492	0.102908	7.20174e-18	-0.906311	8.05955	0.10448	4.15354e-18	7.87723
A_84_P856027	AT5G38410	AT5G38410	NM_001036904	ref|Arabidopsis thaliana ribulose bisphosphate carboxylase small chain 3B / RuBisCO small subunit 3B (RBCS-3B) (ATS3B) (AT5G38410) mRNA, complete cds [NM_001036904]	0.987388	9.71378	0.110652	4.52295e-19	-0.780764	6.0362	0.0948549	1.85443e-16	7.87499
A_84_P207768	AT5G01590	AT5G01590	NM_120237	ref|Arabidopsis thaliana unknown protein (AT5G01590) mRNA, complete cds [NM_120237]	0.897188	7.89201	0.10356	4.57763e-18	-0.894978	7.85196	0.10339	4.87214e-18	7.87199
A_84_P163763	AT5G48470	AT5G48470	NM_124222	ref|Arabidopsis thaliana unknown protein (AT5G48470) mRNA, complete cds [NM_124222]	0.941634	8.74246	0.107059	1.42414e-18	-0.842916	6.96492	0.0994837	2.39345e-17	7.85369
A_84_P825989	no_match	AT5G48470	NM_124222	ref|Arabidopsis thaliana unknown protein (AT5G48470) mRNA, complete cds [NM_124222]	0.841847	6.94779	0.107441	4.67234e-15	-0.940088	8.7114	0.116519	7.13911e-16	7.8296
A_84_P13549	AT2G39420	AT2G39420	NM_129500	ref|Arabidopsis thaliana esterase/lipase/thioesterase family protein (AT2G39420) mRNA, complete cds [NM_129500]	0.883913	7.65443	0.102616	7.0672e-18	-0.90243	7.98786	0.104049	4.20358e-18	7.82115
A_84_P11795	AT3G45290, AT3G45300	MLO3	NM_114398	ref|Arabidopsis thaliana MLO3 (MILDEW RESISTANCE LOCUS O 3); calmodulin binding (MLO3) mRNA, complete cds [NM_114398]	0.913567	8.19534	0.105503	4.75264e-18	-0.869703	7.40803	0.102045	1.55876e-17	7.80169
A_84_P12940	AT4G35180	LHT7	NM_119684	ref|Arabidopsis thaliana LHT7 (Lys/His transporter 7); amino acid transmembrane transporter (LHT7) mRNA, complete cds [NM_119684]	0.895707	7.86516	0.103477	4.88206e-18	-0.885097	7.67533	0.102662	6.61196e-18	7.77025
A_84_P542288	AT4G17470	AT4G17470	NM_117850	ref|Arabidopsis thaliana palmitoyl protein thioesterase family protein (AT4G17470) mRNA, complete cds [NM_117850]	0.800851	6.32195	0.101663	3.34049e-15	-0.964281	9.21045	0.114528	3.77852e-17	7.7662
A_84_P550081	AT3G09410	AT3G09405	NM_001161129	ref|Arabidopsis thaliana unknown protein (AT3G09405) mRNA, complete cds [NM_001161129]	0.884483	7.66448	0.102629	6.79932e-18	-0.893731	7.82945	0.103342	5.22882e-18	7.74697
A_84_P17609	AT4G21870	AT4G21870	NM_118308	ref|Arabidopsis thaliana 26.5 kDa class P-related heat shock protein (HSP26.5-P) (AT4G21870) mRNA, complete cds [NM_118308]	0.881088	7.6048	0.102337	7.32763e-18	-0.896888	7.88657	0.103551	4.66174e-18	7.74568
A_84_P17278	AT2G29440	ATGSTU6	NM_128498	ref|Arabidopsis thaliana ATGSTU6 (ARABIDOPSIS THALIANA GLUTATHIONE S-TRANSFERASE TAU 6); glutathione transferase (ATGSTU6) mRNA, complete cds [NM_128498]	0.799826	6.30705	0.144684	3.23722e-08	-0.959791	9.11572	0.213848	7.18305e-06	7.71138
A_84_P188894	AT2G27610, AT2G27600	AT2G27610	NM_128320	ref|Arabidopsis thaliana pentatricopeptide (PPR) repeat-containing protein (AT2G27610) mRNA, complete cds [NM_128320]	1.01514	10.3548	0.17305	4.46011e-09	-0.700837	5.02154	0.179057	9.07673e-05	7.68815
A_84_P18973	AT1G09340	CRB	NM_100804	ref|Arabidopsis thaliana CRB (CHLOROPLAST RNA BINDING); binding / catalytic/ coenzyme binding (CRB) mRNA, complete cds [NM_100804]	0.886108	7.69322	0.102707	6.26768e-18	-0.885344	7.6797	0.102648	6.40716e-18	7.68646
A_84_P765733	AT4G17915	TC358649	TC358649	tc|Rep: Uncharacterized pentatricopeptide repeat-containing protein At4g17915 - Arabidopsis thaliana (Mouse-ear cress), partial (92%) [TC358649]	1.1052	12.7408	0.165438	2.38262e-11	-0.414744	2.59863	0.115483	0.000328906	7.6697
A_84_P855265	no_match	YCF37	NM_127930	ref|Arabidopsis thaliana YCF37 (Arabidopsis homolog of Synechocystis YCF37) (YCF37) mRNA, complete cds [NM_127930]	0.888068	7.72802	0.102858	5.92869e-18	-0.881253	7.6077	0.102336	7.2197e-18	7.66786
A_84_P21321	AT3G61760	ADL1B	NM_116041	ref|Arabidopsis thaliana ADL1B (ARABIDOPSIS DYNAMIN-LIKE 1B); GTP binding / GTPase (ADL1B) mRNA, complete cds [NM_116041]	0.937754	8.66472	0.160462	5.09374e-09	-0.823734	6.66398	0.160907	3.06643e-07	7.66435
A_84_P110392	AT5G55450	AT5G55450	NM_124927	ref|Arabidopsis thaliana protease inhibitor/seed storage/lipid transfer protein (LTP) family protein (AT5G55450) mRNA, complete cds [NM_124927]	0.909557	8.12001	0.187619	1.24782e-06	-0.856616	7.18814	0.234177	0.000254212	7.65408
A_84_P856852	AT3G46870	A_84_P856852	A_84_P856852	Unknown	0.857892	7.20928	0.19668	1.28959e-05	-0.907217	8.07638	0.2147	2.38407e-05	7.64283
A_84_P22852	AT1G01520	AT1G01520	NM_100034	ref|Arabidopsis thaliana myb family transcription factor (AT1G01520) mRNA, complete cds [NM_100034]	0.917368	8.26737	0.187723	1.02478e-06	-0.846134	7.01672	0.235457	0.00032616	7.64205
A_84_P99286	AT2G42770	AT2G42770	NM_129838	ref|Arabidopsis thaliana peroxisomal membrane 22 kDa family protein (AT2G42770) mRNA, complete cds [NM_129838]	0.897592	7.89936	0.103841	5.43261e-18	-0.866111	7.34701	0.101408	1.33206e-17	7.62319
A_84_P258110	AT1G65800	ARK2	NM_105253	ref|Arabidopsis thaliana ARK2 (A. THALIANA RECEPTOR KINASE 2); kinase/ protein kinase/ transmembrane receptor protein serine/threonine kinase (ARK2) mRNA, complete cds [NM_105253]	0.905711	8.04843	0.104223	3.62038e-18	-0.853906	7.14342	0.100267	1.64647e-17	7.59593
A_84_P826922	AT2G17280	AT2G17280	NM_001084437	ref|Arabidopsis thaliana phosphoglycerate/bisphosphoglycerate mutase family protein (AT2G17280) mRNA, complete cds [NM_001084437]	0.903777	8.01267	0.190109	1.99434e-06	-0.851786	7.10863	0.219809	0.000106571	7.56065
A_84_P570015	AT5G57123	AT5G57123	NM_148144	ref|Arabidopsis thaliana unknown protein (AT5G57123) mRNA, complete cds [NM_148144]	0.708291	5.10847	0.151448	2.91392e-06	-0.99975	9.99424	0.204671	1.03597e-06	7.55136
A_84_P66084	AT5G01420	AT5G01420	NM_120220	ref|Arabidopsis thaliana glutaredoxin family protein (AT5G01420) mRNA, complete cds [NM_120220]	0.940539	8.72045	0.182921	2.72156e-07	-0.803938	6.36705	0.210319	0.000132123	7.54375
A_84_P751564	AT1G11595, AT4G03950	AT4G03950	NM_116633	ref|Arabidopsis thaliana glucose-6-phosphate/phosphate translocator, putative (AT4G03950) mRNA, complete cds [NM_116633]	0.920338	8.32411	0.186564	8.09376e-07	-0.829717	6.75643	0.226659	0.000251586	7.54027
A_84_P20049	AT1G26230	AT1G26230	NM_102387	ref|Arabidopsis thaliana chaperonin, putative (AT1G26230) mRNA, complete cds [NM_102387]	0.911803	8.16213	0.106285	9.58216e-18	-0.839531	6.91085	0.100764	7.97275e-17	7.53649
A_84_P186644	AT2G37240	AT2G37240	NM_129280	ref|Arabidopsis thaliana unknown protein (AT2G37240) mRNA, complete cds [NM_129280]	0.88873	7.7398	0.103254	7.48564e-18	-0.864779	7.32451	0.101492	1.58601e-17	7.53216
A_84_P14392	AT2G43550	AT2G43550	NM_129917	ref|Arabidopsis thaliana trypsin inhibitor, putative (AT2G43550) mRNA, complete cds [NM_129917]	0.918036	8.28011	0.105198	2.62041e-18	-0.831363	6.78208	0.0985997	3.40696e-17	7.53109
A_84_P269820	AT3G10940	AT3G10940	NM_111931	ref|Arabidopsis thaliana protein phosphatase-related (AT3G10940) mRNA, complete cds [NM_111931]	0.892179	7.80151	0.103658	7.50506e-18	-0.859076	7.22896	0.101154	2.01838e-17	7.51523
A_84_P575245	AT5G16190	ATCSLA11	NM_121624	ref|Arabidopsis thaliana ATCSLA11; cellulose synthase/ transferase, transferring glycosyl groups (ATCSLA11) mRNA, complete cds [NM_121624]	0.862707	7.28966	0.117055	1.70469e-13	-0.888239	7.73106	0.120001	1.34233e-13	7.51036
A_84_P11288	AT1G43000	AT1G43000	NM_103459	ref|Arabidopsis thaliana zinc-binding family protein (AT1G43000) mRNA, complete cds [NM_103459]	0.849407	7.0698	0.100539	2.95064e-17	-0.899185	7.92839	0.104418	7.21513e-18	7.4991
A_84_P143099	AT3G18890	AT3G18890	NM_112775	ref|Arabidopsis thaliana binding / catalytic/ coenzyme binding (AT3G18890) mRNA, complete cds [NM_112775]	0.877561	7.5433	0.10208	8.1958e-18	-0.871666	7.4416	0.101628	9.73697e-18	7.49245
A_84_P564098	AT2G14247	AT2G14247	NM_201723	ref|Arabidopsis thaliana Expressed protein (AT2G14247) mRNA, complete cds [NM_201723]	0.897894	7.90486	0.10374	4.9173e-18	-0.849811	7.07638	0.100096	2.06696e-17	7.49062
A_84_P307130	AT1G44575	NPQ4	NM_202242	ref|Arabidopsis thaliana NPQ4 (NONPHOTOCHEMICAL QUENCHING); chlorophyll binding / xanthophyll binding (NPQ4) mRNA, complete cds [NM_202242]	0.931012	8.53124	0.106185	1.82187e-18	-0.80531	6.38719	0.0966428	7.89192e-17	7.45922
A_84_P10665	AT2G31230	ATERF15	NM_179831	ref|Arabidopsis thaliana ATERF15 (Ethylene-responsive element binding factor 15); DNA binding / transcription activator/ transcription factor (ATERF15) mRNA, complete cds [NM_179831]	0.940632	8.72232	0.106943	1.42239e-18	-0.787136	6.12543	0.0953202	1.4837e-16	7.42387
A_84_P91639	AT2G39030	AT2G39030	NM_129460	ref|Arabidopsis thaliana GCN5-related N-acetyltransferase (GNAT) family protein (AT2G39030) mRNA, complete cds [NM_129460]	0.87756	7.54328	0.120492	3.26117e-13	-0.863392	7.30117	0.120648	8.28838e-13	7.42222
A_84_P127601	AT5G02940	AT5G02940	NM_120372	ref|Arabidopsis thaliana unknown protein (AT5G02940) mRNA, complete cds [NM_120372]	0.851807	7.10898	0.100377	2.13724e-17	-0.887248	7.71345	0.103115	7.66966e-18	7.41121
A_84_P16668	AT4G23200	AT4G23200	NM_118449	ref|Arabidopsis thaliana protein kinase family protein (AT4G23200) mRNA, complete cds [NM_118449]	0.90336	8.00498	0.10409	4.00517e-18	-0.832793	6.80445	0.0987304	3.31148e-17	7.40471
A_84_P10480	AT1G16220	AT1G16220	NM_101488	ref|Arabidopsis thaliana protein phosphatase 2C family protein / PP2C family protein (AT1G16220) mRNA, complete cds [NM_101488]	0.827992	6.72964	0.101137	2.68132e-16	-0.905001	8.03528	0.10741	3.58753e-17	7.38246
A_84_P556074	AT1G70985	AT1G70985	NM_105767	ref|Arabidopsis thaliana hydroxyproline-rich glycoprotein family protein (AT1G70985) mRNA, complete cds [NM_105767]	0.943506	8.78023	0.107309	1.4639e-18	-0.776182	5.97286	0.0946924	2.46712e-16	7.37655
A_84_P555902	AT1G05540	AT1G05540	NM_100433	ref|Arabidopsis thaliana unknown protein (AT1G05540) mRNA, complete cds [NM_100433]	1.00882	10.2051	0.117462	8.81111e-18	-0.656583	4.53506	0.0915471	7.3868e-13	7.3701
A_84_P808719	AT1G75040	PR5	NM_106161	ref|Arabidopsis thaliana PR5 (PATHOGENESIS-RELATED GENE 5) (PR5) mRNA, complete cds [NM_106161]	0.869718	7.4083	0.101727	1.2363e-17	-0.863929	7.31019	0.101307	1.49105e-17	7.35924
A_84_P12217	AT5G64580	AT5G64580	NM_125854	ref|Arabidopsis thaliana AAA-type ATPase family protein (AT5G64580) mRNA, complete cds [NM_125854]	0.8402	6.9215	0.103735	5.51986e-16	-0.888703	7.73932	0.10741	1.29596e-16	7.33041
A_84_P532349	AT3G09520	ATEXO70H4	NM_111786	ref|Arabidopsis thaliana ATEXO70H4 (exocyst subunit EXO70 family protein H4); protein binding (ATEXO70H4) mRNA, complete cds [NM_111786]	0.86909	7.39758	0.101466	1.07765e-17	-0.857797	7.20771	0.100617	1.52333e-17	7.30265
A_84_P12040	AT1G62780	AT1G62780	NM_104956	ref|Arabidopsis thaliana unknown protein (AT1G62780) mRNA, complete cds [NM_104956]	0.861893	7.27601	0.100869	1.28904e-17	-0.864717	7.32348	0.101083	1.18393e-17	7.29974
A_84_P22919	AT2G33530	scpl46	NM_179881	ref|Arabidopsis thaliana scpl46 (serine carboxypeptidase-like 46); serine-type carboxypeptidase (scpl46) mRNA, complete cds [NM_179881]	0.922303	8.36186	0.105552	2.37422e-18	-0.79418	6.22559	0.0958809	1.20124e-16	7.29373
A_84_P765883	AT4G13575	AT4G13575	NM_001125504	ref|Arabidopsis thaliana unknown protein (AT4G13575) mRNA, complete cds [NM_001125504]	0.875547	7.5084	0.102015	9.28068e-18	-0.849818	7.07648	0.100141	2.13506e-17	7.29244
A_84_P50780	AT5G67370	AT5G67370	NM_126137	ref|Arabidopsis thaliana unknown protein (AT5G67370) mRNA, complete cds [NM_126137]	0.911752	8.16117	0.104724	3.14035e-18	-0.807143	6.4142	0.0968245	7.67566e-17	7.28769
A_84_P202028	AT3G14580	AT3G14580	NM_112318	ref|Arabidopsis thaliana pentatricopeptide (PPR) repeat-containing protein (AT3G14580) mRNA, complete cds [NM_112318]	0.948203	8.87571	0.153596	6.68592e-10	-0.752586	5.65699	0.144923	2.06943e-07	7.26635
A_84_P864658	AT5G48470	AT5G48470	NM_124222	ref|Arabidopsis thaliana unknown protein (AT5G48470) mRNA, complete cds [NM_124222]	0.886718	7.70403	0.103051	7.65684e-18	-0.834335	6.82866	0.0991542	3.94486e-17	7.26634
A_84_P21540	AT5G18570	AT5G18570	NM_121862	ref|Arabidopsis thaliana GTP1/OBG family protein (AT5G18570) mRNA, complete cds [NM_121862]	0.868658	7.39023	0.101407	1.07058e-17	-0.851825	7.10926	0.100139	1.79369e-17	7.24975
A_84_P820316	AT4G26795, AT4G26790	AT4G26790	NM_118813	ref|Arabidopsis thaliana GDSL-motif lipase/hydrolase family protein (AT4G26790) mRNA, complete cds [NM_118813]	0.988429	9.73709	0.158274	4.23671e-10	-0.677804	4.76216	0.14281	2.07266e-06	7.24962
A_84_P750398	AT1G14750	SDS	NM_001084070	ref|Arabidopsis thaliana SDS (SOLO DANCERS); cyclin-dependent protein kinase (SDS) mRNA, complete cds [NM_001084070]	1.05587	11.3728	0.169267	4.43531e-10	-0.494326	3.12123	0.109993	6.98454e-06	7.24702
A_84_P786422	AT3G63060	EDL3	NM_116171	ref|Arabidopsis thaliana EDL3 (EID1-like 3) (EDL3) mRNA, complete cds [NM_116171]	0.874709	7.49391	0.107838	5.006e-16	-0.841304	6.93912	0.104389	7.67295e-16	7.21651
A_84_P805628	no_match	TA26093_3702	TA26093_3702	tc|Rep: PSI type II chlorophyll a/b-binding protein - Arabidopsis thaliana (Mouse-ear cress), partial (22%) [TC393336]	0.912281	8.17111	0.105284	4.51703e-18	-0.796603	6.26041	0.0965819	1.61129e-16	7.21576
A_84_P829940	AT1G58602	TA47055_3702	TA47055_3702	Unknown	1.02975	10.709	0.172151	2.20853e-09	-0.570097	3.71619	0.140414	4.90467e-05	7.2126
A_84_P140609	AT4G31970	CYP82C2	NM_119348	ref|Arabidopsis thaliana CYP82C2; electron carrier/ heme binding / iron ion binding / monooxygenase/ oxygen binding (CYP82C2) mRNA, complete cds [NM_119348]	0.849744	7.07529	0.101298	4.92153e-17	-0.865984	7.34486	0.102565	3.08589e-17	7.21008
A_84_P13567	AT2G47130	AT2G47130	NM_130281	ref|Arabidopsis thaliana short-chain dehydrogenase/reductase (SDR) family protein (AT2G47130) mRNA, complete cds [NM_130281]	0.781713	6.04941	0.0958125	3.38423e-16	-0.922566	8.36693	0.106396	4.2797e-18	7.20817
A_84_P10528	AT1G51800	AT1G51800	NM_104059	ref|Arabidopsis thaliana leucine-rich repeat protein kinase, putative (AT1G51800) mRNA, complete cds [NM_104059]	0.804168	6.37042	0.0966147	8.54334e-17	-0.905438	8.04337	0.104252	3.78555e-18	7.20689
A_84_P166213	AT5G39210	CRR7	NM_123283	ref|Arabidopsis thaliana CRR7 (CHLORORESPIRATORY REDUCTION 7) (CRR7) mRNA, complete cds [NM_123283]	0.890591	7.77304	0.103079	5.62738e-18	-0.822151	6.63975	0.0979169	4.60307e-17	7.20639
A_84_P119962	AT4G04540	AT4G04540	NM_116692	ref|Arabidopsis thaliana protein kinase family protein (AT4G04540) mRNA, complete cds [NM_116692]	0.829092	6.74671	0.200205	3.4547e-05	-0.884288	7.66104	0.23266	0.00014425	7.20387
A_84_P14423	AT2G43100	AT2G43100	NM_129871	ref|Arabidopsis thaliana aconitase C-terminal domain-containing protein (AT2G43100) mRNA, complete cds [NM_129871]	0.880828	7.60025	0.102345	7.53542e-18	-0.831931	6.79095	0.0986578	3.384e-17	7.1956
A_84_P10897	AT3G55950	CCR3	NM_115453	ref|Arabidopsis thaliana CCR3 (ARABIDOPSIS THALIANA CRINKLY4 RELATED 3); kinase (CCR3) mRNA, complete cds [NM_115453]	0.871781	7.44356	0.101652	9.81055e-18	-0.838813	6.89943	0.0991701	2.71239e-17	7.1715
A_84_P22625	AT1G52270	AT1G52270	NM_104106	ref|Arabidopsis thaliana unknown protein (AT1G52270) mRNA, complete cds [NM_104106]	0.88573	7.68652	0.104136	1.80801e-17	-0.822338	6.6426	0.0994775	1.37871e-16	7.16456
A_84_P286390	AT3G25780	AOC3	NM_113477	ref|Arabidopsis thaliana AOC3 (ALLENE OXIDE CYCLASE 3); allene-oxide cyclase (AOC3) mRNA, complete cds [NM_113477]	0.843289	6.9709	0.0995061	2.35595e-17	-0.866682	7.35669	0.10127	1.14686e-17	7.16379
A_84_P835308	AT3G56330	AT3G56330	NM_115491	ref|Arabidopsis thaliana N2,N2-dimethylguanosine tRNA methyltransferase family protein (AT3G56330) mRNA, complete cds [NM_115491]	0.884093	7.65761	0.192643	4.44746e-06	-0.823792	6.66488	0.239103	0.000570327	7.16125
A_84_P11735	AT3G28930	AIG2	NM_113814	ref|Arabidopsis thaliana AIG2 (AVRRPT2-INDUCED GENE 2) (AIG2) mRNA, complete cds [NM_113814]	0.893719	7.82923	0.103396	5.44614e-18	-0.809997	6.4565	0.0971099	7.36414e-17	7.14287
A_84_P575222	AT5G09800	AT5G09800	NM_121017	ref|Arabidopsis thaliana U-box domain-containing protein (AT5G09800) mRNA, complete cds [NM_121017]	0.847107	7.03245	0.0998001	2.10165e-17	-0.860416	7.25131	0.100808	1.39953e-17	7.14188
A_84_P832631	AT1G11330	AT1G11330	NM_101006	ref|Arabidopsis thaliana S-locus lectin protein kinase family protein (AT1G11330) mRNA, complete cds [NM_101006]	0.829249	6.74915	0.0987907	4.69884e-17	-0.87688	7.53147	0.102406	1.10184e-17	7.14031
A_84_P756272	AT2G27395	NP10426526	NP10426526	tc|GB|DQ459184.1|ABE97182.1 cysteine protease-related;possible splice variant [NP10426526]	0.884062	7.65706	0.19261	4.43445e-06	-0.819476	6.59897	0.24296	0.000743858	7.12801
A_84_P832376	AT1G11330	AT1G11330	NM_101006	ref|Arabidopsis thaliana S-locus lectin protein kinase family protein (AT1G11330) mRNA, complete cds [NM_101006]	0.949095	8.89395	0.182092	1.86642e-07	-0.725529	5.31531	0.154433	2.62686e-06	7.10463
A_84_P19140	AT2G47590	PHR2	NM_130327	ref|Arabidopsis thaliana PHR2 (photolyase/blue-light receptor 2); DNA photolyase (PHR2) mRNA, complete cds [NM_130327]	0.841309	6.9392	0.0993676	2.52584e-17	-0.861021	7.2614	0.100853	1.37323e-17	7.1003
A_84_P20658	AT5G46580	AT5G46580	NM_124028	ref|Arabidopsis thaliana pentatricopeptide (PPR) repeat-containing protein (AT5G46580) mRNA, complete cds [NM_124028]	0.83649	6.86261	0.0989609	2.84574e-17	-0.864	7.31139	0.101032	1.21275e-17	7.087
A_84_P754822	AT1G10657	AT1G10657	NM_001123791	ref|Arabidopsis thaliana unknown protein (AT1G10657) mRNA, complete cds [NM_001123791]	1.02067	10.4874	0.154122	3.53233e-11	-0.561984	3.64741	0.127409	1.02954e-05	7.06741
A_84_P21901	AT1G06830	AT1G06830	NM_100560	ref|Arabidopsis thaliana glutaredoxin family protein (AT1G06830) mRNA, complete cds [NM_100560]	0.871837	7.44452	0.101691	1.00489e-17	-0.824074	6.66921	0.0981208	4.51939e-17	7.05686
A_84_P806273	AT1G44575	NPQ4	NM_103552	ref|Arabidopsis thaliana NPQ4 (NONPHOTOCHEMICAL QUENCHING); chlorophyll binding / xanthophyll binding (NPQ4) mRNA, complete cds [NM_103552]	0.852358	7.118	0.100222	1.82081e-17	-0.844441	6.98942	0.0996328	2.34003e-17	7.05371
A_84_P259390	AT1G54780	AT1G54780	NM_104353	ref|Arabidopsis thaliana thylakoid lumen 18.3 kDa protein (AT1G54780) mRNA, complete cds [NM_104353]	0.871749	7.44302	0.10161	9.54172e-18	-0.822879	6.65088	0.0979389	4.39061e-17	7.04695
A_84_P849670	no_match	AT5G02940	NM_120372	ref|Arabidopsis thaliana unknown protein (AT5G02940) mRNA, complete cds [NM_120372]	0.848519	7.05536	0.0999478	2.07319e-17	-0.847368	7.03668	0.0998681	2.15957e-17	7.04602
A_84_P20759	AT5G28500	AT5G28500	NM_122733	ref|Arabidopsis thaliana unknown protein (AT5G28500) mRNA, complete cds [NM_122733]	0.872503	7.45595	0.10167	9.34875e-18	-0.821744	6.63353	0.0978574	4.56612e-17	7.04474
A_84_P23161	AT1G48598, AT1G48600	CPuORF31	NM_001123980	ref|Arabidopsis thaliana CPuORF31 (Conserved peptide upstream open reading frame 31) (CPuORF31) mRNA, complete cds [NM_001123980]	0.83147	6.78375	0.0985959	3.36605e-17	-0.863607	7.30477	0.101016	1.23911e-17	7.04426
A_84_P824563	AT4G12030	AT4G12030	NM_117273	ref|Arabidopsis thaliana bile acid:sodium symporter family protein (AT4G12030) mRNA, complete cds [NM_117273]	0.805909	6.39601	0.100084	8.12277e-16	-0.883938	7.65487	0.106321	9.26421e-17	7.02544
A_84_P54250	AT1G19960	AT1G19960	NM_101851	ref|Arabidopsis thaliana unknown protein (AT1G19960) mRNA, complete cds [NM_101851]	0.885415	7.68096	0.102655	6.40021e-18	-0.80365	6.36283	0.0965226	8.35985e-17	7.02189
A_84_P11918	AT4G13410	ATCSLA15	NM_117415	ref|Arabidopsis thaliana ATCSLA15; cellulose synthase/ transferase, transferring glycosyl groups (ATCSLA15) mRNA, complete cds [NM_117415]	0.887581	7.71935	0.132949	2.45371e-11	-0.800397	6.31534	0.114746	3.05005e-12	7.01734
A_84_P812753	no_match	FNR1	NM_126017	ref|Arabidopsis thaliana FNR1 (FERREDOXIN-NADP(+)-OXIDOREDUCTASE 1); NADPH dehydrogenase/ electron transporter, transferring electrons within the cycli_ (FNR1) mRNA, complete cds [NM_126017]	0.87065	7.4242	0.101539	9.94956e-18	-0.819088	6.59307	0.0976716	5.02343e-17	7.00864
A_84_P856597	AT5G16190	ATCSLA11	NM_121624	ref|Arabidopsis thaliana ATCSLA11; cellulose synthase/ transferase, transferring glycosyl groups (ATCSLA11) mRNA, complete cds [NM_121624]	0.784708	6.09128	0.106345	1.59629e-13	-0.89818	7.91006	0.116225	1.0929e-14	7.00067
A_84_P121162	AT3G44730	AT3G44730	NM_114341	ref|Arabidopsis thaliana kinesin motor protein-related (AT3G44730) mRNA, complete cds [NM_114341]	0.871082	7.43159	0.10394	5.26542e-17	-0.816976	6.56109	0.0996692	2.46716e-16	6.99634
A_84_P785527	AT4G04830	AT4G04830	NM_116721	ref|Arabidopsis thaliana methionine sulfoxide reductase domain-containing protein / SeIR domain-containing protein (AT4G04830) mRNA, complete cds [NM_116721]	0.876988	7.53335	0.102082	8.61868e-18	-0.809654	6.4514	0.0970455	7.24087e-17	6.99237
A_84_P22136	AT3G16360	AHP4	NM_112507	ref|Arabidopsis thaliana AHP4 (HPT PHOSPHOTRANSMITTER 4); histidine phosphotransfer kinase/ transferase, transferring phosphorus-containing groups (AHP4) mRNA, complete cds [NM_112507]	0.695446	4.95959	0.13972	6.4437e-07	-0.954116	8.99739	0.159055	1.98934e-09	6.97849
A_84_P812089	AT3G18890	AT3G18890	NM_112775	ref|Arabidopsis thaliana binding / catalytic/ coenzyme binding (AT3G18890) mRNA, complete cds [NM_112775]	0.854067	7.14606	0.101326	3.48818e-17	-0.83276	6.80392	0.0998482	7.41323e-17	6.97499
A_84_P20902	AT1G76080	CDSP32	NM_106257	ref|Arabidopsis thaliana CDSP32 (CHLOROPLASTIC DROUGHT-INDUCED STRESS PROTEIN OF 32 KD) (CDSP32) mRNA, complete cds [NM_106257]	0.864491	7.31967	0.101059	1.18542e-17	-0.818928	6.59065	0.0976461	4.99987e-17	6.95516
A_84_P11643	AT2G23590	MES8	NM_127923	ref|Arabidopsis thaliana MES8 (METHYL ESTERASE 8); hydrolase/ hydrolase, acting on ester bonds (MES8) mRNA, complete cds [NM_127923]	0.67022	4.67972	0.158509	2.3549e-05	-0.96461	9.21743	0.212327	5.54465e-06	6.94857
A_84_P16266	AT1G57770	AT1G57770	NM_104572	ref|Arabidopsis thaliana amine oxidase family (AT1G57770) mRNA, complete cds [NM_104572]	0.825901	6.69731	0.0985238	5.17041e-17	-0.856662	7.18889	0.100844	1.98111e-17	6.9431
A_84_P11923	AT1G17600	AT1G17600	NM_101622	ref|Arabidopsis thaliana disease resistance protein (TIR-NBS-LRR class), putative (AT1G17600) mRNA, complete cds [NM_101622]	0.891559	7.79038	0.189372	2.50194e-06	-0.775984	5.97014	0.258438	0.00267695	6.88026
A_84_P534959	AT2G42130	AT2G42130	NM_201936	ref|Arabidopsis thaliana unknown protein (AT2G42130) mRNA, complete cds [NM_201936]	0.880425	7.59319	0.102286	7.46632e-18	-0.789814	6.1633	0.0955276	1.3633e-16	6.87825
A_84_P19380	no_match	NP209141	NP209141	tc|GB|AL132976.2|CAB62298.1 putative protein [NP209141]	1.01283	10.2999	0.174117	5.99317e-09	-0.535927	3.435	0.144256	0.000203112	6.86743
A_84_P822977	AT4G10300	AT4G10300	NM_117098	ref|Arabidopsis thaliana unknown protein (AT4G10300) mRNA, complete cds [NM_117098]	0.848401	7.05345	0.0998461	1.94403e-17	-0.82193	6.63636	0.0978706	4.53667e-17	6.8449
A_84_P17896	AT5G66190	FNR1	NM_126017	ref|Arabidopsis thaliana FNR1 (FERREDOXIN-NADP(+)-OXIDOREDUCTASE 1); NADPH dehydrogenase/ electron transporter, transferring electrons within the cycli_ (FNR1) mRNA, complete cds [NM_126017]	0.855278	7.16602	0.100362	1.56929e-17	-0.814084	6.51754	0.0972885	5.87391e-17	6.84178
A_84_P13193	AT5G19500	AT5G19500	NM_121955	ref|Arabidopsis thaliana tryptophan/tyrosine permease family protein (AT5G19500) mRNA, complete cds [NM_121955]	0.839498	6.91032	0.0994901	3.22782e-17	-0.829615	6.75484	0.0987975	4.57522e-17	6.83258
A_84_P12838	AT4G04850	KEA3	NM_116723	ref|Arabidopsis thaliana KEA3; potassium ion transmembrane transporter/ potassium:hydrogen antiporter (KEA3) mRNA, complete cds [NM_116723]	0.873928	7.48045	0.101918	9.92615e-18	-0.788281	6.14159	0.0955251	1.55656e-16	6.81102
A_84_P606561	AT5G59845	AT5G59845	NM_125377	ref|Arabidopsis thaliana gibberellin-regulated family protein (AT5G59845) mRNA, complete cds [NM_125377]	0.685707	4.84961	0.113691	1.62628e-09	-0.943077	8.77157	0.134158	2.07148e-12	6.81059
A_84_P10867	AT1G48580	AT1G48580	NM_103754	ref|Arabidopsis thaliana unknown protein (AT1G48580) mRNA, complete cds [NM_103754]	0.842199	6.95342	0.120561	2.83544e-12	-0.823498	6.66037	0.122856	2.04246e-11	6.8069
A_84_P852303	AT4G37710	AT4G37710	NM_119933	ref|Arabidopsis thaliana VQ motif-containing protein (AT4G37710) mRNA, complete cds [NM_119933]	0.961714	9.15618	0.179058	7.83171e-08	-0.646509	4.43107	0.200627	0.00127102	6.79363
A_84_P261020	AT3G10150	PAP16	NM_111850	ref|Arabidopsis thaliana PAP16 (PURPLE ACID PHOSPHATASE 16); acid phosphatase/ protein serine/threonine phosphatase (PAP16) mRNA, complete cds [NM_111850]	0.807012	6.41228	0.207414	9.99027e-05	-0.855125	7.1635	0.234925	0.000272651	6.78789
A_84_P21985	AT2G40840	DPE2	NM_129647	ref|Arabidopsis thaliana DPE2 (DISPROPORTIONATING ENZYME 2); 4-alpha-glucanotransferase/ heteroglycan binding (DPE2) mRNA, complete cds [NM_129647]	0.799552	6.30307	0.0962337	9.69621e-17	-0.8615	7.26943	0.100844	1.30863e-17	6.78625
A_84_P18473	AT3G59140	ATMRP14	NM_115776	ref|Arabidopsis thaliana ATMRP14; ATPase, coupled to transmembrane movement of substances (ATMRP14) mRNA, complete cds [NM_115776]	0.811553	6.47966	0.111752	3.81141e-13	-0.850768	7.09199	0.115039	1.40897e-13	6.78583
A_84_P13934	AT5G05270	AT5G05270	NM_180439	ref|Arabidopsis thaliana chalcone-flavanone isomerase family protein (AT5G05270) mRNA, complete cds [NM_180439]	0.859429	7.23484	0.11303	2.88088e-14	-0.800851	6.32195	0.109273	2.32051e-13	6.7784
A_84_P169793	AT4G10300	AT4G10300	NM_117098	ref|Arabidopsis thaliana unknown protein (AT4G10300) mRNA, complete cds [NM_117098]	0.874459	7.48961	0.101818	8.81695e-18	-0.782639	6.06232	0.094993	1.73783e-16	6.77596
A_84_P16559	AT3G53900	AT3G53900	NM_115250	ref|Arabidopsis thaliana uracil phosphoribosyltransferase, putative / UMP pyrophosphorylase, putative / UPRTase, putative (AT3G53900) mRNA, complete cds [NM_115250]	0.833572	6.81666	0.0988111	3.28341e-17	-0.824121	6.66992	0.0981127	4.47478e-17	6.74329
A_84_P838738	AT1G65240	AT1G65240	NM_105197	ref|Arabidopsis thaliana aspartyl protease family protein (AT1G65240) mRNA, complete cds [NM_105197]	0.88782	7.7236	0.105838	4.92459e-17	-0.759979	5.75413	0.0961125	2.63279e-15	6.73886
A_84_P541611	AT5G48550	AT5G48550	NM_124231	ref|Arabidopsis thaliana F-box family protein-related (AT5G48550) mRNA, complete cds [NM_124231]	0.801937	6.33777	0.210074	0.00013487	-0.853629	7.13887	0.234183	0.00026725	6.73832
A_84_P205978	AT4G31950	CYP82C3	NM_119346	ref|Arabidopsis thaliana CYP82C3; electron carrier/ heme binding / iron ion binding / monooxygenase/ oxygen binding (CYP82C3) mRNA, complete cds [NM_119346]	0.824555	6.67659	0.0982409	4.73131e-17	-0.831303	6.78115	0.09876	3.84908e-17	6.72887
A_84_P24030	AT3G21700	SGP2	NM_180291	ref|Arabidopsis thaliana SGP2; GTP binding (SGP2) mRNA, complete cds [NM_180291]	0.826489	6.70639	0.0995685	1.03492e-16	-0.829276	6.74957	0.100147	1.22548e-16	6.72798
A_84_P831354	AT4G17470	AT4G17470	NM_117850	ref|Arabidopsis thaliana palmitoyl protein thioesterase family protein (AT4G17470) mRNA, complete cds [NM_117850]	0.803925	6.36686	0.0976994	1.89474e-16	-0.849697	7.07452	0.1015	5.69556e-17	6.72069
A_84_P258120	AT1G75830	LCR67	NM_106233	ref|Arabidopsis thaliana LCR67 (LCR67) mRNA, complete cds [NM_106233]	0.840052	6.91913	0.201953	3.18738e-05	-0.813792	6.51317	0.243972	0.000851142	6.71615
A_84_P850432	AT4G10300	AT4G10300	NM_117098	ref|Arabidopsis thaliana unknown protein (AT4G10300) mRNA, complete cds [NM_117098]	0.838716	6.89788	0.0991189	2.63481e-17	-0.81442	6.52259	0.0973143	5.81257e-17	6.71024
A_84_P12293	AT1G11330	AT1G11330	NM_101006	ref|Arabidopsis thaliana S-locus lectin protein kinase family protein (AT1G11330) mRNA, complete cds [NM_101006]	0.871114	7.43213	0.101668	1.05063e-17	-0.776288	5.97431	0.0946652	2.39694e-16	6.70322
A_84_P22673	AT2G40435	AT2G40435	NM_129604	ref|Arabidopsis thaliana unknown protein (AT2G40435) mRNA, complete cds [NM_129604]	0.729433	5.36331	0.0973322	6.66708e-14	-0.903199	8.002	0.109758	1.88837e-16	6.68266
A_84_P11239	AT5G56840	AT5G56840	NM_125067	ref|Arabidopsis thaliana DNA-binding family protein (AT5G56840) mRNA, complete cds [NM_125067]	0.871078	7.43153	0.148393	4.35605e-09	-0.772775	5.92618	0.145397	1.06708e-07	6.67886
A_84_P11287	AT5G15600	SP1L4	NM_121564	ref|Arabidopsis thaliana SP1L4 (SPIRAL1-LIKE4) (SP1L4) mRNA, complete cds [NM_121564]	0.839372	6.90832	0.100791	8.23459e-17	-0.808998	6.44166	0.0984644	2.10142e-16	6.67499
A_84_P13503	AT2G34960	CAT5	NM_129048	ref|Arabidopsis thaliana CAT5 (CATIONIC AMINO ACID TRANSPORTER 5); L-glutamate transmembrane transporter/ L-lysine transmembrane transporter/ arginine _ (CAT5) mRNA, complete cds [NM_129048]	0.920797	8.33291	0.12414	1.19442e-13	-0.698627	4.99605	0.107084	6.8404e-11	6.66448
A_84_P757014	AT2G42130	AT2G42130	NM_180031	ref|Arabidopsis thaliana unknown protein (AT2G42130) mRNA, complete cds [NM_180031]	0.807672	6.42203	0.0969469	8.01111e-17	-0.836907	6.86922	0.099127	3.09884e-17	6.64562
A_84_P854955	no_match	NP221867	NP221867	tc|GB|AC020889.3|AAF79704.1 T1N15.22 [NP221867]	0.76117	5.76992	0.097473	5.7629e-15	-0.875124	7.50109	0.1062	1.71698e-16	6.6355
A_84_P868891	AT1G52400	BGLU18	NM_104118	ref|Arabidopsis thaliana BGLU18 (BETA GLUCOSIDASE 18); catalytic/ cation binding / hydrolase, hydrolyzing O-glycosyl compounds (BGLU18) mRNA, complete cds [NM_104118]	0.835768	6.85122	0.0989007	2.89861e-17	-0.807516	6.41972	0.0968083	7.3421e-17	6.63547
A_84_P18514	AT1G06000	AT1G06000	NM_100480	ref|Arabidopsis thaliana UDP-glucoronosyl/UDP-glucosyl transferase family protein (AT1G06000) mRNA, complete cds [NM_100480]	0.833496	6.81548	0.0990603	3.96156e-17	-0.809832	6.45405	0.0973473	8.87105e-17	6.63476
A_84_P812760	AT5G66190	FNR1	NM_001085336	ref|Arabidopsis thaliana FNR1 (FERREDOXIN-NADP(+)-OXIDOREDUCTASE 1); NADPH dehydrogenase/ electron transporter, transferring electrons within the cycli_ (FNR1) mRNA, complete cds [NM_001085336]	0.857196	7.19773	0.100543	1.5192e-17	-0.779055	6.0125	0.0947746	2.03361e-16	6.60512
A_84_P13057	AT5G36910	THI2.2	NM_123049	ref|Arabidopsis thaliana THI2.2 (THIONIN 2.2); toxin receptor binding (THI2.2) mRNA, complete cds [NM_123049]	0.900841	7.95867	0.103998	4.63171e-18	-0.720232	5.25088	0.0907844	2.13176e-15	6.60477
A_84_P22475	AT5G13830	AT5G13830	NM_121386	ref|Arabidopsis thaliana FtsJ-like methyltransferase family protein (AT5G13830) mRNA, complete cds [NM_121386]	0.975825	9.45856	0.169202	8.05836e-09	-0.573991	3.74966	0.13706	2.81577e-05	6.60411
A_84_P867371	AT5G25090	AT5G25090	NM_122418	ref|Arabidopsis thaliana plastocyanin-like domain-containing protein (AT5G25090) mRNA, complete cds [NM_122418]	0.893809	7.83086	0.119938	9.17455e-14	-0.730509	5.37661	0.105988	5.48776e-12	6.60373
A_84_P584570	AT1G76210	AT1G76210	NM_106271	ref|Arabidopsis thaliana unknown protein (AT1G76210) mRNA, complete cds [NM_106271]	0.833634	6.81764	0.183951	5.84781e-06	-0.802912	6.35203	0.173278	3.59266e-06	6.58483
A_84_P23582	AT5G15950, AT5G15948	AT5G15950	NM_121600	ref|Arabidopsis thaliana adenosylmethionine decarboxylase family protein (AT5G15950) mRNA, complete cds [NM_121600]	0.813601	6.51031	0.0973484	6.39908e-17	-0.823339	6.65793	0.0980989	4.741e-17	6.58412
A_84_P853664	AT2G06050	OPR3	NM_001084415	ref|Arabidopsis thaliana OPR3 (OPDA-REDUCTASE 3); 12-oxophytodienoate reductase (OPR3) mRNA, complete cds [NM_001084415]	0.814579	6.52497	0.0974224	6.20266e-17	-0.821652	6.63211	0.0979622	4.96883e-17	6.57854
A_84_P18411	AT3G44970	AT3G44970	NM_114366	ref|Arabidopsis thaliana cytochrome P450 family protein (AT3G44970) mRNA, complete cds [NM_114366]	0.568792	3.70503	0.115564	8.57152e-07	-0.975325	9.44767	0.21011	3.45112e-06	6.57635
A_84_P819067	AT5G01590	AT5G01590	NM_120237	ref|Arabidopsis thaliana unknown protein (AT5G01590) mRNA, complete cds [NM_120237]	0.818939	6.59082	0.0976906	5.16008e-17	-0.816434	6.5529	0.0975086	5.61999e-17	6.57186
A_84_P796027	AT5G66190	FNR1	NM_001085336	ref|Arabidopsis thaliana FNR1 (FERREDOXIN-NADP(+)-OXIDOREDUCTASE 1); NADPH dehydrogenase/ electron transporter, transferring electrons within the cycli_ (FNR1) mRNA, complete cds [NM_001085336]	0.847662	7.04145	0.0998156	2.02611e-17	-0.783065	6.06827	0.0950554	1.7514e-16	6.55486
A_84_P506182	AT5G61080	AT5G61090	NM_125502	ref|Arabidopsis thaliana nucleic acid binding (AT5G61090) mRNA, complete cds [NM_125502]	0.96145	9.15061	0.14568	4.11907e-11	-0.597512	3.95833	0.114072	1.62305e-07	6.55447
A_84_P827084	AT2G03420	AT2G03420	NM_126393	ref|Arabidopsis thaliana unknown protein (AT2G03420) mRNA, complete cds [NM_126393]	0.835122	6.84104	0.0991395	3.64745e-17	-0.796846	6.26392	0.0962893	1.27874e-16	6.55248
A_84_P863265	AT4G12550	AIR1	NM_117325	ref|Arabidopsis thaliana AIR1; lipid binding (AIR1) mRNA, complete cds [NM_117325]	0.741279	5.51162	0.104659	1.41299e-12	-0.880371	7.59225	0.122363	6.25662e-13	6.55194
A_84_P545036	AT4G39795	AT4G39795	NM_148410	ref|Arabidopsis thaliana senescence-associated protein-related (AT4G39795) mRNA, complete cds [NM_148410]	0.703734	5.05515	0.0957513	1.9879e-13	-0.904559	8.0271	0.114394	2.62793e-15	6.54113
A_84_P582597	AT1G09932	AT1G09932	NM_001084031	ref|Arabidopsis thaliana phosphoglycerate/bisphosphoglycerate mutase-related (AT1G09932) mRNA, complete cds [NM_001084031]	0.853943	7.14403	0.100264	1.63828e-17	-0.772591	5.92368	0.0942695	2.49422e-16	6.53385
A_84_P18583	AT4G28160	AT4G28160	NM_118956	ref|Arabidopsis thaliana hydroxyproline-rich glycoprotein family protein (AT4G28160) mRNA, complete cds [NM_118956]	0.852219	7.11572	0.11946	9.75525e-13	-0.774147	5.94493	0.118858	7.35536e-11	6.53033
A_84_P18106	AT1G70580	AOAT2	NM_202393	ref|Arabidopsis thaliana AOAT2 (ALANINE-2-OXOGLUTARATE AMINOTRANSFERASE 2); L-alanine:2-oxoglutarate aminotransferase/ glycine:2-oxoglutarate aminotran_ (AOAT2) mRNA, complete cds [NM_202393]	0.807356	6.41735	0.0970974	9.18219e-17	-0.82146	6.62918	0.0981263	5.69103e-17	6.52327
A_84_P538813	AT4G34060	DML3	NM_119567	ref|Arabidopsis thaliana DML3 (DEMETER-LIKE PROTEIN 3); DNA N-glycosylase (DML3) mRNA, complete cds [NM_119567]	0.864961	7.32759	0.19504	9.21656e-06	-0.757069	5.71569	0.20499	0.000221456	6.52164
A_84_P16285	AT2G29720	CTF2B	NM_128526	ref|Arabidopsis thaliana CTF2B; monooxygenase/ oxidoreductase (CTF2B) mRNA, complete cds [NM_128526]	0.816786	6.55821	0.0974911	5.381e-17	-0.811356	6.47673	0.097091	6.45232e-17	6.51747
A_84_P13392	AT1G13790	AT1G13790	NM_101247	ref|Arabidopsis thaliana XH/XS domain-containing protein / XS zinc finger domain-containing protein (AT1G13790) mRNA, complete cds [NM_101247]	0.841803	6.94709	0.100128	4.19618e-17	-0.784356	6.08634	0.0959389	2.94449e-16	6.51671
A_84_P809919	AT1G09340	CRB	NM_100804	ref|Arabidopsis thaliana CRB (CHLOROPLAST RNA BINDING); binding / catalytic/ coenzyme binding (CRB) mRNA, complete cds [NM_100804]	0.823948	6.66727	0.0980227	4.25374e-17	-0.803767	6.36454	0.0965342	8.34508e-17	6.5159
A_84_P549255	AT3G28600	AT3G28600	NM_113780	ref|Arabidopsis thaliana ATP binding / ATPase/ nucleoside-triphosphatase/ nucleotide binding (AT3G28600) mRNA, complete cds [NM_113780]	0.777538	5.99153	0.216673	0.000332541	-0.847122	7.03269	0.235092	0.000314124	6.51211
A_84_P795561	no_match	GLU1	BP783644	gb|BP783644 RAFL7 Arabidopsis thaliana cDNA clone RAFL07-87-H08 3', mRNA sequence [BP783644]	0.870314	7.41847	0.119948	3.99318e-13	-0.74828	5.60119	0.116128	1.16673e-10	6.50983
A_84_P800547	no_match	GSTF10	BP581162	gb|BP581162 RAFL14 Arabidopsis thaliana cDNA clone RAFL14-30-L08 3', mRNA sequence [BP581162]	1.01289	10.3012	0.173316	5.09129e-09	-0.431689	2.70202	0.148155	0.00357106	6.50159
A_84_P802615	AT5G62360	AT5G62360	NM_125630	ref|Arabidopsis thaliana invertase/pectin methylesterase inhibitor family protein (AT5G62360) mRNA, complete cds [NM_125630]	0.843372	6.97224	0.102717	2.19952e-16	-0.779611	6.0202	0.0975844	1.35935e-15	6.49622
A_84_P610426	AT2G17975, AT2G17972	AT2G17972	NM_127352	ref|Arabidopsis thaliana unknown protein (AT2G17972) mRNA, complete cds [NM_127352]	0.789795	6.16304	0.099423	1.96094e-15	-0.833284	6.81215	0.10276	5.10334e-16	6.4876
A_84_P62840	AT4G14690	ELIP2	NM_117551	ref|Arabidopsis thaliana ELIP2 (EARLY LIGHT-INDUCIBLE PROTEIN 2); chlorophyll binding (ELIP2) mRNA, complete cds [NM_117551]	0.84493	6.99729	0.198815	2.13934e-05	-0.774809	5.95401	0.255832	0.00245702	6.47565
A_84_P825699	AT5G35970	AT5G35970	NM_122988	ref|Arabidopsis thaliana DNA-binding protein, putative (AT5G35970) mRNA, complete cds [NM_122988]	0.829974	6.76042	0.201524	3.81355e-05	-0.790347	6.17087	0.233296	0.000704718	6.46565
A_84_P134545	AT1G17610	AT1G17610	NM_101623	ref|Arabidopsis thaliana disease resistance protein-related (AT1G17610) mRNA, complete cds [NM_101623]	0.793636	6.21779	0.106351	8.494e-14	-0.826936	6.7133	0.110313	6.56688e-14	6.46555
A_84_P245515	AT5G62840	AT5G62840	NM_125679	ref|Arabidopsis thaliana phosphoglycerate/bisphosphoglycerate mutase family protein (AT5G62840) mRNA, complete cds [NM_125679]	0.871362	7.43639	0.101753	1.09455e-17	-0.737983	5.46995	0.0920293	1.06606e-15	6.45317
A_84_P11031	AT4G30610	BRS1	NM_119207	ref|Arabidopsis thaliana BRS1 (BRI1 SUPPRESSOR 1); serine-type carboxypeptidase (BRS1) mRNA, complete cds [NM_119207]	0.795912	6.25046	0.0961601	1.26369e-16	-0.822999	6.65272	0.098164	5.11948e-17	6.45159
A_84_P21673	AT1G52400	BGLU18	NM_104118	ref|Arabidopsis thaliana BGLU18 (BETA GLUCOSIDASE 18); catalytic/ cation binding / hydrolase, hydrolyzing O-glycosyl compounds (BGLU18) mRNA, complete cds [NM_104118]	0.806178	6.39997	0.0967266	7.77588e-17	-0.812326	6.49122	0.0971798	6.32484e-17	6.44559
A_84_P21714	AT2G17280	AT2G17280	NM_001084437	ref|Arabidopsis thaliana phosphoglycerate/bisphosphoglycerate mutase family protein (AT2G17280) mRNA, complete cds [NM_001084437]	0.775454	5.96285	0.0971645	1.45347e-15	-0.840232	6.92201	0.101929	1.67542e-16	6.44243
A_84_P503753	AT1G63930	AT1G63930	NM_105066	ref|Arabidopsis thaliana unknown protein (AT1G63930) mRNA, complete cds [NM_105066]	0.871407	7.43715	0.120246	4.26562e-13	-0.735712	5.44142	0.109874	2.1423e-11	6.43929
A_84_P12758	AT3G49410	AT3G49410	NM_114801	ref|Arabidopsis thaliana unknown protein (AT3G49410) mRNA, complete cds [NM_114801]	0.907593	8.08338	0.188297	1.43544e-06	-0.676808	4.75126	0.184128	0.000237156	6.41732
A_84_P194874	AT3G17170	RFC3	NM_112593	ref|Arabidopsis thaliana RFC3 (REGULATOR OF FATTY-ACID COMPOSITION 3); structural constituent of ribosome (RFC3) mRNA, complete cds [NM_112593]	0.839298	6.90714	0.0991892	2.63766e-17	-0.768539	5.86866	0.0940067	2.94981e-16	6.3879
A_84_P848333	no_match	CHLI1	NM_117962	ref|Arabidopsis thaliana CHLI1; ATPase/ magnesium chelatase (CHLI1) mRNA, complete cds [NM_117962]	0.8377	6.88176	0.099073	2.78176e-17	-0.770302	5.89253	0.0941408	2.78144e-16	6.38715
A_84_P757973	AT2G44578	AT2G44578	NM_001084589	ref|Arabidopsis thaliana protein binding / zinc ion binding (AT2G44578) mRNA, complete cds [NM_001084589]	0.813063	6.50224	0.0974129	7.02779e-17	-0.797258	6.26986	0.0962871	1.2317e-16	6.38605
A_84_P15340	AT2G06050	OPR3	NM_001084415	ref|Arabidopsis thaliana OPR3 (OPDA-REDUCTASE 3); 12-oxophytodienoate reductase (OPR3) mRNA, complete cds [NM_001084415]	0.790418	6.17189	0.0955553	1.31908e-16	-0.819095	6.59319	0.0976587	4.97335e-17	6.38254
A_84_P825544	AT5G43745	AT5G43745	NM_123741	ref|Arabidopsis thaliana phosphotransferase-related (AT5G43745) mRNA, complete cds [NM_123741]	0.800579	6.318	0.0991936	6.97935e-16	-0.80892	6.4405	0.0999367	5.75852e-16	6.37925
A_84_P22126	AT3G23410	AT3G23410	NM_113244	ref|Arabidopsis thaliana alcohol oxidase-related (AT3G23410) mRNA, complete cds [NM_113244]	0.775774	5.96724	0.0945605	2.32533e-16	-0.83036	6.76644	0.0985604	3.61094e-17	6.36684
A_84_P12145	AT5G45930	CHLI2	NM_123961	ref|Arabidopsis thaliana CHLI2 (MAGNESIUM CHELATASE I2); ATPase/ magnesium chelatase (CHLI2) mRNA, complete cds [NM_123961]	0.747071	5.58561	0.0924638	6.49781e-16	-0.853673	7.13959	0.10026	1.67164e-17	6.3626
A_84_P768303	AT5G18407	AT5G18407	NM_001036820	ref|Arabidopsis thaliana unknown protein (AT5G18407) mRNA, complete cds [NM_001036820]	0.90119	7.96507	0.188999	1.85865e-06	-0.674633	4.72752	0.203133	0.0008965	6.34629
A_84_P764875	AT4G37925	NDH-M	NM_001036727	ref|Arabidopsis thaliana NDH-M (subunit NDH-M of NAD(P)H:plastoquinone dehydrogenase complex) (NDH-M) mRNA, complete cds [NM_001036727]	0.81849	6.58401	0.0976265	5.12032e-17	-0.785668	6.10475	0.0952238	1.57397e-16	6.34438
A_84_P809484	AT5G15950, AT5G15948	AT5G15950	NM_121600	ref|Arabidopsis thaliana adenosylmethionine decarboxylase family protein (AT5G15950) mRNA, complete cds [NM_121600]	0.786089	6.11068	0.116046	1.25319e-11	-0.816077	6.54753	0.111753	2.82514e-13	6.3291
A_84_P173141	AT3G01510	AT3G01510	NM_111017	ref|Arabidopsis thaliana 5'-AMP-activated protein kinase beta-1 subunit-related (AT3G01510) mRNA, complete cds [NM_111017]	0.855142	7.16378	0.100682	2.00556e-17	-0.739732	5.49202	0.0923388	1.13716e-15	6.3279
A_84_P798815	AT4G39950	CYP79B2	NM_120158	ref|Arabidopsis thaliana CYP79B2; electron carrier/ heme binding / iron ion binding / monooxygenase/ oxygen binding (CYP79B2) mRNA, complete cds [NM_120158]	0.784516	6.08858	0.0951281	1.62506e-16	-0.816949	6.56068	0.0975012	5.34439e-17	6.32463
A_84_P843593	AT2G19690	PLA2-BETA	NM_127527	ref|Arabidopsis thaliana PLA2-BETA (PHOSPHOLIPASE A2-BETA); calcium ion binding / phospholipase A2 (PLA2-BETA) mRNA, complete cds [NM_127527]	0.780846	6.03734	0.109256	8.87416e-13	-0.81873	6.58765	0.109838	9.05521e-14	6.3125
A_84_P19062	AT1G52230	PSAH2	NM_104102	ref|Arabidopsis thaliana PSAH2 (PHOTOSYSTEM I SUBUNIT H2) (PSAH2) mRNA, complete cds [NM_104102]	0.852838	7.12588	0.100178	1.69214e-17	-0.740095	5.49661	0.0919541	8.38003e-16	6.31124
A_84_P23101	AT3G21890	AT3G21890	NM_113085	ref|Arabidopsis thaliana zinc finger (B-box type) family protein (AT3G21890) mRNA, complete cds [NM_113085]	0.755725	5.69803	0.220917	0.000624238	-0.839724	6.91392	0.236246	0.000378768	6.30597
A_84_P113792	AT3G03770	AT3G03770	NM_111248	ref|Arabidopsis thaliana leucine-rich repeat transmembrane protein kinase, putative (AT3G03770) mRNA, complete cds [NM_111248]	0.787135	6.12541	0.095665	1.90301e-16	-0.811923	6.48519	0.0974154	7.77307e-17	6.3053
A_84_P15800	AT4G15920	AT4G15920	NM_117684	ref|Arabidopsis thaliana unknown protein (AT4G15920) mRNA, complete cds [NM_117684]	0.762251	5.7843	0.0935878	3.80017e-16	-0.834128	6.82541	0.0988412	3.19857e-17	6.30485
A_84_P800452	AT3G17170	RFC3	NM_112593	ref|Arabidopsis thaliana RFC3 (REGULATOR OF FATTY-ACID COMPOSITION 3); structural constituent of ribosome (RFC3) mRNA, complete cds [NM_112593]	0.797182	6.26876	0.0975153	2.96009e-16	-0.801215	6.32724	0.0978376	2.62903e-16	6.298
A_84_P17270	AT2G32390	ATGLR3.5	NM_128798	ref|Arabidopsis thaliana ATGLR3.5 (GLUTAMATE RECEPTOR 3.5); intracellular ligand-gated ion channel (ATGLR3.5) mRNA, complete cds [NM_128798]	0.753647	5.67083	0.0939341	1.03072e-15	-0.840348	6.92385	0.100348	5.55203e-17	6.29734
A_84_P12277	AT1G08105	A_84_P12277	A_84_P12277	Unknown	0.792042	6.19501	0.0957351	1.30333e-16	-0.805384	6.38828	0.0967171	8.27686e-17	6.29165
A_84_P12369	AT1G10760	SEX1	NM_100952	ref|Arabidopsis thaliana SEX1 (STARCH EXCESS 1); alpha-glucan, water dikinase (SEX1) mRNA, complete cds [NM_100952]	0.77275	5.92584	0.0942796	2.4776e-16	-0.821488	6.6296	0.097838	4.60353e-17	6.27772
A_84_P603654	AT4G19985	AT4G19985	NM_118117	ref|Arabidopsis thaliana GCN5-related N-acetyltransferase (GNAT) family protein (AT4G19985) mRNA, complete cds [NM_118117]	0.797045	6.26679	0.0962143	1.19042e-16	-0.79839	6.28622	0.0963176	1.14076e-16	6.27651
A_84_P10613	AT2G42530	COR15B	NM_129814	ref|Arabidopsis thaliana COR15B (COLD REGULATED 15B) (COR15B) mRNA, complete cds [NM_129814]	0.785546	6.10304	0.0952572	1.62999e-16	-0.807009	6.41223	0.0968189	7.73425e-17	6.25763
A_84_P863041	no_match	BP830487	BP830487	tc|Rep: Ribulose bisphosphate carboxylase small chain 2B, chloroplast precursor - Arabidopsis thaliana (Mouse-ear cress), partial (18%) [TC404987]	0.758456	5.73397	0.218379	0.000514451	-0.830123	6.76274	0.233209	0.000371473	6.24836
A_84_P91449	AT5G63060	AT5G63060	NM_125700	ref|Arabidopsis thaliana transporter (AT5G63060) mRNA, complete cds [NM_125700]	0.788867	6.14989	0.0958902	1.92317e-16	-0.802194	6.34153	0.0969779	1.31815e-16	6.24571
A_84_P812113	no_match	TA29355_3702	TA29355_3702	Unknown	0.800891	6.32253	0.0967683	1.26983e-16	-0.789079	6.15289	0.0957704	1.73252e-16	6.23771
A_84_P20522	AT4G39950	CYP79B2	NM_120158	ref|Arabidopsis thaliana CYP79B2; electron carrier/ heme binding / iron ion binding / monooxygenase/ oxygen binding (CYP79B2) mRNA, complete cds [NM_120158]	0.822785	6.64944	0.0979348	4.4137e-17	-0.765263	5.82455	0.0937433	3.25756e-16	6.237
A_84_P254330	AT4G17600	LIL3:1	NM_117868	ref|Arabidopsis thaliana LIL3:1; transcription factor (LIL3:1) mRNA, complete cds [NM_117868]	0.823372	6.65843	0.0980365	4.51737e-17	-0.762181	5.78337	0.0935807	3.80406e-16	6.2209
A_84_P18582	AT4G27980	AT4G27980	NM_118936	ref|Arabidopsis thaliana unknown protein (AT4G27980) mRNA, complete cds [NM_118936]	0.626396	4.23054	0.0909354	5.64405e-12	-0.914328	8.20972	0.113132	6.37351e-16	6.22013
A_84_P539613	AT4G04900	RIC10	NM_116728	ref|Arabidopsis thaliana RIC10 (ROP-INTERACTIVE CRIB MOTIF-CONTAINING PROTEIN 10) (RIC10) mRNA, complete cds [NM_116728]	0.610791	4.08123	0.177597	0.000583432	-0.92196	8.35527	0.199691	3.89457e-06	6.21825
A_84_P22336	AT4G21210	ATRP1	NM_118240	ref|Arabidopsis thaliana ATRP1 (PPDK REGULATORY PROTEIN); phosphoprotein phosphatase/ protein kinase (ATRP1) mRNA, complete cds [NM_118240]	0.765353	5.82576	0.0937503	3.24811e-16	-0.820149	6.6092	0.0977402	4.81553e-17	6.21748
A_84_P16293	AT2G46572, AT2G46570	LAC6	NM_130222	ref|Arabidopsis thaliana LAC6 (laccase 6); laccase (LAC6) mRNA, complete cds [NM_130222]	0.520843	3.31774	0.114118	5.01665e-06	-0.95859	9.09056	0.150885	2.10975e-10	6.20415
A_84_P530732	AT4G06746	RAP2.9	NM_179009	ref|Arabidopsis thaliana RAP2.9 (related to AP2 9); DNA binding / transcription factor (RAP2.9) mRNA, complete cds [NM_179009]	0.787073	6.12453	0.0953168	1.48832e-16	-0.798045	6.28123	0.0961161	1.0158e-16	6.20288
A_84_P13985	AT5G24810	AT5G24810	NM_122390	ref|Arabidopsis thaliana ABC1 family protein (AT5G24810) mRNA, complete cds [NM_122390]	0.76537	5.82599	0.0937768	3.30576e-16	-0.817586	6.57031	0.0975761	5.33991e-17	6.19815
A_84_P19409	AT1G24020	MLP423	NM_102249	ref|Arabidopsis thaliana MLP423 (MLP-LIKE PROTEIN 423) (MLP423) mRNA, complete cds [NM_102249]	0.794848	6.23516	0.0958947	1.14442e-16	-0.788781	6.14867	0.0954569	1.4179e-16	6.19192
A_84_P20706	AT5G59680	AT5G59680	NM_125360	ref|Arabidopsis thaliana leucine-rich repeat protein kinase, putative (AT5G59680) mRNA, complete cds [NM_125360]	0.805469	6.38953	0.0970342	1.03349e-16	-0.777089	5.98534	0.0950498	2.94399e-16	6.18743
A_84_P868627	no_match	BGLU18	NM_104118	ref|Arabidopsis thaliana BGLU18 (BETA GLUCOSIDASE 18); catalytic/ cation binding / hydrolase, hydrolyzing O-glycosyl compounds (BGLU18) mRNA, complete cds [NM_104118]	0.780012	6.02577	0.0948123	1.921e-16	-0.80104	6.3247	0.0963418	9.20921e-17	6.17524
A_84_P17280	AT2G29260	AT2G29260	NM_128482	ref|Arabidopsis thaliana tropinone reductase, putative / tropine dehydrogenase, putative (AT2G29260) mRNA, complete cds [NM_128482]	0.830317	6.76577	0.107062	8.80186e-15	-0.746501	5.57829	0.101017	1.47019e-13	6.17203
A_84_P15416	AT2G36970	AT2G36970	NM_129253	ref|Arabidopsis thaliana UDP-glucoronosyl/UDP-glucosyl transferase family protein (AT2G36970) mRNA, complete cds [NM_129253]	0.807552	6.42025	0.0973731	1.10076e-16	-0.772082	5.91674	0.0949018	4.09933e-16	6.16849
A_84_P256080	AT1G18730	NDF6	NM_001123835	ref|Arabidopsis thaliana NDF6 (NDH DEPENDENT FLOW 6) (NDF6) mRNA, complete cds [NM_001123835]	0.829122	6.74718	0.0984041	3.5862e-17	-0.747316	5.58877	0.0924651	6.36405e-16	6.16797
A_84_P21158	AT3G04550	AT3G04550	NM_111326	ref|Arabidopsis thaliana unknown protein (AT3G04550) mRNA, complete cds [NM_111326]	0.80997	6.4561	0.0969906	6.76738e-17	-0.768072	5.86235	0.0939468	2.94383e-16	6.15923
A_84_P766445	AT5G49030	OVA2	NM_001036965	ref|Arabidopsis thaliana OVA2 (ovule abortion 2); ATP binding / aminoacyl-tRNA ligase/ isoleucine-tRNA ligase/ nucleotide binding (OVA2) mRNA, complete cds [NM_001036965]	0.739517	5.4893	0.0922658	1.10074e-15	-0.834239	6.82715	0.099115	3.8664e-17	6.15822
A_84_P278270	AT1G33170	AT1G33170	NM_103049	ref|Arabidopsis thaliana dehydration-responsive family protein (AT1G33170) mRNA, complete cds [NM_103049]	0.737926	5.46923	0.092226	1.23134e-15	-0.834752	6.83521	0.0993147	4.27422e-17	6.15222
A_84_P21994	AT2G26440	AT2G26440	NM_128201	ref|Arabidopsis thaliana pectinesterase family protein (AT2G26440) mRNA, complete cds [NM_128201]	0.817759	6.57293	0.0975662	5.22189e-17	-0.758244	5.73119	0.0932464	4.23575e-16	6.15206
A_84_P817957	no_match	TA33572_3702	TA33572_3702	tc|Rep: AT4g21210/F7J7_150 - Arabidopsis thaliana (Mouse-ear cress), complete [TC386007]	0.806938	6.41118	0.0968646	8.04496e-17	-0.769726	5.88473	0.0941703	2.98893e-16	6.14795
A_84_P584025	AT4G08555	AT4G08555	NM_179014	ref|Arabidopsis thaliana unknown protein (AT4G08555) mRNA, complete cds [NM_179014]	0.779907	6.02431	0.0948394	1.97733e-16	-0.796119	6.25345	0.0960189	1.12038e-16	6.13888
A_84_P817983	AT1G66970	SVL2	NM_105368	ref|Arabidopsis thaliana SVL2 (SHV3-LIKE 2); glycerophosphodiester phosphodiesterase/ kinase (SVL2) mRNA, complete cds [NM_105368]	0.805502	6.39002	0.100478	1.08611e-15	-0.76966	5.88383	0.0980367	4.1359e-15	6.13693
A_84_P847183	AT1G65800	ARK2	NM_105253	ref|Arabidopsis thaliana ARK2 (A. THALIANA RECEPTOR KINASE 2); kinase/ protein kinase/ transmembrane receptor protein serine/threonine kinase (ARK2) mRNA, complete cds [NM_105253]	0.661109	4.58257	0.11269	4.44746e-09	-0.885982	7.69099	0.131564	1.64807e-11	6.13678
A_84_P283520	AT4G28740	AT4G28740	NM_119018	ref|Arabidopsis thaliana unknown protein (AT4G28740) mRNA, complete cds [NM_119018]	0.819422	6.59814	0.0977214	5.06036e-17	-0.751763	5.64628	0.0928164	5.52052e-16	6.12221
A_84_P288904	AT3G49570	LSU3	NM_114817	ref|Arabidopsis thaliana LSU3 (RESPONSE TO LOW SULFUR 3) (LSU3) mRNA, complete cds [NM_114817]	0.895744	7.86582	0.146387	9.41447e-10	-0.641261	4.37785	0.124957	2.86916e-07	6.12184
A_84_P216708	AT2G42975	AT2G42975	NM_180049	ref|Arabidopsis thaliana unknown protein (AT2G42975) mRNA, complete cds [NM_180049]	0.820184	6.60973	0.100392	3.08773e-16	-0.750092	5.6246	0.0958647	5.09749e-15	6.11716
A_84_P807322	AT2G39730	RCA	NM_129531	ref|Arabidopsis thaliana RCA (RUBISCO ACTIVASE); ADP binding / ATP binding / enzyme regulator/ ribulose-1,5-bisphosphate carboxylase/oxygenase activator (RCA) mRNA, complete cds [NM_129531]	0.776725	5.98033	0.0945712	2.15508e-16	-0.795298	6.24163	0.0959194	1.12004e-16	6.11098
A_84_P152528	AT5G23060	CaS	NM_122212	ref|Arabidopsis thaliana CaS (Calcium sensing receptor) (CaS) mRNA, complete cds [NM_122212]	0.802863	6.3513	0.0964644	8.58431e-17	-0.768657	5.87026	0.0939843	2.8722e-16	6.11078
A_84_P10038	AT4G20050	QRT3	NM_118124	ref|Arabidopsis thaliana QRT3 (QUARTET 3); polygalacturonase (QRT3) mRNA, complete cds [NM_118124]	0.911453	8.15554	0.186217	9.85243e-07	-0.60811	4.05611	0.173169	0.000445321	6.10583
A_84_P296414	AT5G57500	AT5G57500	NM_125131	ref|Arabidopsis thaliana transferase, transferring glycosyl groups (AT5G57500) mRNA, complete cds [NM_125131]	0.882338	7.62672	0.154484	1.11982e-08	-0.659938	4.57023	0.129313	3.33558e-07	6.09847
A_84_P535453	AT5G60350	AT5G60350	NM_125428	ref|Arabidopsis thaliana unknown protein (AT5G60350) mRNA, complete cds [NM_125428]	0.843012	6.96646	0.123502	8.73811e-12	-0.717405	5.21681	0.123591	6.44921e-09	6.09163
A_84_P13724	AT3G54050	AT3G54050	NM_115265	ref|Arabidopsis thaliana fructose-1,6-bisphosphatase, putative / D-fructose-1,6-bisphosphate 1-phosphohydrolase, putative / FBPase, putative (AT3G54050) mRNA, complete cds [NM_115265]	0.789872	6.16413	0.0955154	1.34437e-16	-0.779208	6.01462	0.0947428	1.96067e-16	6.08938
A_84_P817963	AT4G21210	ATRP1	NM_001036609	ref|Arabidopsis thaliana ATRP1 (PPDK REGULATORY PROTEIN); phosphoprotein phosphatase/ protein kinase (ATRP1) mRNA, complete cds [NM_001036609]	0.788257	6.14125	0.0956559	1.71425e-16	-0.780752	6.03603	0.0951105	2.23242e-16	6.08864
A_84_P77599	AT3G53560	AT3G53560	NM_115216	ref|Arabidopsis thaliana chloroplast lumen common family protein (AT3G53560) mRNA, complete cds [NM_115216]	0.782568	6.06133	0.0949919	1.74732e-16	-0.786152	6.11156	0.0952516	1.53917e-16	6.08645
A_84_P13967	AT1G49750	AT1G49750	NM_103862	ref|Arabidopsis thaliana leucine-rich repeat family protein (AT1G49750) mRNA, complete cds [NM_103862]	0.754909	5.68734	0.0930062	4.78796e-16	-0.811794	6.48327	0.0971243	6.36285e-17	6.0853
A_84_P814110	AT5G23060	CaS	AA394455	gb|26122 Lambda-PRL2 Arabidopsis thaliana cDNA clone 134P22XP 3', mRNA sequence [AA394455]	0.792422	6.20044	0.0957021	1.23082e-16	-0.772299	5.91969	0.0942461	2.51648e-16	6.06006
A_84_P284920	AT3G01060	AT3G01060	NM_110971	ref|Arabidopsis thaliana unknown protein (AT3G01060) mRNA, complete cds [NM_110971]	0.724514	5.30291	0.0910318	1.73555e-15	-0.833034	6.80823	0.0988791	3.61451e-17	6.05557
A_84_P833808	AT1G17420	LOX3	NM_101603	ref|Arabidopsis thaliana LOX3; electron carrier/ iron ion binding / lipoxygenase/ metal ion binding / oxidoreductase, acting on single donors with inco_ (LOX3) mRNA, complete cds [NM_101603]	0.796596	6.26032	0.0960323	1.08505e-16	-0.767088	5.84908	0.0938973	3.09835e-16	6.0547
A_84_P13963	AT5G13930	TT4	NM_121396	ref|Arabidopsis thaliana TT4 (TRANSPARENT TESTA 4); naringenin-chalcone synthase (TT4) mRNA, complete cds [NM_121396]	0.727274	5.33671	0.105432	5.27288e-12	-0.828336	6.73498	0.112818	2.10043e-13	6.03584
A_84_P14505	AT2G32140	AT2G32140	NM_128773	ref|Arabidopsis thaliana transmembrane receptor (AT2G32140) mRNA, complete cds [NM_128773]	0.761243	5.77089	0.0935296	3.98368e-16	-0.798731	6.29116	0.0962422	1.04835e-16	6.03103
A_84_P858735	AT3G02870	VTC4	NM_001035549	ref|Arabidopsis thaliana VTC4; 3'(2'),5'-bisphosphate nucleotidase/ L-galactose-1-phosphate phosphatase/ inositol or phosphatidylinositol phosphatase/ _ (VTC4) mRNA, complete cds [NM_001035549]	0.758146	5.72989	0.103454	2.33012e-13	-0.800586	6.3181	0.109857	3.15762e-13	6.02399
A_84_P849161	no_match	NP222417	NP222417	tc|GB|AC036104.3|AAF81354.1 Contains weak similarity to bab503 major core protein from Simian T-cell lymphotrophic virus type 1 gb|AF230486. [NP222417]	0.809513	6.4493	0.134149	1.59508e-09	-0.747492	5.59103	0.132982	1.89866e-08	6.02016
A_84_P11827	AT3G52750	FTSZ2-2	NM_115135	ref|Arabidopsis thaliana FTSZ2-2; GTP binding / GTPase/ structural molecule (FTSZ2-2) mRNA, complete cds [NM_115135]	0.804045	6.36861	0.096635	8.76469e-17	-0.753562	5.66973	0.0929825	5.30305e-16	6.01917
A_84_P810605	AT1G24020	MLP423	NM_102249	ref|Arabidopsis thaliana MLP423 (MLP-LIKE PROTEIN 423) (MLP423) mRNA, complete cds [NM_102249]	0.812439	6.4929	0.0974368	7.54844e-17	-0.743903	5.54501	0.0925839	9.36536e-16	6.01896
A_84_P15318	AT1G31800	CYP97A3	NM_102914	ref|Arabidopsis thaliana CYP97A3 (CYTOCHROME P450-TYPE MONOOXYGENASE 97A3); carotene beta-ring hydroxylase/ oxygen binding (CYP97A3) mRNA, complete cds [NM_102914]	0.763259	5.79774	0.093628	3.57853e-16	-0.793478	6.21552	0.0958122	1.21542e-16	6.00663
A_84_P844256	AT4G18480	TC359393	TC359393	tc|Rep: RNA helicase - like protein - Arabidopsis thaliana (Mouse-ear cress), complete [TC359393]	0.763952	5.80701	0.0986754	9.78042e-15	-0.791806	6.19164	0.10187	7.68282e-15	5.99933
A_84_P534217	AT3G48240	AT3G48240	NM_114694	ref|Arabidopsis thaliana octicosapeptide/Phox/Bem1p (PB1) domain-containing protein (AT3G48240) mRNA, complete cds [NM_114694]	0.619963	4.16834	0.116541	1.03948e-07	-0.892038	7.79898	0.139093	1.42461e-10	5.98366
A_84_P205958	AT4G24930	AT4G24930	NM_118625	ref|Arabidopsis thaliana thylakoid lumenal 17.9 kDa protein, chloroplast (AT4G24930) mRNA, complete cds [NM_118625]	0.796176	6.25426	0.0959767	1.08123e-16	-0.756621	5.70981	0.0931257	4.48365e-16	5.98203
A_84_P851416	no_match	TA36920_3702	TA36920_3702	tc|Rep: Probable cyclic nucleotide-gated ion channel 12 - Arabidopsis thaliana (Mouse-ear cress), partial (4%) [TC398477]	0.766795	5.84514	0.093939	3.27647e-16	-0.78625	6.11294	0.0953568	1.64675e-16	5.97904
A_84_P816091	AT3G22370	AOX1A	NM_113135	ref|Arabidopsis thaliana AOX1A (ALTERNATIVE OXIDASE 1A); alternative oxidase (AOX1A) mRNA, complete cds [NM_113135]	0.777117	5.98573	0.0947708	2.40461e-16	-0.775963	5.96985	0.0946813	2.49492e-16	5.97779
A_84_P848499	AT5G35935	BX832035	BX832035	gb|Arabidopsis thaliana Full-length cDNA Complete sequence from clone GSLTPGH48ZB02 of Hormone Treated Callus of strain col-0 of Arabidopsis thaliana (thale cress) [BX832035]	0.707325	5.09712	0.230499	0.00215018	-0.834841	6.83662	0.241306	0.000540814	5.96687
A_84_P19959	AT1G32970	AT1G32970	NM_103030	ref|Arabidopsis thaliana subtilase family protein (AT1G32970) mRNA, complete cds [NM_103030]	0.808707	6.43734	0.145349	2.63843e-08	-0.739035	5.48321	0.13819	8.89523e-08	5.96027
A_84_P22819	AT1G35910	AT1G35910	NM_103289	ref|Arabidopsis thaliana trehalose-6-phosphate phosphatase, putative (AT1G35910) mRNA, complete cds [NM_103289]	0.822142	6.63961	0.203051	5.1448e-05	-0.722564	5.27915	0.232713	0.0019031	5.95938
A_84_P810593	AT1G24020	MLP423	NM_102249	ref|Arabidopsis thaliana MLP423 (MLP-LIKE PROTEIN 423) (MLP423) mRNA, complete cds [NM_102249]	0.814438	6.52285	0.0973271	5.85805e-17	-0.731387	5.3875	0.0913586	1.18819e-15	5.95517
A_84_P504670	AT1G73810	AT1G73810	NM_106041	ref|Arabidopsis thaliana unknown protein (AT1G73810) mRNA, complete cds [NM_106041]	0.787784	6.13456	0.0954513	1.54146e-16	-0.761089	5.76884	0.0935343	4.05188e-16	5.9517
A_84_P19626	AT5G10250	DOT3	NM_121063	ref|Arabidopsis thaliana DOT3 (DEFECTIVELY ORGANIZED TRIBUTARIES 3); protein binding / signal transducer (DOT3) mRNA, complete cds [NM_121063]	0.737143	5.45937	0.0971915	3.33936e-14	-0.809104	6.44323	0.102423	2.79685e-15	5.9513
A_84_P14299	AT1G75040	PR5	NM_106161	ref|Arabidopsis thaliana PR5 (PATHOGENESIS-RELATED GENE 5) (PR5) mRNA, complete cds [NM_106161]	0.849778	7.07584	0.10037	2.5304e-17	-0.68269	4.81603	0.0884382	1.1688e-14	5.94594
A_84_P70804	AT5G63130	AT5G63130	NM_125707	ref|Arabidopsis thaliana octicosapeptide/Phox/Bem1p (PB1) domain-containing protein (AT5G63130) mRNA, complete cds [NM_125707]	0.801943	6.33787	0.096632	1.05048e-16	-0.744425	5.55168	0.0925199	8.54743e-16	5.94477
A_84_P213168	AT3G44020	AT3G44020	NM_114270	ref|Arabidopsis thaliana thylakoid lumenal P17.1 protein (AT3G44020) mRNA, complete cds [NM_114270]	0.751859	5.64754	0.0930517	6.47606e-16	-0.794756	6.23385	0.09615	1.38765e-16	5.94069
A_84_P519130	AT3G49170	EMB2261	NM_114776	ref|Arabidopsis thaliana EMB2261 (embryo defective 2261) (EMB2261) mRNA, complete cds [NM_114776]	0.836457	6.86211	0.101359	1.55256e-16	-0.700559	5.01833	0.0915013	1.91409e-14	5.94022
A_84_P846050	no_match	AT4G12030	NM_117273	ref|Arabidopsis thaliana bile acid:sodium symporter family protein (AT4G12030) mRNA, complete cds [NM_117273]	0.38883	2.44811	0.0770353	4.47799e-07	-0.973918	9.41711	0.133764	3.31662e-13	5.93261
A_84_P23081	AT3G26060	ATPRX_Q	NM_113510	ref|Arabidopsis thaliana ATPRX Q; antioxidant/ peroxiredoxin (ATPRX Q) mRNA, complete cds [NM_113510]	0.768248	5.86473	0.0939544	2.91436e-16	-0.777882	5.99628	0.0946473	2.0565e-16	5.9305
A_84_P127121	AT5G44650	AT5G44650	NM_123832	ref|Arabidopsis thaliana unknown protein (AT5G44650) mRNA, complete cds [NM_123832]	0.801484	6.33117	0.0963824	9.12413e-17	-0.741378	5.51287	0.0920694	8.12007e-16	5.92202
A_84_P846213	AT4G19985	AT4G19985	NM_118117	ref|Arabidopsis thaliana GCN5-related N-acetyltransferase (GNAT) family protein (AT4G19985) mRNA, complete cds [NM_118117]	0.741849	5.51886	0.0924315	1.00757e-15	-0.800009	6.30971	0.0966003	1.21483e-16	5.91428
A_84_P22140	AT3G23250	MYB15	NM_001035670	ref|Arabidopsis thaliana MYB15 (MYB DOMAIN PROTEIN 15); DNA binding / transcription factor (MYB15) mRNA, complete cds [NM_001035670]	0.757442	5.7206	0.0931894	4.36484e-16	-0.785743	6.10581	0.0952223	1.56194e-16	5.9132
A_84_P11294	AT5G20935	AT5G20935	NM_122102	ref|Arabidopsis thaliana unknown protein (AT5G20935) mRNA, complete cds [NM_122102]	0.772662	5.92464	0.0944052	2.73359e-16	-0.770201	5.89116	0.0942629	3.06406e-16	5.9079
A_84_P19510	AT4G24175	AT4G24175	NM_118550	ref|Arabidopsis thaliana unknown protein (AT4G24175) mRNA, complete cds [NM_118550]	0.832086	6.79339	0.099631	6.72994e-17	-0.70069	5.01984	0.0903494	8.81128e-15	5.90661
A_84_P818712	AT5G17170	ENH1	NM_001085129	ref|Arabidopsis thaliana ENH1 (enhancer of sos3-1); metal ion binding / protein binding (ENH1) mRNA, complete cds [NM_001085129]	0.760155	5.75645	0.0935839	4.55873e-16	-0.781912	6.05218	0.0951666	2.09973e-16	5.90432
A_84_P18925	AT1G61610	AT1G61610	NM_104843	ref|Arabidopsis thaliana S-locus lectin protein kinase family protein (AT1G61610) mRNA, complete cds [NM_104843]	0.857132	7.19667	0.123817	4.43475e-12	-0.663197	4.60466	0.108437	9.59715e-10	5.90066
A_84_P15117	AT1G51805	AT1G51805	NM_104060	ref|Arabidopsis thaliana leucine-rich repeat protein kinase, putative (AT1G51805) mRNA, complete cds [NM_104060]	0.76898	5.87462	0.094008	2.83985e-16	-0.772029	5.91601	0.094227	2.54183e-16	5.89532
A_84_P14945	AT5G35740	AT5G35740	NM_122965	ref|Arabidopsis thaliana glycosyl hydrolase family protein 17 (AT5G35740) mRNA, complete cds [NM_122965]	0.732872	5.40595	0.0918265	1.45093e-15	-0.804875	6.3808	0.0970271	1.08254e-16	5.89338
A_84_P793753	AT2G46440, AT2G46430	AV796960	AV796960	gb|AV796960 RAFL9 Arabidopsis thaliana cDNA clone RAFL09-10-E04 3', mRNA sequence [AV796960]	0.720041	5.24857	0.15475	3.27253e-06	-0.814793	6.5282	0.180933	6.69129e-06	5.88838
A_84_P240515	AT5G24660	LSU2	NM_122375	ref|Arabidopsis thaliana LSU2 (RESPONSE TO LOW SULFUR 2) (LSU2) mRNA, complete cds [NM_122375]	0.801109	6.32571	0.0976404	2.31181e-16	-0.73586	5.44327	0.0930989	2.69945e-15	5.88449
A_84_P587219	AT1G69526	AT1G69526	NM_105621	ref|Arabidopsis thaliana UbiE/COQ5 methyltransferase family protein (AT1G69526) mRNA, complete cds [NM_105621]	0.775063	5.95748	0.106832	4.0185e-13	-0.76377	5.80457	0.106225	6.47327e-13	5.88103
A_84_P22712	AT1G77090	AT1G77090	NM_106359	ref|Arabidopsis thaliana thylakoid lumenal 29.8 kDa protein (AT1G77090) mRNA, complete cds [NM_106359]	0.772922	5.92819	0.0943068	2.48877e-16	-0.765284	5.82483	0.0937581	3.28645e-16	5.87651
A_84_P12058	AT5G08640	FLS	NM_120951	ref|Arabidopsis thaliana FLS (FLAVONOL SYNTHASE); flavonol synthase (FLS) mRNA, complete cds [NM_120951]	0.715995	5.1999	0.0981147	2.93089e-13	-0.816046	6.54706	0.105118	8.28465e-15	5.87348
A_84_P823614	AT1G51805	AT1G51805	NM_104060	ref|Arabidopsis thaliana leucine-rich repeat protein kinase, putative (AT1G51805) mRNA, complete cds [NM_104060]	0.812104	6.48789	0.09746	7.90314e-17	-0.720851	5.25836	0.090971	2.30057e-15	5.87313
A_84_P18425	AT3G47960	AT3G47960	NM_114665	ref|Arabidopsis thaliana proton-dependent oligopeptide transport (POT) family protein (AT3G47960) mRNA, complete cds [NM_114665]	0.744991	5.55893	0.0923144	7.02142e-16	-0.791432	6.18632	0.0956457	1.28861e-16	5.87262
A_84_P799655	AT5G36790, AT5G36700	PGLP1	NM_001125844	ref|Arabidopsis thaliana PGLP1 (2-PHOSPHOGLYCOLATE PHOSPHATASE 1); phosphoglycolate phosphatase (PGLP1) mRNA, complete cds [NM_001125844]	0.755887	5.70016	0.0931287	4.79484e-16	-0.781275	6.04331	0.0949541	1.90485e-16	5.87173
A_84_P236343	AT4G13500	AT4G13500	NM_117424	ref|Arabidopsis thaliana unknown protein (AT4G13500) mRNA, complete cds [NM_117424]	0.749496	5.6169	0.0928372	6.84584e-16	-0.7871	6.12492	0.0955625	1.7732e-16	5.87091
A_84_P11320	AT5G59100	AT5G59100	NM_125300	ref|Arabidopsis thaliana subtilase family protein (AT5G59100) mRNA, complete cds [NM_125300]	0.763998	5.80762	0.219824	0.0005099	-0.772902	5.92791	0.254387	0.00237927	5.86777
A_84_P513315	AT1G71200	AT1G71200	NM_105789	ref|Arabidopsis thaliana DNA binding / transcription factor (AT1G71200) mRNA, complete cds [NM_105789]	0.797381	6.27163	0.0976959	3.29893e-16	-0.737301	5.46137	0.09347	3.06796e-15	5.8665
A_84_P183744	AT1G69550	AT1G69550	NM_105624	ref|Arabidopsis thaliana disease resistance protein (TIR-NBS class), putative (AT1G69550) mRNA, complete cds [NM_105624]	0.752208	5.65207	0.0929159	5.69955e-16	-0.782911	6.06611	0.095142	1.88999e-16	5.85909
A_84_P21651	AT5G59540	AT5G59540	NM_125346	ref|Arabidopsis thaliana oxidoreductase, 2OG-Fe(II) oxygenase family protein (AT5G59540) mRNA, complete cds [NM_125346]	0.733542	5.41429	0.0915008	1.08556e-15	-0.799441	6.30146	0.0962205	9.69737e-17	5.85788
A_84_P22929	AT1G11290	CRR22	NM_101002	ref|Arabidopsis thaliana CRR22 (CHLORORESPIRATORY REDUCTION22); endonuclease (CRR22) mRNA, complete cds [NM_101002]	0.677216	4.75572	0.0991268	8.3846e-12	-0.842402	6.95668	0.115531	3.06405e-13	5.8562
A_84_P10768	AT3G04220	AT3G04220	NM_111293	ref|Arabidopsis thaliana disease resistance protein (TIR-NBS-LRR class), putative (AT3G04220) mRNA, complete cds [NM_111293]	0.767241	5.85115	0.0941272	3.60586e-16	-0.766763	5.84471	0.0941192	3.73939e-16	5.84793
A_84_P788757	AT1G12030	AT1G12030	NM_101075	ref|Arabidopsis thaliana unknown protein (AT1G12030) mRNA, complete cds [NM_101075]	0.819179	6.59446	0.108812	5.13579e-14	-0.706959	5.09283	0.102352	4.94498e-12	5.84364
A_84_P845967	AT5G22570	WRKY38	NM_122163	ref|Arabidopsis thaliana WRKY38; transcription factor (WRKY38) mRNA, complete cds [NM_122163]	0.749275	5.61403	0.163379	4.51597e-06	-0.783206	6.07024	0.252354	0.00191182	5.84214
A_84_P206488	AT1G35230	AGP5	NM_103221	ref|Arabidopsis thaliana AGP5 (ARABINOGALACTAN-PROTEIN 5) (AGP5) mRNA, complete cds [NM_103221]	0.799002	6.29509	0.0967915	1.52054e-16	-0.731346	5.38699	0.0919639	1.82739e-15	5.84104
A_84_P757845	AT2G35637, AT2G35640	AT2G35637	NR_022603	ref|Arabidopsis thaliana (AT2G35637) otherRNA [NR_022603]	0.769469	5.88124	0.17815	1.56578e-05	-0.762812	5.79177	0.20381	0.000182006	5.83651
A_84_P731515	no_match	ATCNGC12	NM_180123	ref|Arabidopsis thaliana ATCNGC12; cation channel/ cyclic nucleotide binding / ion channel (ATCNGC12) mRNA, complete cds [NM_180123]	0.750828	5.63415	0.137575	4.82618e-08	-0.780566	6.03346	0.154303	4.22205e-07	5.83381
A_84_P799229	AT2G47130	AT2G47130	CB253475	gb|96-E012994-019-004-P23-SP6r MPIZ-ADIS-019 Arabidopsis thaliana cDNA clone MPIZp768P234Q 3-PRIME, mRNA sequence [CB253475]	0.613024	4.10227	0.187952	0.00110783	-0.878688	7.5629	0.222737	7.98134e-05	5.83258
A_84_P822403	AT1G65900	AT1G65900	NM_105262	ref|Arabidopsis thaliana unknown protein (AT1G65900) mRNA, complete cds [NM_105262]	0.853782	7.14138	0.103381	1.47374e-16	-0.654862	4.51712	0.0892384	2.16266e-13	5.82925
A_84_P19209	AT2G38290	ATAMT2	NM_201905	ref|Arabidopsis thaliana ATAMT2 (AMMONIUM TRANSPORTER 2); ammonium transmembrane transporter/ high affinity secondary active ammonium transmembrane tra_ (ATAMT2) mRNA, complete cds [NM_201905]	0.751029	5.63675	0.0927301	5.53747e-16	-0.779634	6.02052	0.0947773	1.93637e-16	5.82864
A_84_P789621	AT1G24148	AT1G24148	NR_022128	ref|Arabidopsis thaliana (AT1G24148) otherRNA [NR_022128]	0.772164	5.91785	0.0943614	2.76757e-16	-0.75833	5.73231	0.0934027	4.70307e-16	5.82508
A_84_P24081	AT1G02800	ATCEL2	NM_100159	ref|Arabidopsis thaliana ATCEL2; cellulase/ hydrolase, hydrolyzing O-glycosyl compounds (ATCEL2) mRNA, complete cds [NM_100159]	0.936601	8.64173	0.154709	1.41337e-09	-0.476573	2.99622	0.10423	4.82321e-06	5.81898
A_84_P10591	AT1G25360	AT1G25360	NM_102346	ref|Arabidopsis thaliana pentatricopeptide (PPR) repeat-containing protein (AT1G25360) mRNA, complete cds [NM_102346]	0.816044	6.54703	0.181206	6.68705e-06	-0.70656	5.08815	0.20921	0.000732088	5.81759
A_84_P786169	AT5G23060	CaS	NM_122212	ref|Arabidopsis thaliana CaS (Calcium sensing receptor) (CaS) mRNA, complete cds [NM_122212]	0.805316	6.38728	0.0968835	9.39367e-17	-0.719229	5.23876	0.0907982	2.35266e-15	5.81302
A_84_P24148	AT3G59010	AT3G59010	NM_115763	ref|Arabidopsis thaliana pectinesterase family protein (AT3G59010) mRNA, complete cds [NM_115763]	0.767721	5.85762	0.0946701	5.08561e-16	-0.760912	5.76649	0.0940691	6.02245e-16	5.81206
A_84_P853286	no_match	CB254228	CB254228	tc|Rep: BRASSINOSTEROID INSENSITIVE 1-associated receptor kinase 1 precursor - Arabidopsis thaliana (Mouse-ear cress), partial (20%) [TC403308]	0.771774	5.91254	0.0943049	2.74999e-16	-0.756752	5.71152	0.093242	4.81804e-16	5.81203
A_84_P807303	AT2G39730	RCA	NM_129531	ref|Arabidopsis thaliana RCA (RUBISCO ACTIVASE); ADP binding / ATP binding / enzyme regulator/ ribulose-1,5-bisphosphate carboxylase/oxygenase activator (RCA) mRNA, complete cds [NM_129531]	0.741218	5.51085	0.0920472	8.10587e-16	-0.786043	6.11002	0.0952513	1.55372e-16	5.81043
A_84_P568910	AT4G27820	BGLU9	NM_118920	ref|Arabidopsis thaliana BGLU9 (BETA GLUCOSIDASE 9); catalytic/ cation binding / hydrolase, hydrolyzing O-glycosyl compounds (BGLU9) mRNA, complete cds [NM_118920]	0.761456	5.77373	0.0936958	4.40412e-16	-0.766827	5.84557	0.0941073	3.68685e-16	5.80965
A_84_P814104	AT5G23060	CaS	NM_122212	ref|Arabidopsis thaliana CaS (Calcium sensing receptor) (CaS) mRNA, complete cds [NM_122212]	0.738321	5.4742	0.0918613	9.1803e-16	-0.788194	6.14037	0.0954293	1.46335e-16	5.80728
A_84_P610565	AT3G11402	AT3G11402	NM_148710	ref|Arabidopsis thaliana DC1 domain-containing protein (AT3G11402) mRNA, complete cds [NM_148710]	0.808143	6.42899	0.204913	8.01907e-05	-0.712301	5.15586	0.225666	0.00159709	5.79242
A_84_P844839	AT4G39030	EDS5	NM_120063	ref|Arabidopsis thaliana EDS5 (ENHANCED DISEASE SUSCEPTIBILITY 5); antiporter/ multidrug efflux pump/ transporter (EDS5) mRNA, complete cds [NM_120063]	0.733837	5.41797	0.092294	1.84894e-15	-0.789284	6.15579	0.0962031	2.31852e-16	5.78688
A_84_P12713	AT3G19040	HAF2	NM_112790	ref|Arabidopsis thaliana HAF2 (HISTONE ACETYLTRANSFERASE OF THE TAFII250 FAMILY 2); DNA binding / histone acetyltransferase/ transcription cofactor (HAF2) mRNA, complete cds [NM_112790]	0.88644	7.6991	0.189889	3.03857e-06	-0.588154	3.87395	0.175329	0.000794874	5.78653
A_84_P807274	AT2G39730	RCA	NM_129531	ref|Arabidopsis thaliana RCA (RUBISCO ACTIVASE); ADP binding / ATP binding / enzyme regulator/ ribulose-1,5-bisphosphate carboxylase/oxygenase activator (RCA) mRNA, complete cds [NM_129531]	0.765217	5.82395	0.0937443	3.27317e-16	-0.759586	5.74891	0.0933417	4.02892e-16	5.78643
A_84_P124731	AT3G28660	AT3G28660	NM_113786	ref|Arabidopsis thaliana pentatricopeptide (PPR) repeat-containing protein (AT3G28660) mRNA, complete cds [NM_113786]	0.880103	7.58758	0.109988	1.22593e-15	-0.598805	3.97013	0.0920314	7.69098e-11	5.77886
A_84_P858074	AT5G17230	AT5G17230	NM_001036818	ref|Arabidopsis thaliana phytoene synthase (PSY) / geranylgeranyl-diphosphate geranylgeranyl transferase (AT5G17230) mRNA, complete cds [NM_001036818]	0.765461	5.82722	0.096778	2.58512e-15	-0.758014	5.72814	0.0961037	3.08409e-15	5.77768
A_84_P186924	AT1G65790	ARK1	NM_105252	ref|Arabidopsis thaliana ARK1 (A. THALIANA RECEPTOR KINASE 1); kinase/ protein kinase/ protein serine/threonine kinase/ transmembrane receptor protein _ (ARK1) mRNA, complete cds [NM_105252]	0.803763	6.36448	0.0967232	9.57585e-17	-0.714999	5.18799	0.0904225	2.62995e-15	5.77624
A_84_P868614	AT1G54780	AT1G54780	NM_104353	ref|Arabidopsis thaliana thylakoid lumen 18.3 kDa protein (AT1G54780) mRNA, complete cds [NM_104353]	0.785888	6.10785	0.0952335	1.55473e-16	-0.735496	5.43871	0.0916388	1.00677e-15	5.77328
A_84_P11710	AT1G53080	AT1G53080	NM_104187	ref|Arabidopsis thaliana legume lectin family protein (AT1G53080) mRNA, complete cds [NM_104187]	0.754358	5.68012	0.0929774	4.92452e-16	-0.768363	5.86629	0.0939777	2.93371e-16	5.77321
A_84_P565178	AT3G25882	NIMIN-2	NM_148752	ref|Arabidopsis thaliana NIMIN-2 (NIM1-INTERACTING 2) (NIMIN-2) mRNA, complete cds [NM_148752]	0.758408	5.73334	0.0932715	4.25102e-16	-0.764172	5.80994	0.0936864	3.44308e-16	5.77164
A_84_P10079	AT4G29400	AT4G29400	NM_119085	ref|Arabidopsis thaliana unknown protein (AT4G29400) mRNA, complete cds [NM_119085]	0.752517	5.6561	0.0929796	5.80444e-16	-0.769454	5.88104	0.0942043	3.13737e-16	5.76857
A_84_P21462	AT4G38560	AT4G38560	NM_001085043	ref|Arabidopsis thaliana unknown protein (AT4G38560) mRNA, complete cds [NM_001085043]	0.727446	5.33882	0.0911009	1.40457e-15	-0.791071	6.18118	0.095639	1.32361e-16	5.76
A_84_P807315	AT2G39730	RCA	NM_129531	ref|Arabidopsis thaliana RCA (RUBISCO ACTIVASE); ADP binding / ATP binding / enzyme regulator/ ribulose-1,5-bisphosphate carboxylase/oxygenase activator (RCA) mRNA, complete cds [NM_129531]	0.72535	5.31312	0.0909218	1.49047e-15	-0.79231	6.19884	0.0956931	1.23487e-16	5.75598
A_84_P12823	AT4G00490	BAM2	NM_116273	ref|Arabidopsis thaliana BAM2 (BETA-AMYLASE 2); beta-amylase (BAM2) mRNA, complete cds [NM_116273]	0.766422	5.84012	0.0955689	1.06118e-15	-0.753103	5.66374	0.0944369	1.52794e-15	5.75193
A_84_P14060	AT5G52860	AT5G52860	NM_124664	ref|Arabidopsis thaliana ABC transporter family protein (AT5G52860) mRNA, complete cds [NM_124664]	0.918331	8.28573	0.128898	1.04493e-12	-0.503315	3.18651	0.0999602	4.77458e-07	5.73612
A_84_P18011	AT1G75690	AT1G75690	NM_106220	ref|Arabidopsis thaliana chaperone protein dnaJ-related (AT1G75690) mRNA, complete cds [NM_106220]	0.769645	5.88363	0.0940549	2.77013e-16	-0.745863	5.5701	0.0923612	6.72004e-16	5.72686
A_84_P22514	AT5G36790, AT5G36700	PGLP1	NM_001125844	ref|Arabidopsis thaliana PGLP1 (2-PHOSPHOGLYCOLATE PHOSPHATASE 1); phosphoglycolate phosphatase (PGLP1) mRNA, complete cds [NM_001125844]	0.7448	5.55648	0.0923048	7.09259e-16	-0.770625	5.89692	0.0941432	2.70786e-16	5.7267
A_84_P841949	AT5G39680	EMB2744	NM_123330	ref|Arabidopsis thaliana EMB2744 (EMBRYO DEFECTIVE 2744) (EMB2744) mRNA, complete cds [NM_123330]	0.904996	8.03518	0.116528	8.08089e-15	-0.533482	3.41572	0.0899447	3.00697e-09	5.72545
A_84_P15766	AT4G32980	ATH1	NM_119452	ref|Arabidopsis thaliana ATH1 (ARABIDOPSIS THALIANA HOMEOBOX GENE 1); DNA binding / sequence-specific DNA binding / transcription factor (ATH1) mRNA, complete cds [NM_119452]	0.72604	5.32157	0.0916075	2.27144e-15	-0.786216	6.11245	0.0960141	2.64408e-16	5.71701
A_84_P607788	AT2G28500	LBD11	NM_128410	ref|Arabidopsis thaliana LBD11 (LOB DOMAIN-CONTAINING PROTEIN 11) (LBD11) mRNA, complete cds [NM_128410]	0.659191	4.56238	0.104924	3.32982e-10	-0.836973	6.87025	0.12613	3.22719e-11	5.71631
A_84_P15868	AT5G22380	anac090	NM_122143	ref|Arabidopsis thaliana anac090 (Arabidopsis NAC domain containing protein 90); transcription factor (anac090) mRNA, complete cds [NM_122143]	0.758588	5.73572	0.0934233	4.66534e-16	-0.755547	5.69569	0.0932225	5.28488e-16	5.71571
A_84_P23208	AT3G60420	AT3G60420	NM_115906	ref|Arabidopsis thaliana unknown protein (AT3G60420) mRNA, complete cds [NM_115906]	0.828229	6.73332	0.0983386	3.69423e-17	-0.671702	4.69572	0.0872633	1.3884e-14	5.71452
A_84_P829672	AT1G09932	AT1G09932	NM_001084031	ref|Arabidopsis thaliana phosphoglycerate/bisphosphoglycerate mutase-related (AT1G09932) mRNA, complete cds [NM_001084031]	0.787826	6.13516	0.0954831	1.57145e-16	-0.723359	5.28882	0.0909165	1.77255e-15	5.71199
A_84_P548192	AT2G26040	AT2G26040	NM_128163	ref|Arabidopsis thaliana Bet v I allergen family protein (AT2G26040) mRNA, complete cds [NM_128163]	0.622016	4.18809	0.112538	3.25459e-08	-0.859129	7.22984	0.127433	1.56451e-11	5.70897
A_84_P12528	AT2G40180	ATHPP2C5	NM_129576	ref|Arabidopsis thaliana ATHPP2C5; catalytic/ protein serine/threonine phosphatase (ATHPP2C5) mRNA, complete cds [NM_129576]	0.768202	5.86411	0.0945977	4.63401e-16	-0.743623	5.54144	0.0929752	1.26378e-15	5.70277
A_84_P285220	no_match	TC406655	TC406655	tc|Rep: 4-nitrophenylphosphatase-like - Arabidopsis thaliana (Mouse-ear cress), partial (76%) [TC406655]	0.747248	5.58789	0.0924674	6.41306e-16	-0.764612	5.81584	0.0937019	3.34884e-16	5.70187
A_84_P821660	AT4G01750	RGXT2	NM_116405	ref|Arabidopsis thaliana RGXT2 (rhamnogalacturonan xylosyltransferase 2); UDP-xylosyltransferase (RGXT2) mRNA, complete cds [NM_116405]	0.74558	5.56647	0.092438	7.27995e-16	-0.766124	5.83612	0.0938971	3.37283e-16	5.70129
A_84_P19231	AT2G26150	ATHSFA2	NM_001124916	ref|Arabidopsis thaliana ATHSFA2; DNA binding / transcription factor (ATHSFA2) mRNA, complete cds [NM_001124916]	0.683044	4.81996	0.191926	0.000372412	-0.817767	6.57304	0.205669	7.00452e-05	5.6965
A_84_P14009	AT1G68590	AT1G68590	NM_001084324	ref|Arabidopsis thaliana plastid-specific 30S ribosomal protein 3, putative / PSRP-3, putative (AT1G68590) mRNA, complete cds [NM_001084324]	0.770765	5.89881	0.0941371	2.6631e-16	-0.739421	5.48809	0.091909	8.61467e-16	5.69345
A_84_P239295	AT2G34860	EDA3	NM_001084535	ref|Arabidopsis thaliana EDA3 (embryo sac development arrest 3); heat shock protein binding / unfolded protein binding (EDA3) mRNA, complete cds [NM_001084535]	0.763779	5.80469	0.0936418	3.45203e-16	-0.746364	5.57653	0.0924043	6.62949e-16	5.69061
A_84_P598333	AT4G22640	AT4G22640	NM_118390	ref|Arabidopsis thaliana unknown protein (AT4G22640) mRNA, complete cds [NM_118390]	0.69006	4.89847	0.209	0.000960917	-0.811249	6.47514	0.251024	0.00123033	5.6868
A_84_P20155	AT2G46450	ATCNGC12	NM_180123	ref|Arabidopsis thaliana ATCNGC12; cation channel/ cyclic nucleotide binding / ion channel (ATCNGC12) mRNA, complete cds [NM_180123]	0.770325	5.89284	0.0946272	3.93246e-16	-0.73867	5.47861	0.0923341	1.24445e-15	5.68572
A_84_P22113	AT3G02870	VTC4	NM_111155	ref|Arabidopsis thaliana VTC4; 3'(2'),5'-bisphosphate nucleotidase/ L-galactose-1-phosphate phosphatase/ inositol or phosphatidylinositol phosphatase/ _ (VTC4) mRNA, complete cds [NM_111155]	0.739275	5.48625	0.0919197	8.79337e-16	-0.769408	5.88042	0.0940619	2.84311e-16	5.68333
A_84_P22627	AT5G66470	AT5G66470	NM_126045	ref|Arabidopsis thaliana GTP binding / RNA binding (AT5G66470) mRNA, complete cds [NM_126045]	0.774844	5.95449	0.094714	2.81766e-16	-0.732415	5.40026	0.0917165	1.39801e-15	5.67737
A_84_P10915	AT3G60440	AT3G60440	NM_115908	ref|Arabidopsis thaliana unknown protein (AT3G60440) mRNA, complete cds [NM_115908]	0.774334	5.94749	0.098491	3.78126e-15	-0.732766	5.40463	0.0957161	1.92389e-14	5.67606
A_84_P22610	AT5G62210	AT5G62210	NM_125615	ref|Arabidopsis thaliana embryo-specific protein-related (AT5G62210) mRNA, complete cds [NM_125615]	0.614935	4.12036	0.171328	0.000331658	-0.858373	7.21727	0.233478	0.000236485	5.66881
A_84_P16884	AT5G49030	OVA2	NM_124280	ref|Arabidopsis thaliana OVA2 (ovule abortion 2); ATP binding / aminoacyl-tRNA ligase/ catalytic/ isoleucine-tRNA ligase/ nucleotide binding (OVA2) mRNA, complete cds [NM_124280]	0.781701	6.04925	0.0949365	1.81157e-16	-0.722898	5.28321	0.0907655	1.6595e-15	5.66623
A_84_P519224	AT4G15890	AT4G15890	NM_117681	ref|Arabidopsis thaliana binding (AT4G15890) mRNA, complete cds [NM_117681]	0.836256	6.85892	0.200817	3.12359e-05	-0.650149	4.46836	0.169723	0.000127804	5.66364
A_84_P558402	AT5G37550	AT5G37550	NM_123114	ref|Arabidopsis thaliana unknown protein (AT5G37550) mRNA, complete cds [NM_123114]	0.789691	6.16157	0.211911	0.000194137	-0.711885	5.15092	0.210802	0.000732738	5.65624
A_84_P22110	AT3G08770	LTP6	NM_111711	ref|Arabidopsis thaliana LTP6; lipid binding (LTP6) mRNA, complete cds [NM_111711]	0.774	5.94291	0.0944654	2.538e-16	-0.729337	5.36212	0.0913165	1.38367e-15	5.65252
A_84_P813598	AT3G54050	AT3G54050	NM_115265	ref|Arabidopsis thaliana fructose-1,6-bisphosphatase, putative / D-fructose-1,6-bisphosphate 1-phosphohydrolase, putative / FBPase, putative (AT3G54050) mRNA, complete cds [NM_115265]	0.758064	5.7288	0.0932423	4.29147e-16	-0.745302	5.56291	0.0923395	6.95404e-16	5.64586
A_84_P10481	AT1G14040	AT1G14040	NM_101270	ref|Arabidopsis thaliana unknown protein (AT1G14040) mRNA, complete cds [NM_101270]	0.747049	5.58533	0.0930805	1.0084e-15	-0.751655	5.64489	0.0934523	8.75262e-16	5.61511
A_84_P810632	AT2G42770	AT2G42770	NM_129838	ref|Arabidopsis thaliana peroxisomal membrane 22 kDa family protein (AT2G42770) mRNA, complete cds [NM_129838]	0.739357	5.48728	0.0920491	9.57423e-16	-0.758766	5.73807	0.0934115	4.55444e-16	5.61267
A_84_P74074	AT5G07020	AT5G07020	NM_120784	ref|Arabidopsis thaliana proline-rich family protein (AT5G07020) mRNA, complete cds [NM_120784]	0.73446	5.42575	0.0915585	1.04242e-15	-0.763044	5.79488	0.0935819	3.52781e-16	5.61031
A_84_P16877	AT5G47240	atnudt8	NM_124095	ref|Arabidopsis thaliana atnudt8 (Arabidopsis thaliana Nudix hydrolase homolog 8); hydrolase (atnudt8) mRNA, complete cds [NM_124095]	0.783915	6.08016	0.0950947	1.67219e-16	-0.709484	5.12252	0.0898364	2.84542e-15	5.60134
A_84_P69514	AT3G48200	AT3G48200	NM_114690	ref|Arabidopsis thaliana unknown protein (AT3G48200) mRNA, complete cds [NM_114690]	0.774794	5.9538	0.0944366	2.31783e-16	-0.717784	5.22136	0.0904115	2.03692e-15	5.58758
A_84_P841696	AT1G33170	AT1G33170	NM_103049	ref|Arabidopsis thaliana dehydration-responsive family protein (AT1G33170) mRNA, complete cds [NM_103049]	0.69457	4.9496	0.0892557	7.1498e-15	-0.793284	6.21275	0.096303	1.76021e-16	5.58118
A_84_P23544	AT5G59720	HSP18.2	NM_125364	ref|Arabidopsis thaliana HSP18.2 (heat shock protein 18.2) (HSP18.2) mRNA, complete cds [NM_125364]	0.828815	6.74241	0.111722	1.18384e-13	-0.645035	4.41606	0.100425	1.33541e-10	5.57924
A_84_P758477	AT2G30424	TCL2	NM_001124945	ref|Arabidopsis thaliana TCL2 (TRICHOMELESS 2); DNA binding (TCL2) mRNA, complete cds [NM_001124945]	0.725705	5.31747	0.0912837	1.8653e-15	-0.766013	5.83462	0.0942302	4.32243e-16	5.57604
A_84_P173411	AT3G22200, AT3G22210	AT3G22210	NM_113118	ref|Arabidopsis thaliana unknown protein (AT3G22210) mRNA, complete cds [NM_113118]	0.762006	5.78104	0.0935203	3.69907e-16	-0.729382	5.36268	0.0912165	1.28354e-15	5.57186
A_84_P10773	AT3G22370	AOX1A	NM_113135	ref|Arabidopsis thaliana AOX1A (ALTERNATIVE OXIDASE 1A); alternative oxidase (AOX1A) mRNA, complete cds [NM_113135]	0.703881	5.05687	0.0894658	3.6149e-15	-0.783851	6.07926	0.0951081	1.69806e-16	5.56806
A_84_P101246	AT5G22530	AT5G22530	NM_122158	ref|Arabidopsis thaliana unknown protein (AT5G22530) mRNA, complete cds [NM_122158]	0.790733	6.17637	0.0956412	1.36567e-16	-0.695103	4.95568	0.0889159	5.38691e-15	5.56602
A_84_P249845	AT3G46870	AT3G46870	NM_114554	ref|Arabidopsis thaliana pentatricopeptide (PPR) repeat-containing protein (AT3G46870) mRNA, complete cds [NM_114554]	0.747146	5.58658	0.09646	9.50899e-15	-0.743908	5.54508	0.096028	9.4252e-15	5.56583
A_84_P10905	AT3G57630	AT3G57630	NM_115623	ref|Arabidopsis thaliana exostosin family protein (AT3G57630) mRNA, complete cds [NM_115623]	0.756727	5.71119	0.0933772	5.31906e-16	-0.733716	5.41646	0.0917884	1.31106e-15	5.56383
A_84_P58590	AT3G52740	AT3G52740	NM_115134	ref|Arabidopsis thaliana unknown protein (AT3G52740) mRNA, complete cds [NM_115134]	0.755528	5.69545	0.0944123	1.21988e-15	-0.734725	5.42907	0.0931311	3.04239e-15	5.56226
A_84_P787018	AT1G51670	AT1G51670	NM_104045	ref|Arabidopsis thaliana unknown protein (AT1G51670) mRNA, complete cds [NM_104045]	0.770308	5.89262	0.0986882	5.92776e-15	-0.718445	5.22932	0.0943228	2.59897e-14	5.56097
A_84_P12811	AT3G61870	AT3G61870	NM_202747	ref|Arabidopsis thaliana unknown protein (AT3G61870) mRNA, complete cds [NM_202747]	0.756121	5.70323	0.0930895	4.56642e-16	-0.733604	5.41507	0.0914997	1.07869e-15	5.55915
A_84_P51740	AT2G15760	AT2G15760	NM_127138	ref|Arabidopsis thaliana calmodulin-binding protein (AT2G15760) mRNA, complete cds [NM_127138]	0.796276	6.2557	0.0969601	2.16789e-16	-0.686848	4.86237	0.0891999	1.35959e-14	5.55904
A_84_P828734	AT4G23260	AT4G23260	NM_118455	ref|Arabidopsis thaliana ATP binding / protein kinase/ protein serine/threonine kinase/ protein tyrosine kinase (AT4G23260) mRNA, complete cds [NM_118455]	0.872811	7.46124	0.135524	1.19247e-10	-0.56298	3.65578	0.105509	9.50973e-08	5.55851
A_84_P14105	AT5G64080	AT5G64080	NM_125804	ref|Arabidopsis thaliana protease inhibitor/seed storage/lipid transfer protein (LTP) family protein (AT5G64080) mRNA, complete cds [NM_125804]	0.735224	5.43531	0.0920808	1.41035e-15	-0.754016	5.67566	0.0934007	6.86385e-16	5.55548
A_84_P809517	AT3G01500	CA1	NM_111016	ref|Arabidopsis thaliana CA1 (CARBONIC ANHYDRASE 1); carbonate dehydratase/ zinc ion binding (CA1) mRNA, complete cds [NM_111016]	0.748753	5.60729	0.0925703	6.04153e-16	-0.740259	5.49869	0.0919708	8.35743e-16	5.55299
A_84_P856383	no_match	R90638	R90638	tc|Rep: Chromosome chr4 scaffold_39, whole genome shotgun sequence - Vitis vinifera (Grape), partial (16%) [TC397279]	0.71635	5.20416	0.0904605	2.39558e-15	-0.77082	5.89957	0.0943145	3.01151e-16	5.55186
A_84_P268570	AT4G34190	2013-09-01	NM_119582	ref|Arabidopsis thaliana SEP1 (STRESS ENHANCED PROTEIN 1); chlorophyll binding (SEP1) mRNA, complete cds [NM_119582]	0.732659	5.4033	0.091433	1.11876e-15	-0.755658	5.69716	0.093056	4.64391e-16	5.55023
A_84_P188054	AT3G54640	TSA1	NM_115321	ref|Arabidopsis thaliana TSA1 (TRYPTOPHAN SYNTHASE ALPHA CHAIN); tryptophan synthase (TSA1) mRNA, complete cds [NM_115321]	0.779826	6.02318	0.0947923	1.92467e-16	-0.705186	5.07208	0.0895335	3.37408e-15	5.54763
A_84_P23533	AT5G57190	PSD2	NM_125101	ref|Arabidopsis thaliana PSD2 (phosphatidylserine decarboxylase 2); phosphatidylserine decarboxylase (PSD2) mRNA, complete cds [NM_125101]	0.765148	5.82302	0.0954536	1.09321e-15	-0.721469	5.26586	0.0925311	6.33742e-15	5.54444
A_84_P544019	AT4G00970	AT4G00970	NM_116325	ref|Arabidopsis thaliana protein kinase family protein (AT4G00970) mRNA, complete cds [NM_116325]	0.723773	5.29387	0.0908233	1.59929e-15	-0.763012	5.79445	0.0935911	3.56136e-16	5.54416
A_84_P843011	AT1G07050	AT1G07050	NM_100579	ref|Arabidopsis thaliana CONSTANS-like protein-related (AT1G07050) mRNA, complete cds [NM_100579]	0.677053	4.75394	0.0917996	1.63924e-13	-0.80161	6.33301	0.100933	1.98895e-15	5.54347
A_84_P265780	AT5G15840	CO	NM_001036810	ref|Arabidopsis thaliana CO (CONSTANS); transcription factor/ transcription regulator/ zinc ion binding (CO) mRNA, complete cds [NM_001036810]	0.93912	8.692	0.183282	2.99292e-07	-0.378187	2.38884	0.113918	0.000900781	5.54042
A_84_P264320	AT1G58280	AT1G58280	NM_179495	ref|Arabidopsis thaliana unknown protein (AT1G58280) mRNA, complete cds [NM_179495]	0.664968	4.62347	0.13499	8.39129e-07	-0.809904	6.45511	0.161259	5.10372e-07	5.53929
A_84_P11714	AT3G04210	AT3G04210	NM_111292	ref|Arabidopsis thaliana disease resistance protein (TIR-NBS class), putative (AT3G04210) mRNA, complete cds [NM_111292]	0.764855	5.81909	0.0937112	3.29979e-16	-0.720911	5.25909	0.0906129	1.7778e-15	5.53909
A_84_P844108	AT4G23882	A_84_P844108	A_84_P844108	Unknown	0.604807	4.02538	0.16582	0.000264936	-0.847262	7.03497	0.23381	0.000290391	5.53018
A_84_P15036	AT5G60900	RLK1	NM_125483	ref|Arabidopsis thaliana RLK1 (RECEPTOR-LIKE PROTEIN KINASE 1); ATP binding / carbohydrate binding / kinase/ protein kinase/ protein serine/threonine k_ (RLK1) mRNA, complete cds [NM_125483]	0.73854	5.47696	0.0920934	1.06209e-15	-0.746788	5.58198	0.0927532	8.18896e-16	5.52947
A_84_P212918	AT4G39030	EDS5	NM_120063	ref|Arabidopsis thaliana EDS5 (ENHANCED DISEASE SUSCEPTIBILITY 5); antiporter/ multidrug efflux pump/ transporter (EDS5) mRNA, complete cds [NM_120063]	0.727713	5.34212	0.0911549	1.42521e-15	-0.756924	5.71379	0.0932156	4.65632e-16	5.52795
A_84_P17552	AT4G01270	AT4G01270	NM_116357	ref|Arabidopsis thaliana zinc finger (C3HC4-type RING finger) family protein (AT4G01270) mRNA, complete cds [NM_116357]	0.716336	5.20398	0.102564	2.86349e-12	-0.767113	5.84943	0.105784	4.11658e-13	5.5267
A_84_P810608	no_match	TA28625_3702	TA28625_3702	Unknown	0.751783	5.64655	0.0929033	5.86418e-16	-0.732764	5.4046	0.0915952	1.24394e-15	5.52558
A_84_P16803	AT5G14700	AT5G14700	NM_121474	ref|Arabidopsis thaliana cinnamoyl-CoA reductase-related (AT5G14700) mRNA, complete cds [NM_121474]	0.738085	5.47123	0.0918152	9.0711e-16	-0.746451	5.57764	0.0924048	6.58127e-16	5.52444
A_84_P829339	AT3G01510	AT3G01510	NM_111017	ref|Arabidopsis thaliana 5'-AMP-activated protein kinase beta-1 subunit-related (AT3G01510) mRNA, complete cds [NM_111017]	0.741996	5.52073	0.0934992	2.09043e-15	-0.7421	5.52204	0.0938266	2.58898e-15	5.52139
A_84_P846067	AT5G23060	CaS	NM_122212	ref|Arabidopsis thaliana CaS (Calcium sensing receptor) (CaS) mRNA, complete cds [NM_122212]	0.748267	5.60102	0.0925491	6.21226e-16	-0.735282	5.43603	0.0916385	1.02589e-15	5.51853
A_84_P849175	AT1G55490	CPN60B	NM_179480	ref|Arabidopsis thaliana CPN60B (CHAPERONIN 60 BETA); ATP binding / protein binding (CPN60B) mRNA, complete cds [NM_179480]	0.761856	5.77904	0.0944392	7.19532e-16	-0.719458	5.24153	0.0914766	3.69292e-15	5.51028
A_84_P10786	AT3G18110	EMB1270	NM_112693	ref|Arabidopsis thaliana EMB1270 (embryo defective 1270) (EMB1270) mRNA, complete cds [NM_112693]	0.743183	5.53583	0.0924039	8.78317e-16	-0.738492	5.47636	0.092137	1.10005e-15	5.50609
A_84_P798982	AT1G79560	FTSH12	NM_106604	ref|Arabidopsis thaliana FTSH12 (FTSH PROTEASE 12); ATP-dependent peptidase/ ATPase/ metallopeptidase (FTSH12) mRNA, complete cds [NM_106604]	0.796946	6.26536	0.122084	6.673e-11	-0.674744	4.72872	0.111426	1.39932e-09	5.49704
A_84_P19917	AT1G59990	AT1G59990	NM_104691	ref|Arabidopsis thaliana DEAD/DEAH box helicase, putative (RH22) (AT1G59990) mRNA, complete cds [NM_104691]	0.714423	5.18111	0.0923745	1.04229e-14	-0.76354	5.8015	0.0958511	1.64026e-15	5.4913
A_84_P21668	AT5G63310	NDPK2	NM_125726	ref|Arabidopsis thaliana NDPK2 (NUCLEOSIDE DIPHOSPHATE KINASE 2); ATP binding / nucleoside diphosphate kinase/ protein binding (NDPK2) mRNA, complete cds [NM_125726]	0.723437	5.28977	0.0907906	1.61009e-15	-0.754796	5.68586	0.092996	4.80087e-16	5.48781
A_84_P868534	AT3G01060	AT3G01060	NM_110971	ref|Arabidopsis thaliana unknown protein (AT3G01060) mRNA, complete cds [NM_110971]	0.679458	4.78033	0.087942	1.10798e-14	-0.791629	6.18912	0.0957988	1.41515e-16	5.48472
A_84_P22100	AT3G05660	AtRLP33	NM_111439	ref|Arabidopsis thaliana AtRLP33 (Receptor Like Protein 33); kinase/ protein binding (AtRLP33) mRNA, complete cds [NM_111439]	0.856663	7.18891	0.122254	2.43041e-12	-0.576405	3.77055	0.100756	1.06039e-08	5.47973
A_84_P12285	AT1G44000	AT1G44000	NM_103526	ref|Arabidopsis thaliana unknown protein (AT1G44000) mRNA, complete cds [NM_103526]	0.715838	5.19802	0.0902718	2.1948e-15	-0.760056	5.75514	0.093379	3.97022e-16	5.47658
A_84_P800582	AT1G54780	AT1G54780	BP659974	gb|BP659974 RAFL19 Arabidopsis thaliana cDNA clone RAFL19-42-D09 3', mRNA sequence [BP659974]	0.724202	5.29909	0.12341	4.40456e-09	-0.752139	5.65117	0.156657	1.57724e-06	5.47513
A_84_P13758	AT3G62280	AT3G62280	NM_116093	ref|Arabidopsis thaliana carboxylesterase/ hydrolase, acting on ester bonds (AT3G62280) mRNA, complete cds [NM_116093]	0.359428	2.28785	0.111418	0.00125557	-0.937042	8.65052	0.165408	1.47009e-08	5.46919
A_84_P850898	AT3G22370	AOX1A	NM_113135	ref|Arabidopsis thaliana AOX1A (ALTERNATIVE OXIDASE 1A); alternative oxidase (AOX1A) mRNA, complete cds [NM_113135]	0.67424	4.72324	0.0874323	1.24285e-14	-0.792818	6.20609	0.0957325	1.21537e-16	5.46466
A_84_P789714	AT2G32240	AT2G32240	NM_128783	ref|Arabidopsis thaliana unknown protein (AT2G32240) mRNA, complete cds [NM_128783]	0.722067	5.27312	0.0907253	1.73672e-15	-0.751945	5.64865	0.09283	5.48516e-16	5.46089
A_84_P13839	no_match	TC363856	TC363856	tc|Rep: ATP-binding region, ATPase-like domain-containing protein - Arabidopsis thaliana, partial (80%) [TC363856]	0.742336	5.52504	0.0937539	2.4153e-15	-0.731686	5.39121	0.0932169	4.18398e-15	5.45813
A_84_P819419	AT1G58602	AT1G58602	NM_148600	ref|Arabidopsis thaliana ATP binding / protein binding (AT1G58602) mRNA, complete cds [NM_148600]	0.743189	5.53591	0.0935604	1.96693e-15	-0.730716	5.37918	0.0927369	3.28812e-15	5.45755
A_84_P91909	AT5G64710	AT5G64710	NM_125867	ref|Arabidopsis thaliana unknown protein (AT5G64710) mRNA, complete cds [NM_125867]	0.74774	5.59423	0.116048	1.16841e-10	-0.725562	5.31572	0.117909	7.57438e-10	5.45498
A_84_P820572	AT5G39830	DEG8	NM_203134	ref|Arabidopsis thaliana DEG8; peptidase/ serine-type peptidase (DEG8) mRNA, complete cds [NM_203134]	0.759096	5.74243	0.159403	1.9157e-06	-0.712003	5.15232	0.158693	7.23492e-06	5.44738
A_84_P795998	AT1G24020	MLP423	NM_102249	ref|Arabidopsis thaliana MLP423 (MLP-LIKE PROTEIN 423) (MLP423) mRNA, complete cds [NM_102249]	0.727683	5.34175	0.0911752	1.4497e-15	-0.744116	5.54774	0.0923421	7.73921e-16	5.44474
A_84_P23070	AT3G22740	HMT3	NM_113173	ref|Arabidopsis thaliana HMT3; homocysteine S-methyltransferase (HMT3) mRNA, complete cds [NM_113173]	0.675394	4.73581	0.0900358	6.31418e-14	-0.78885	6.14964	0.0982143	9.59555e-16	5.44272
A_84_P297344	AT5G23240, AT5G23235	AT5G23240	NM_122230	ref|Arabidopsis thaliana DNAJ heat shock N-terminal domain-containing protein (AT5G23240) mRNA, complete cds [NM_122230]	0.75768	5.72375	0.0939151	7.16271e-16	-0.712606	5.15948	0.0909873	4.80447e-15	5.44161
A_84_P515865	AT5G26690	AT5G26690	NM_180545	ref|Arabidopsis thaliana heavy-metal-associated domain-containing protein (AT5G26690) mRNA, complete cds [NM_180545]	0.880644	7.59703	0.134	4.96619e-11	-0.516277	3.28304	0.110815	3.17879e-06	5.44004
A_84_P843324	AT5G08760	AT5G08760	NM_001085080	ref|Arabidopsis thaliana unknown protein (AT5G08760) mRNA, complete cds [NM_001085080]	0.792751	6.20513	0.0957631	1.24998e-16	-0.668493	4.66115	0.0870957	1.6493e-14	5.43314
A_84_P789539	AT4G06746	RAP2.9	NM_179009	ref|Arabidopsis thaliana RAP2.9 (related to AP2 9); DNA binding / transcription factor (RAP2.9) mRNA, complete cds [NM_179009]	0.754081	5.67651	0.0929498	4.94746e-16	-0.714644	5.18375	0.0901859	2.29761e-15	5.43013
A_84_P831010	AT2G32640	AT2G32640	NM_128823	ref|Arabidopsis thaliana unknown protein (AT2G32640) mRNA, complete cds [NM_128823]	0.868053	7.37994	0.193432	7.20145e-06	-0.539083	3.46005	0.168314	0.00136083	5.42
A_84_P848985	AT1G51805	AT1G51805	NM_104060	ref|Arabidopsis thaliana leucine-rich repeat protein kinase, putative (AT1G51805) mRNA, complete cds [NM_104060]	0.749734	5.61997	0.0927436	6.27042e-16	-0.717522	5.21822	0.0905001	2.21963e-15	5.4191
A_84_P839240	AT4G01270	AT4G01270	NM_116357	ref|Arabidopsis thaliana zinc finger (C3HC4-type RING finger) family protein (AT4G01270) mRNA, complete cds [NM_116357]	0.370987	2.34956	0.134145	0.00568246	-0.928732	8.48656	0.216548	1.79646e-05	5.41806
A_84_P575871	AT3G26235	AT3G26235	NM_148753	ref|Arabidopsis thaliana unknown protein (AT3G26235) mRNA, complete cds [NM_148753]	0.784202	6.08418	0.119757	5.82115e-11	-0.675737	4.73955	0.112359	1.80905e-09	5.41186
A_84_P828541	AT1G19970	AT1G19970	NM_101852	ref|Arabidopsis thaliana ER lumen protein retaining receptor family protein (AT1G19970) mRNA, complete cds [NM_101852]	0.727305	5.3371	0.0911365	1.45859e-15	-0.73879	5.48012	0.0919443	9.34311e-16	5.40861
A_84_P523663	AT4G13690	AT4G13690	NM_117443	ref|Arabidopsis thaliana unknown protein (AT4G13690) mRNA, complete cds [NM_117443]	0.646181	4.42773	0.137209	2.48369e-06	-0.805361	6.38794	0.172121	2.88238e-06	5.40784
A_84_P272880	AT4G35590	AT4G35590	NM_119724	ref|Arabidopsis thaliana RWP-RK domain-containing protein (AT4G35590) mRNA, complete cds [NM_119724]	0.360362	2.29278	0.120487	0.00278189	-0.93029	8.51707	0.198544	2.79181e-06	5.40492
A_84_P15739	AT4G26780	AR192	NM_118812	ref|Arabidopsis thaliana AR192; adenyl-nucleotide exchange factor/ chaperone binding / protein binding / protein homodimerization (AR192) mRNA, complete cds [NM_118812]	0.732296	5.39879	0.0920722	1.81317e-15	-0.733271	5.41091	0.092334	1.99755e-15	5.40485
A_84_P15308	AT1G16090	WAKL7	NM_101477	ref|Arabidopsis thaliana WAKL7 (wall associated kinase-like 7); protein serine/threonine kinase (WAKL7) mRNA, complete cds [NM_101477]	0.713382	5.1687	0.09065	3.55691e-15	-0.750917	5.6353	0.09325	8.0965e-16	5.402
A_84_P812506	AT2G28000	CPN60A	NM_128359	ref|Arabidopsis thaliana CPN60A (CHAPERONIN-60ALPHA); ATP binding / protein binding (CPN60A) mRNA, complete cds [NM_128359]	0.751036	5.63685	0.0935405	9.8272e-16	-0.712881	5.16275	0.0908267	4.20006e-15	5.3998
A_84_P57310	AT4G28250	ATEXPB3	NM_118965	ref|Arabidopsis thaliana ATEXPB3 (ARABIDOPSIS THALIANA EXPANSIN B3) (ATEXPB3) mRNA, complete cds [NM_118965]	0.724536	5.30317	0.108708	2.64735e-11	-0.739175	5.48497	0.111717	3.67876e-11	5.39407
A_84_P10220	AT5G35970	AT5G35970	NM_122988	ref|Arabidopsis thaliana DNA-binding protein, putative (AT5G35970) mRNA, complete cds [NM_122988]	0.734637	5.42796	0.0916029	1.05922e-15	-0.728886	5.35656	0.0912032	1.3288e-15	5.39226
A_84_P294384	AT2G34640	PTAC12	NM_129018	ref|Arabidopsis thaliana PTAC12 (PLASTID TRANSCRIPTIONALLY ACTIVE12) (PTAC12) mRNA, complete cds [NM_129018]	0.697868	4.98733	0.0890601	4.65414e-15	-0.762335	5.78542	0.0935674	3.7172e-16	5.38637
A_84_P20116	AT2G29410	MTPB1	NM_128495	ref|Arabidopsis thaliana MTPB1 (METAL TOLERANCE PROTEIN B1); efflux transmembrane transporter/ inorganic anion transmembrane transporter/ zinc ion tran_ (MTPB1) mRNA, complete cds [NM_128495]	0.827354	6.71976	0.137941	1.99884e-09	-0.607758	4.05283	0.138864	1.2052e-05	5.38629
A_84_P16367	AT2G24120	SCA3	NM_201796	ref|Arabidopsis thaliana SCA3 (SCABRA 3); DNA binding / DNA-directed RNA polymerase (SCA3) mRNA, complete cds [NM_201796]	0.712218	5.15488	0.091184	5.68334e-15	-0.748091	5.59875	0.0936888	1.40695e-15	5.37681
A_84_P15178	AT1G03310	DBE1	NM_202022	ref|Arabidopsis thaliana isoamylase, putative / starch debranching enzyme, putative (DBE1) mRNA, complete cds [NM_202022]	0.786443	6.11565	0.0953233	1.58042e-16	-0.665502	4.62916	0.0869315	1.92597e-14	5.3724
A_84_P14710	AT3G56710	SIB1	NM_115530	ref|Arabidopsis thaliana SIB1 (SIGMA FACTOR BINDING PROTEIN 1); binding / protein binding (SIB1) mRNA, complete cds [NM_115530]	0.694139	4.94469	0.088775	5.32077e-15	-0.763157	5.79638	0.0935917	3.51755e-16	5.37054
A_84_P19661	AT5G25090	AT5G25090	NM_122418	ref|Arabidopsis thaliana plastocyanin-like domain-containing protein (AT5G25090) mRNA, complete cds [NM_122418]	0.702162	5.03688	0.08951	4.34659e-15	-0.755286	5.69228	0.0931995	5.3192e-16	5.36458
A_84_P556511	AT4G29110	AT4G29110	NM_119055	ref|Arabidopsis thaliana unknown protein (AT4G29110) mRNA, complete cds [NM_119055]	0.746346	5.5763	0.0956844	6.18658e-15	-0.709968	5.12823	0.0929672	2.22764e-14	5.35227
A_84_P233599	AT1G61420	AT1G61420	NM_104823	ref|Arabidopsis thaliana S-locus lectin protein kinase family protein (AT1G61420) mRNA, complete cds [NM_104823]	0.427199	2.67423	0.104599	4.42357e-05	-0.904582	8.02753	0.142221	2.01226e-10	5.35088
A_84_P12061	AT5G10170	MIPS3	NM_121055	ref|Arabidopsis thaliana MIPS3 (MYO-INOSITOL-1-PHOSTPATE SYNTHASE 3); binding / catalytic/ inositol-3-phosphate synthase (MIPS3) mRNA, complete cds [NM_121055]	0.76603	5.83486	0.0940109	3.69042e-16	-0.687082	4.865	0.0885411	8.49037e-15	5.34993
A_84_P119892	AT4G17670	AT4G17670	NM_117875	ref|Arabidopsis thaliana senescence-associated protein-related (AT4G17670) mRNA, complete cds [NM_117875]	0.663613	4.60906	0.0962028	5.27172e-12	-0.784189	6.084	0.106957	2.27068e-13	5.34653
A_84_P19022	AT1G63710	CYP86A7	NM_105048	ref|Arabidopsis thaliana CYP86A7; fatty acid (omega-1)-hydroxylase/ oxygen binding (CYP86A7) mRNA, complete cds [NM_105048]	0.606824	4.04412	0.150627	5.60966e-05	-0.822382	6.64327	0.189902	1.48724e-05	5.3437
A_84_P190054	AT4G00970	AT4G00970	NM_116325	ref|Arabidopsis thaliana protein kinase family protein (AT4G00970) mRNA, complete cds [NM_116325]	0.750218	5.62624	0.0926915	5.78749e-16	-0.704173	5.06027	0.0894849	3.5696e-15	5.34325
A_84_P754928	AT2G40850	AT2G40850	NM_129648	ref|Arabidopsis thaliana phosphatidylinositol 3- and 4-kinase family protein (AT2G40850) mRNA, complete cds [NM_129648]	0.731764	5.39218	0.225753	0.00118928	-0.72377	5.29383	0.216165	0.000813293	5.343
A_84_P570764	AT5G03870	AT5G03870	NM_120468	ref|Arabidopsis thaliana glutaredoxin family protein (AT5G03870) mRNA, complete cds [NM_120468]	0.766507	5.84127	0.0944166	4.72564e-16	-0.68468	4.83816	0.0887318	1.1977e-14	5.33971
A_84_P600236	AT5G22545	AT5G22545	NM_147904	ref|Arabidopsis thaliana unknown protein (AT5G22545) mRNA, complete cds [NM_147904]	0.768269	5.86501	0.134714	1.17747e-08	-0.682276	4.81144	0.130913	1.87149e-07	5.33823
A_84_P23814	AT1G20030	AT1G20030	NM_202141	ref|Arabidopsis thaliana pathogenesis-related thaumatin family protein (AT1G20030) mRNA, complete cds [NM_202141]	0.771459	5.90825	0.0943629	2.94776e-16	-0.677752	4.76159	0.0878851	1.24063e-14	5.33492
A_84_P19694	AT5G41680	AT5G41680	NM_123532	ref|Arabidopsis thaliana protein kinase family protein (AT5G41680) mRNA, complete cds [NM_123532]	0.735065	5.43332	0.0917273	1.11408e-15	-0.717557	5.21864	0.0905218	2.24684e-15	5.32598
A_84_P813537	AT3G55800	SBPASE	NM_115438	ref|Arabidopsis thaliana SBPASE (sedoheptulose-bisphosphatase); phosphoric ester hydrolase/ sedoheptulose-bisphosphatase (SBPASE) mRNA, complete cds [NM_115438]	0.724351	5.30091	0.0908628	1.56234e-15	-0.728076	5.34658	0.0911229	1.34893e-15	5.32375
A_84_P810730	AT1G70580	AOAT2	NM_202393	ref|Arabidopsis thaliana AOAT2 (ALANINE-2-OXOGLUTARATE AMINOTRANSFERASE 2); L-alanine:2-oxoglutarate aminotransferase/ glycine:2-oxoglutarate aminotran_ (AOAT2) mRNA, complete cds [NM_202393]	0.720679	5.25629	0.0909126	2.24201e-15	-0.731461	5.38841	0.0917632	1.57167e-15	5.32235
A_84_P13157	AT1G55210	AT1G55210	NM_104394	ref|Arabidopsis thaliana disease resistance response (AT1G55210) mRNA, complete cds [NM_104394]	0.732237	5.39805	0.0916746	1.37872e-15	-0.719796	5.24561	0.0908584	2.3339e-15	5.32183
A_84_P18553	AT4G21390	B120	NM_118259	ref|Arabidopsis thaliana B120; ATP binding / protein kinase/ protein serine/threonine kinase/ sugar binding (B120) mRNA, complete cds [NM_118259]	0.665848	4.63284	0.0868726	1.79331e-14	-0.778251	6.00138	0.0946766	2.03324e-16	5.31711
A_84_P12723	AT1G34380	AT1G34380	NM_001123937	ref|Arabidopsis thaliana 5'-3' exonuclease family protein (AT1G34380) mRNA, complete cds [NM_001123937]	0.727535	5.33993	0.0961856	3.9125e-14	-0.722849	5.28262	0.0966866	7.64994e-14	5.31127
A_84_P11358	AT1G03820	AT1G03820	NM_100261	ref|Arabidopsis thaliana unknown protein (AT1G03820) mRNA, complete cds [NM_100261]	0.744031	5.54665	0.104678	1.17895e-12	-0.705126	5.07138	0.10221	5.24535e-12	5.30902
A_84_P10948	AT4G04830	AT4G04830	NM_116721	ref|Arabidopsis thaliana methionine sulfoxide reductase domain-containing protein / SeIR domain-containing protein (AT4G04830) mRNA, complete cds [NM_116721]	0.828725	6.741	0.0993124	7.14428e-17	-0.587475	3.8679	0.0824146	1.01628e-12	5.30445
A_84_P823879	AT5G47240	atnudt8	NM_124095	ref|Arabidopsis thaliana atnudt8 (Arabidopsis thaliana Nudix hydrolase homolog 8); hydrolase (atnudt8) mRNA, complete cds [NM_124095]	0.693834	4.94122	0.0889974	6.38415e-15	-0.753239	5.66551	0.0931046	5.95454e-16	5.30337
A_84_P750611	AT1G50180	AT1G50180	NM_103903	ref|Arabidopsis thaliana disease resistance protein (CC-NBS-LRR class), putative (AT1G50180) mRNA, complete cds [NM_103903]	0.75513	5.69024	0.113361	2.71456e-11	-0.690085	4.89874	0.107628	1.43844e-10	5.29449
A_84_P870349	AT3G23250	MYB15	NM_001035670	ref|Arabidopsis thaliana MYB15 (MYB DOMAIN PROTEIN 15); DNA binding / transcription factor (MYB15) mRNA, complete cds [NM_001035670]	0.737504	5.46392	0.0917754	9.28419e-16	-0.709068	5.11762	0.0897982	2.87431e-15	5.29077
A_84_P828148	no_match	AT2G32140	CB254013	gb|82-E015330-019-005-C21-T7R MPIZ-ADIS-019 Arabidopsis thaliana cDNA clone MPIZp768C215Q 5-PRIME, mRNA sequence [CB254013]	0.616568	4.13588	0.09374	4.78662e-11	-0.809265	6.44563	0.115505	2.44697e-12	5.29075
A_84_P130646	AT5G37360	AT5G37360	NM_123095	ref|Arabidopsis thaliana unknown protein (AT5G37360) mRNA, complete cds [NM_123095]	0.726896	5.33207	0.0910438	1.41637e-15	-0.719594	5.24317	0.0905375	1.89509e-15	5.28762
A_84_P810907	no_match	ATOMT1	NM_124796	ref|Arabidopsis thaliana ATOMT1 (O-METHYLTRANSFERASE 1); caffeate O-methyltransferase/ myricetin 3'-O-methyltransferase/ quercetin 3-O-methyltransferase (ATOMT1) mRNA, complete cds [NM_124796]	0.737891	5.46878	0.0918016	9.14063e-16	-0.708065	5.10582	0.0897284	2.9927e-15	5.2873
A_84_P186064	AT4G37710	AT4G37710	NM_119933	ref|Arabidopsis thaliana VQ motif-containing protein (AT4G37710) mRNA, complete cds [NM_119933]	0.702403	5.03968	0.123594	1.3223e-08	-0.74238	5.52561	0.136802	5.74141e-08	5.28265
A_84_P14162	AT2G28605	AT2G28605	NM_179792	ref|Arabidopsis thaliana unknown protein (AT2G28605) mRNA, complete cds [NM_179792]	0.689259	4.88944	0.0886712	7.65274e-15	-0.75314	5.66421	0.0931135	6.04526e-16	5.27683
A_84_P255810	AT1G77390	CYCA1;2	NM_106388	ref|Arabidopsis thaliana CYCA1;2 (CYCLIN A1;2); cyclin-dependent protein kinase regulator (CYCA1;2) mRNA, complete cds [NM_106388]	0.687232	4.86667	0.0886399	8.96902e-15	-0.752392	5.65447	0.093203	6.8807e-16	5.26057
A_84_P22960	AT2G28000	CPN60A	NM_128359	ref|Arabidopsis thaliana CPN60A (CHAPERONIN-60ALPHA); ATP binding / protein binding (CPN60A) mRNA, complete cds [NM_128359]	0.692498	4.92604	0.0886649	5.70615e-15	-0.747692	5.5936	0.0924935	6.28202e-16	5.25982
A_84_P547965	AT1G12030	AT1G12030	NM_101075	ref|Arabidopsis thaliana unknown protein (AT1G12030) mRNA, complete cds [NM_101075]	0.726597	5.3284	0.103237	1.94785e-12	-0.715074	5.18888	0.102039	2.42028e-12	5.25864
A_84_P867665	AT2G41950	AT2G41950	NM_129759	ref|Arabidopsis thaliana unknown protein (AT2G41950) mRNA, complete cds [NM_129759]	0.727698	5.34193	0.0911355	1.40764e-15	-0.712692	5.1605	0.0901042	2.58141e-15	5.25121
A_84_P752900	AT1G10417	TC379408	TC379408	Unknown	0.668861	4.66511	0.246445	0.0066468	-0.765883	5.83288	0.255781	0.00275086	5.24899
A_84_P832725	AT5G65600	AT5G65600	NM_125958	ref|Arabidopsis thaliana legume lectin family protein / protein kinase family protein (AT5G65600) mRNA, complete cds [NM_125958]	0.701484	5.02903	0.0906082	9.79066e-15	-0.737507	5.46395	0.0928626	1.99085e-15	5.24649
A_84_P270930	AT2G39730	RCA	NM_179990	ref|Arabidopsis thaliana RCA (RUBISCO ACTIVASE); ADP binding / ATP binding / enzyme regulator/ ribulose-1,5-bisphosphate carboxylase/oxygenase activator (RCA) mRNA, complete cds [NM_179990]	0.760756	5.76442	0.0934178	3.83733e-16	-0.674622	4.7274	0.0874545	1.21961e-14	5.24591
A_84_P23977	AT3G09010	AT3G09010	NM_111735	ref|Arabidopsis thaliana protein kinase family protein (AT3G09010) mRNA, complete cds [NM_111735]	0.725361	5.31326	0.0921253	3.44474e-15	-0.714058	5.17675	0.0911824	4.83668e-15	5.24501
A_84_P19576	AT4G39940	AKN2	NM_120157	ref|Arabidopsis thaliana AKN2 (APS-kinase 2); ATP binding / adenylylsulfate kinase/ kinase/ transferase, transferring phosphorus-containing groups (AKN2) mRNA, complete cds [NM_120157]	0.745057	5.55977	0.0923267	7.0417e-16	-0.692646	4.92772	0.0886973	5.7597e-15	5.24375
A_84_P12056	AT5G08030	AT5G08030	NM_120885	ref|Arabidopsis thaliana glycerophosphoryl diester phosphodiesterase family protein (AT5G08030) mRNA, complete cds [NM_120885]	0.657725	4.547	0.141787	3.50397e-06	-0.773502	5.93612	0.143064	6.41976e-08	5.24156
A_84_P144149	AT4G39970	AT4G39970	NM_120161	ref|Arabidopsis thaliana haloacid dehalogenase-like hydrolase family protein (AT4G39970) mRNA, complete cds [NM_120161]	0.718807	5.23368	0.0904705	1.93858e-15	-0.72003	5.24843	0.0905554	1.84629e-15	5.24106
A_84_P20230	AT1G26560	BGLU40	NM_102418	ref|Arabidopsis thaliana BGLU40 (BETA GLUCOSIDASE 40); catalytic/ cation binding / hydrolase, hydrolyzing O-glycosyl compounds (BGLU40) mRNA, complete cds [NM_102418]	0.672592	4.70535	0.0875264	1.53667e-14	-0.761434	5.77344	0.0937025	4.43385e-16	5.23939
A_84_P848384	AT5G23510	NP236409	NP236409	tc|GB|AB025633.2|BAA97250.1 gb|AAF01580.1~gene_id:MQM1.23~similar to unknown protein [NP236409]	0.70121	5.02586	0.0892804	4.02906e-15	-0.736571	5.4522	0.0917332	9.78761e-16	5.23903
A_84_P15095	AT5G04140	GLU1	NM_180432	ref|Arabidopsis thaliana GLU1 (GLUTAMATE SYNTHASE 1); glutamate synthase (ferredoxin) (GLU1) mRNA, complete cds [NM_180432]	0.705551	5.07635	0.0895536	3.31238e-15	-0.731534	5.38932	0.0913542	1.16901e-15	5.23283
A_84_P856078	AT3G01500	CA1	NM_111016	ref|Arabidopsis thaliana CA1 (CARBONIC ANHYDRASE 1); carbonate dehydratase/ zinc ion binding (CA1) mRNA, complete cds [NM_111016]	0.71905	5.2366	0.090487	1.91946e-15	-0.718253	5.227	0.0904323	1.98239e-15	5.2318
A_84_P613211	AT3G06880	AT3G06880	NM_111568	ref|Arabidopsis thaliana nucleotide binding (AT3G06880) mRNA, complete cds [NM_111568]	0.701938	5.03429	0.0900325	6.36527e-15	-0.734739	5.42924	0.0922871	1.70041e-15	5.23176
A_84_P516273	AT2G20590	AT2G20590	NM_201759	ref|Arabidopsis thaliana reticulon family protein (AT2G20590) mRNA, complete cds [NM_201759]	0.69036	4.90185	0.165393	2.99231e-05	-0.744578	5.55364	0.165115	6.49966e-06	5.22775
A_84_P13212	AT2G27395	TC398032	TC398032	tc|Rep: Cysteine protease-related - Arabidopsis thaliana (Mouse-ear cress), partial (96%) [TC398032]	0.398954	2.50584	0.11263	0.000396854	-0.900268	7.94818	0.225616	6.59982e-05	5.22701
A_84_P813099	AT5G09650	AtPPa6	NM_121002	ref|Arabidopsis thaliana AtPPa6 (Arabidopsis thaliana pyrophosphorylase 6); inorganic diphosphatase/ pyrophosphatase (AtPPa6) mRNA, complete cds [NM_121002]	0.664376	4.61717	0.0867801	1.92033e-14	-0.765529	5.82812	0.0937675	3.23802e-16	5.22265
A_84_P807367	AT4G02530	AT4G02530	NM_116487	ref|Arabidopsis thaliana chloroplast thylakoid lumen protein (AT4G02530) mRNA, complete cds [NM_116487]	0.681574	4.80368	0.0879255	9.06549e-15	-0.750872	5.63472	0.0927185	5.56844e-16	5.2192
A_84_P811396	AT1G42970	GAPB	NM_103456	ref|Arabidopsis thaliana GAPB (GLYCERALDEHYDE-3-PHOSPHATE DEHYDROGENASE B SUBUNIT); glyceraldehyde-3-phosphate dehydrogenase (NADP+)/ glyceraldehyde-3-_ (GAPB) mRNA, complete cds [NM_103456]	0.723628	5.2921	0.0908035	1.59759e-15	-0.711274	5.14368	0.089948	2.62383e-15	5.21789
A_84_P19255	AT1G01190	CYP78A8	NM_100001	ref|Arabidopsis thaliana CYP78A8; electron carrier/ heme binding / iron ion binding / monooxygenase/ oxygen binding (CYP78A8) mRNA, complete cds [NM_100001]	0.849975	7.07905	0.163983	2.17987e-07	-0.525806	3.35587	0.141468	0.000201781	5.21746
A_84_P768781	AT5G44568	AT5G44568	NM_001085241	ref|Arabidopsis thaliana unknown protein (AT5G44568) mRNA, complete cds [NM_001085241]	0.763926	5.80666	0.0936546	3.43889e-16	-0.662709	4.59948	0.0866707	2.0687e-14	5.20307
A_84_P15194	AT1G54020	AT1G54020	NM_179474	ref|Arabidopsis thaliana myrosinase-associated protein, putative (AT1G54020) mRNA, complete cds [NM_179474]	0.672784	4.70743	0.132851	4.10102e-07	-0.753781	5.67259	0.152677	7.9293e-07	5.19001
A_84_P549310	AT3G55660	ROPGEF6	NM_115424	ref|Arabidopsis thaliana ROPGEF6; Rho guanyl-nucleotide exchange factor (ROPGEF6) mRNA, complete cds [NM_115424]	0.889688	7.7569	0.144211	6.85743e-10	-0.418637	2.62203	0.108945	0.000121713	5.18946
A_84_P288914	AT2G35500	AT2G35500	NM_129102	ref|Arabidopsis thaliana shikimate kinase-related (AT2G35500) mRNA, complete cds [NM_129102]	0.710601	5.13572	0.0901093	3.12059e-15	-0.719274	5.23931	0.090705	2.19465e-15	5.18751
A_84_P12212	AT1G56060	AT1G56060	NM_104484	ref|Arabidopsis thaliana unknown protein (AT1G56060) mRNA, complete cds [NM_104484]	0.748828	5.60826	0.0925702	6.00053e-16	-0.676516	4.74805	0.0875817	1.12383e-14	5.17816
A_84_P796533	no_match	AT3G46650	NM_114532	ref|Arabidopsis thaliana UDP-glycosyltransferase/ transferase, transferring glycosyl groups (AT3G46650) mRNA, complete cds [NM_114532]	0.718123	5.22545	0.125097	9.43852e-09	-0.708618	5.11232	0.123004	8.36414e-09	5.16889
A_84_P813812	AT3G08770	LTP6	NM_111711	ref|Arabidopsis thaliana LTP6; lipid binding (LTP6) mRNA, complete cds [NM_111711]	0.741822	5.51852	0.092281	9.07739e-16	-0.682673	4.81585	0.0882003	9.93907e-15	5.16719
A_84_P518964	AT2G32640	AT2G32640	NM_201854	ref|Arabidopsis thaliana unknown protein (AT2G32640) mRNA, complete cds [NM_201854]	0.646511	4.43109	0.0872094	1.23178e-13	-0.770362	5.89335	0.095892	9.46221e-16	5.16222
A_84_P11056	AT4G37490	CYCB1;1	NM_119913	ref|Arabidopsis thaliana CYCB1;1 (CYCLIN B1;1); cyclin-dependent protein kinase regulator (CYCB1;1) mRNA, complete cds [NM_119913]	0.67907	4.77606	0.131502	2.418e-07	-0.743922	5.54525	0.139949	1.06265e-07	5.16066
A_84_P23271	AT4G18480	CHLI1	NM_117962	ref|Arabidopsis thaliana CHLI1; ATPase/ magnesium chelatase (CHLI1) mRNA, complete cds [NM_117962]	0.690714	4.90584	0.08854	6.13439e-15	-0.732967	5.40713	0.0914535	1.10454e-15	5.15649
A_84_P847363	AT2G39730	RCA	NM_129531	ref|Arabidopsis thaliana RCA (RUBISCO ACTIVASE); ADP binding / ATP binding / enzyme regulator/ ribulose-1,5-bisphosphate carboxylase/oxygenase activator (RCA) mRNA, complete cds [NM_129531]	0.707717	5.10172	0.089701	3.02849e-15	-0.716141	5.20165	0.090282	2.15177e-15	5.15168
A_84_P536709	AT2G32500	AT2G32500	NM_128809	ref|Arabidopsis thaliana unknown protein (AT2G32500) mRNA, complete cds [NM_128809]	0.784235	6.08464	0.095128	1.66544e-16	-0.624929	4.21628	0.0842245	1.17292e-13	5.15046
A_84_P22181	AT3G28210	PMZ	NM_113740	ref|Arabidopsis thaliana PMZ; zinc ion binding (PMZ) mRNA, complete cds [NM_113740]	0.716224	5.20264	0.090372	2.27618e-15	-0.706688	5.08965	0.0897159	3.35465e-15	5.14615
A_84_P188374	AT2G24650	AT2G24650	NM_128026	ref|Arabidopsis thaliana DNA binding / transcription factor (AT2G24650) mRNA, complete cds [NM_128026]	0.805093	6.38401	0.208475	0.000112546	-0.591903	3.90753	0.194891	0.00238866	5.14577
A_84_P141889	AT4G02530	AT4G02530	NM_116487	ref|Arabidopsis thaliana chloroplast thylakoid lumen protein (AT4G02530) mRNA, complete cds [NM_116487]	0.676943	4.75273	0.0876118	1.10442e-14	-0.743167	5.53563	0.0921713	7.45157e-16	5.14418
A_84_P20842	AT1G04650	AT1G04650	NM_100345	ref|Arabidopsis thaliana unknown protein (AT1G04650) mRNA, complete cds [NM_100345]	0.772646	5.92442	0.125698	7.90432e-10	-0.639513	4.36027	0.114359	2.24277e-08	5.14234
A_84_P12926	AT4G31870	ATGPX7	NM_119337	ref|Arabidopsis thaliana ATGPX7 (glutathione peroxidase 7); glutathione peroxidase (ATGPX7) mRNA, complete cds [NM_119337]	0.718444	5.22931	0.138528	2.14552e-07	-0.703431	5.05162	0.150307	2.8695e-06	5.14047
A_84_P21687	AT1G42970	GAPB	NM_103456	ref|Arabidopsis thaliana GAPB (GLYCERALDEHYDE-3-PHOSPHATE DEHYDROGENASE B SUBUNIT); glyceraldehyde-3-phosphate dehydrogenase (NADP+)/ glyceraldehyde-3-_ (GAPB) mRNA, complete cds [NM_103456]	0.725518	5.31519	0.0909329	1.47987e-15	-0.695832	4.964	0.0888875	4.94788e-15	5.13959
A_84_P18821	AT5G61160	AACT1	NM_125509	ref|Arabidopsis thaliana AACT1 (anthocyanin 5-aromatic acyltransferase 1); transferase/ transferase, transferring acyl groups other than amino-acyl gro_ (AACT1) mRNA, complete cds [NM_125509]	0.728197	5.34807	0.091121	1.33258e-15	-0.692631	4.92755	0.0886711	5.66287e-15	5.13781
A_84_P23645	AT1G23550	SRO2	NM_102204	ref|Arabidopsis thaliana SRO2 (SIMILAR TO RCD ONE 2); NAD+ ADP-ribosyltransferase (SRO2) mRNA, complete cds [NM_102204]	0.743329	5.53769	0.0924026	8.66248e-16	-0.675025	4.73179	0.0877322	1.42427e-14	5.13474
A_84_P14911	AT5G14660	PDF1B	NM_180490	ref|Arabidopsis thaliana PDF1B (PEPTIDE DEFORMYLASE 1B); iron ion binding / peptide deformylase (PDF1B) mRNA, complete cds [NM_180490]	0.699296	5.00376	0.0891785	4.45071e-15	-0.721172	5.26226	0.0906825	1.82468e-15	5.13301
A_84_P17317	AT2G46430	ATCNGC3	NM_130207	ref|Arabidopsis thaliana ATCNGC3 (CYCLIC NUCLEOTIDE GATED CHANNEL 3); calmodulin binding / cyclic nucleotide binding / ion channel (ATCNGC3) mRNA, complete cds [NM_130207]	0.690223	4.9003	0.0885094	6.27483e-15	-0.728969	5.35758	0.0911769	1.29464e-15	5.12894
A_84_P555359	AT3G02800	AT3G02800	NM_111148	ref|Arabidopsis thaliana phosphatase/ phosphoprotein phosphatase/ protein tyrosine phosphatase (AT3G02800) mRNA, complete cds [NM_111148]	0.736818	5.45529	0.0917522	9.70594e-16	-0.681088	4.79831	0.0879218	9.44393e-15	5.1268
A_84_P811397	AT1G42970	GAPB	NM_103456	ref|Arabidopsis thaliana GAPB (GLYCERALDEHYDE-3-PHOSPHATE DEHYDROGENASE B SUBUNIT); glyceraldehyde-3-phosphate dehydrogenase (NADP+)/ glyceraldehyde-3-_ (GAPB) mRNA, complete cds [NM_103456]	0.741546	5.515	0.092059	7.9406e-16	-0.675635	4.73844	0.0875263	1.17041e-14	5.12672
A_84_P17042	AT1G24280	G6PD3	NM_102274	ref|Arabidopsis thaliana G6PD3 (GLUCOSE-6-PHOSPHATE DEHYDROGENASE 3); glucose-6-phosphate dehydrogenase (G6PD3) mRNA, complete cds [NM_102274]	0.731183	5.38497	0.0930881	4.00594e-15	-0.687206	4.86638	0.0901951	2.55429e-14	5.12568
A_84_P504309	AT5G21430	AT5G21430	NM_180531	ref|Arabidopsis thaliana DNAJ heat shock N-terminal domain-containing protein (AT5G21430) mRNA, complete cds [NM_180531]	0.800965	6.3236	0.0963493	9.32085e-17	-0.594141	3.92772	0.0822856	5.18057e-13	5.12566
A_84_P13718	AT3G52960	AT3G52960	NM_115156	ref|Arabidopsis thaliana peroxiredoxin type 2, putative (AT3G52960) mRNA, complete cds [NM_115156]	0.703893	5.057	0.0894392	3.54429e-15	-0.715417	5.19298	0.0902325	2.21645e-15	5.12499
A_84_P21617	AT5G49910	CPHSC70-2EAT_SHOCK_PROTEIN_70-2	NM_124369	ref|Arabidopsis thaliana CPHSC70-2EAT SHOCK PROTEIN 70-2 (CHLOROPLAST HEAT SHOCK PROTEIN 70-2); ATP binding / unfolded protein binding (CPHSC70-2EAT SHOCK PROTEIN 70-2) mRNA, complete cds [NM_124369]	0.685341	4.84552	0.0882728	8.23578e-15	-0.732736	5.40425	0.091564	1.21971e-15	5.12489
A_84_P14660	AT3G52380	CP33	NM_115098	ref|Arabidopsis thaliana CP33; RNA binding (CP33) mRNA, complete cds [NM_115098]	0.691285	4.9123	0.0885797	5.99262e-15	-0.725997	5.32105	0.0909676	1.45343e-15	5.11668
A_84_P810902	AT5G54160	ATOMT1	NM_124796	ref|Arabidopsis thaliana ATOMT1 (O-METHYLTRANSFERASE 1); caffeate O-methyltransferase/ myricetin 3'-O-methyltransferase/ quercetin 3-O-methyltransferase (ATOMT1) mRNA, complete cds [NM_124796]	0.726201	5.32354	0.0909821	1.4422e-15	-0.6905	4.90344	0.0885269	6.19593e-15	5.11349
A_84_P297784	AT5G64850	AT5G64850	NM_125883	ref|Arabidopsis thaliana unknown protein (AT5G64850) mRNA, complete cds [NM_125883]	0.76498	5.82077	0.0937418	3.33622e-16	-0.644013	4.40568	0.0854589	4.84852e-14	5.11322
A_84_P530794	AT4G24970	AT4G24970	NM_118629	ref|Arabidopsis thaliana ATP-binding region, ATPase-like domain-containing protein (AT4G24970) mRNA, complete cds [NM_118629]	0.738762	5.47977	0.109353	1.42082e-11	-0.676351	4.74626	0.113626	2.6421e-09	5.11301
A_84_P819021	no_match	TA34480_3702	TA34480_3702	Unknown	0.748354	5.60214	0.0925657	6.23863e-16	-0.664993	4.62374	0.0868483	1.90404e-14	5.11294
A_84_P10750	AT3G10520	AHB2	NM_111887	ref|Arabidopsis thaliana AHB2 (ARABIDOPSIS HAEMOGLOBIN 2); oxygen transporter (AHB2) mRNA, complete cds [NM_111887]	0.684591	4.83717	0.0881277	7.96287e-15	-0.731157	5.38464	0.0913289	1.18742e-15	5.1109
A_84_P22843	AT1G76790	AT1G76790	NM_106329	ref|Arabidopsis thaliana O-methyltransferase family 2 protein (AT1G76790) mRNA, complete cds [NM_106329]	0.771818	5.91314	0.0946168	3.42591e-16	-0.632644	4.29184	0.0851161	1.06395e-13	5.10249
A_84_P611961	AT5G35120	AT5G35120	NM_122903	ref|Arabidopsis thaliana unknown protein (AT5G35120) mRNA, complete cds [NM_122903]	0.85236	7.11803	0.135514	3.17834e-10	-0.48861	3.08042	0.104408	2.87162e-06	5.09923
A_84_P860810	AT3G08770	LTP6	NM_111711	ref|Arabidopsis thaliana LTP6; lipid binding (LTP6) mRNA, complete cds [NM_111711]	0.717994	5.22389	0.0906507	2.3666e-15	-0.696745	4.97444	0.0892076	5.70174e-15	5.09917
A_84_P804965	no_match	AT4G27520	NM_118887	ref|Arabidopsis thaliana plastocyanin-like domain-containing protein (AT4G27520) mRNA, complete cds [NM_118887]	0.74278	5.5307	0.0921667	7.68643e-16	-0.668885	4.66536	0.0870971	1.59383e-14	5.09803
A_84_P784686	AT5G23010	MAM1	NM_122207	ref|Arabidopsis thaliana MAM1 (METHYLTHIOALKYLMALATE SYNTHASE 1); 2-isopropylmalate synthase/ methylthioalkylmalate synthase (MAM1) mRNA, complete cds [NM_122207]	0.692788	4.92933	0.0887051	5.71819e-15	-0.721246	5.26316	0.09066	1.78403e-15	5.09624
A_84_P20452	AT4G23260	AT4G23260	NM_118455	ref|Arabidopsis thaliana ATP binding / protein kinase/ protein serine/threonine kinase/ protein tyrosine kinase (AT4G23260) mRNA, complete cds [NM_118455]	0.678293	4.76752	0.0887283	2.0959e-14	-0.733504	5.41382	0.0925533	2.27765e-15	5.09067
A_84_P848029	AT5G53420	AT5G53420	NM_001125953	ref|Arabidopsis thaliana unknown protein (AT5G53420) mRNA, complete cds [NM_001125953]	0.807362	6.41744	0.170413	2.16192e-06	-0.574436	3.75349	0.139324	3.7394e-05	5.08547
A_84_P15481	AT3G07320	AT3G07320	NM_148696	ref|Arabidopsis thaliana glycosyl hydrolase family 17 protein (AT3G07320) mRNA, complete cds [NM_148696]	0.701955	5.03448	0.0893702	4.01491e-15	-0.71056	5.13523	0.0899683	2.83671e-15	5.08485
A_84_P20045	AT1G57630	AT1G57630	NM_104560	ref|Arabidopsis thaliana disease resistance protein (TIR class), putative (AT1G57630) mRNA, complete cds [NM_104560]	0.666897	4.64405	0.0869594	1.73255e-14	-0.74229	5.52446	0.0921271	7.80367e-16	5.08426
A_84_P16083	AT1G55490	CPN60B	NM_179480	ref|Arabidopsis thaliana CPN60B (CHAPERONIN 60 BETA); ATP binding / protein binding (CPN60B) mRNA, complete cds [NM_179480]	0.706001	5.0816	0.0895833	3.24929e-15	-0.706245	5.08446	0.0896	3.21676e-15	5.08303
A_84_P818272	AT2G32240	AT2G32240	NM_128783	ref|Arabidopsis thaliana unknown protein (AT2G32240) mRNA, complete cds [NM_128783]	0.649824	4.46502	0.0858895	3.85452e-14	-0.755708	5.6978	0.0931351	4.89408e-16	5.08141
A_84_P15870	AT5G23010	MAM1	NM_122207	ref|Arabidopsis thaliana MAM1 (METHYLTHIOALKYLMALATE SYNTHASE 1); 2-isopropylmalate synthase/ methylthioalkylmalate synthase (MAM1) mRNA, complete cds [NM_122207]	0.699659	5.00794	0.0891582	4.24794e-15	-0.712185	5.15449	0.0900194	2.54374e-15	5.08121
A_84_P568332	AT1G10930	RECQ4A	NM_100968	ref|Arabidopsis thaliana RECQ4A; ATP binding / ATP-dependent helicase/ helicase/ nucleic acid binding (RECQ4A) mRNA, complete cds [NM_100968]	0.728552	5.35245	0.0922181	2.78188e-15	-0.682131	4.80985	0.0890741	1.8882e-14	5.08115
A_84_P820084	AT4G29060	emb2726	NM_001036666	ref|Arabidopsis thaliana emb2726 (embryo defective 2726); RNA binding / translation elongation factor (emb2726) mRNA, complete cds [NM_001036666]	0.748382	5.6025	0.0925483	6.14559e-16	-0.657533	4.54499	0.0863304	2.60713e-14	5.07375
A_84_P807280	AT2G39730	RCA	NM_129531	ref|Arabidopsis thaliana RCA (RUBISCO ACTIVASE); ADP binding / ATP binding / enzyme regulator/ ribulose-1,5-bisphosphate carboxylase/oxygenase activator (RCA) mRNA, complete cds [NM_129531]	0.687558	4.87032	0.0883257	7.00736e-15	-0.720977	5.2599	0.0906171	1.77252e-15	5.06511
A_84_P69324	AT3G05320	AT3G05320	NM_111405	ref|Arabidopsis thaliana unknown protein (AT3G05320) mRNA, complete cds [NM_111405]	0.668797	4.66441	0.0872597	1.79607e-14	-0.736277	5.4485	0.0918916	1.12446e-15	5.05646
A_84_P16742	AT4G14680	APS3	NM_117550	ref|Arabidopsis thaliana APS3; sulfate adenylyltransferase (ATP) (APS3) mRNA, complete cds [NM_117550]	0.691737	4.91742	0.0886106	5.88069e-15	-0.715195	5.19033	0.090218	2.23757e-15	5.05387
A_84_P19508	AT4G23680	AT4G23680	NM_118499	ref|Arabidopsis thaliana major latex protein-related / MLP-related (AT4G23680) mRNA, complete cds [NM_118499]	0.737953	5.46957	0.091855	9.44269e-16	-0.666214	4.63676	0.0869582	1.84033e-14	5.05316
A_84_P790953	AT3G57210	AT3G57210	NM_115581	ref|Arabidopsis thaliana unknown protein (AT3G57210) mRNA, complete cds [NM_115581]	0.792644	6.2036	0.176596	7.17366e-06	-0.589055	3.88199	0.181424	0.00116692	5.0428
A_84_P811808	AT3G12145	FLR1	NM_202562	ref|Arabidopsis thaliana FLR1; enzyme inhibitor/ transcription factor binding (FLR1) mRNA, complete cds [NM_202562]	0.687067	4.86482	0.0885151	8.35091e-15	-0.717367	5.21636	0.0905714	2.36639e-15	5.04059
A_84_P811961	no_match	TA29275_3702	TA29275_3702	Unknown	0.733168	5.40964	0.0914672	1.09563e-15	-0.667729	4.65296	0.0869941	1.64693e-14	5.0313
A_84_P849049	no_match	CB185540	CB185540	tc|Rep: Zinc finger AN1 domain-containing stress-associated protein 12 - Arabidopsis thaliana (Mouse-ear cress), partial (76%) [TC390759]	0.717431	5.21713	0.0939825	2.2816e-14	-0.685086	4.84268	0.0916691	7.81083e-14	5.0299
A_84_P15874	AT5G24150	SQP1	NM_122320	ref|Arabidopsis thaliana SQP1; squalene monooxygenase (SQP1) mRNA, complete cds [NM_122320]	0.72768	5.34171	0.0912215	1.49846e-15	-0.673478	4.71496	0.0875113	1.40508e-14	5.02833
A_84_P23523	AT5G54160	ATOMT1	NM_124796	ref|Arabidopsis thaliana ATOMT1 (O-METHYLTRANSFERASE 1); caffeate O-methyltransferase/ myricetin 3'-O-methyltransferase/ quercetin 3-O-methyltransferase (ATOMT1) mRNA, complete cds [NM_124796]	0.713667	5.1721	0.0901118	2.37906e-15	-0.688303	4.87869	0.0883769	6.79355e-15	5.02539
A_84_P179154	AT5G24314	PTAC7	NM_147910	ref|Arabidopsis thaliana PTAC7 (PTAC7) mRNA, complete cds [NM_147910]	0.698727	4.99721	0.0890865	4.3904e-15	-0.703357	5.05076	0.0894033	3.62546e-15	5.02399
A_84_P20729	AT5G65010	ASN2	NM_125900	ref|Arabidopsis thaliana ASN2 (ASPARAGINE SYNTHETASE 2); asparagine synthase (glutamine-hydrolyzing) (ASN2) mRNA, complete cds [NM_125900]	0.673953	4.72012	0.0874128	1.25817e-14	-0.726341	5.32526	0.0909932	1.4355e-15	5.02269
A_84_P809619	AT5G33370	AT5G33370	NM_001085162	ref|Arabidopsis thaliana GDSL-motif lipase/hydrolase family protein (AT5G33370) mRNA, complete cds [NM_001085162]	0.745062	5.55984	0.103069	4.87513e-13	-0.649896	4.46577	0.09578	1.15844e-11	5.0128
A_84_P11789	AT3G43250	AT3G43250	NM_114193	ref|Arabidopsis thaliana cell cycle control protein-related (AT3G43250) mRNA, complete cds [NM_114193]	0.726092	5.32221	0.0912904	1.81092e-15	-0.671619	4.69483	0.0876586	1.83394e-14	5.00852
A_84_P214948	AT5G08050	AT5G08050	NM_120887	ref|Arabidopsis thaliana unknown protein (AT5G08050) mRNA, complete cds [NM_120887]	0.663164	4.6043	0.0866927	2.01613e-14	-0.732197	5.39755	0.091401	1.13946e-15	5.00093
A_84_P230859	AT3G22550	AT3G22550	NM_113154	ref|Arabidopsis thaliana senescence-associated protein-related (AT3G22550) mRNA, complete cds [NM_113154]	0.754034	5.67589	0.0967411	6.47424e-15	-0.635905	4.32419	0.088646	7.30881e-13	5.00004
A_84_P819016	AT2G17695	AT2G17695	NM_001124869	ref|Arabidopsis thaliana unknown protein (AT2G17695) mRNA, complete cds [NM_001124869]	0.715408	5.19287	0.0907888	3.27623e-15	-0.680057	4.78693	0.0884592	1.49679e-14	4.9899
A_84_P752180	AT1G66970	SVL2	NM_105368	ref|Arabidopsis thaliana SVL2 (SHV3-LIKE 2); glycerophosphodiester phosphodiesterase/ kinase (SVL2) mRNA, complete cds [NM_105368]	0.716022	5.20022	0.0902799	2.17159e-15	-0.679202	4.77752	0.087768	1.00513e-14	4.98887
A_84_P821828	AT1G56500	AT1G56500	NM_104525	ref|Arabidopsis thaliana haloacid dehalogenase-like hydrolase family protein (AT1G56500) mRNA, complete cds [NM_104525]	0.717148	5.21372	0.0903957	2.13179e-15	-0.677495	4.75877	0.0877037	1.12018e-14	4.98625
A_84_P752277	AT1G66570, AT5G43610	ATSUC7	NM_001036164	ref|Arabidopsis thaliana ATSUC7 (Sucrose-proton symporter 7); carbohydrate transmembrane transporter/ sucrose:hydrogen symporter/ sugar:hydrogen sympor_ (ATSUC7) mRNA, complete cds [NM_001036164]	0.669953	4.67684	0.0877009	2.18806e-14	-0.723415	5.28951	0.0913038	2.31526e-15	4.98318
A_84_P825767	AT1G56250	AtPP2-B13	NM_104503	ref|Arabidopsis thaliana AtPP2-B13 (Phloem protein 2-B13); carbohydrate binding (AtPP2-B13) mRNA, complete cds [NM_104503]	0.728765	5.35507	0.0911596	1.30216e-15	-0.663032	4.6029	0.0866821	2.02548e-14	4.97899
A_84_P242975	AT1G78410	AT1G78410	NM_106488	ref|Arabidopsis thaliana VQ motif-containing protein (AT1G78410) mRNA, complete cds [NM_106488]	0.725531	5.31533	0.0909362	1.48174e-15	-0.666701	4.64196	0.0869283	1.72597e-14	4.97864
A_84_P22461	AT5G09650	AtPPa6	NM_121002	ref|Arabidopsis thaliana AtPPa6 (Arabidopsis thaliana pyrophosphorylase 6); inorganic diphosphatase/ pyrophosphatase (AtPPa6) mRNA, complete cds [NM_121002]	0.662116	4.5932	0.0866233	2.11192e-14	-0.729402	5.36292	0.0912057	1.27151e-15	4.97806
A_84_P10330	AT5G65600	AT5G65600	NM_125958	ref|Arabidopsis thaliana legume lectin family protein / protein kinase family protein (AT5G65600) mRNA, complete cds [NM_125958]	0.726477	5.32693	0.0910248	1.45048e-15	-0.665121	4.6251	0.0868521	1.88726e-14	4.97601
A_84_P18054	AT1G70810	AT1G70810	NM_105749	ref|Arabidopsis thaliana C2 domain-containing protein (AT1G70810) mRNA, complete cds [NM_105749]	0.676138	4.74393	0.0875669	1.15062e-14	-0.716006	5.20003	0.0902833	2.17993e-15	4.97198
A_84_P827080	AT4G04330	TA43156_3702	TA43156_3702	tc|Rep: Nitrile hydratase alpha chain - uncultured bacterium Dr1, partial (18%) [TC397555]	0.715347	5.19215	0.0903704	2.4582e-15	-0.676474	4.74759	0.0877548	1.27125e-14	4.96987
A_84_P20179	AT2G40100	LHCB4.3	NM_129568	ref|Arabidopsis thaliana LHCB4.3 (light harvesting complex PSII); chlorophyll binding (LHCB4.3) mRNA, complete cds [NM_129568]	0.687855	4.87365	0.088679	8.71814e-15	-0.70465	5.06582	0.0898823	4.51645e-15	4.96974
A_84_P858400	AT1G76790	AT1G76790	NM_106329	ref|Arabidopsis thaliana O-methyltransferase family 2 protein (AT1G76790) mRNA, complete cds [NM_106329]	0.767346	5.85256	0.139644	3.9068e-08	-0.611272	4.08575	0.127023	1.49222e-06	4.96915
A_84_P19323	AT1G12890	AT1G12890	NM_101160	ref|Arabidopsis thaliana AP2 domain-containing transcription factor, putative (AT1G12890) mRNA, complete cds [NM_101160]	0.684967	4.84136	0.239748	0.00427628	-0.707209	5.09576	0.246182	0.00406963	4.96856
A_84_P21818	AT1G65240	AT1G65240	NM_105197	ref|Arabidopsis thaliana aspartyl protease family protein (AT1G65240) mRNA, complete cds [NM_105197]	0.726543	5.32774	0.0918661	2.60065e-15	-0.663355	4.60633	0.0876176	3.70315e-14	4.96703
A_84_P275420	AT5G42450	AT5G42450	NM_123610	ref|Arabidopsis thaliana pentatricopeptide (PPR) repeat-containing protein (AT5G42450) mRNA, complete cds [NM_123610]	0.740023	5.49569	0.141587	1.72636e-07	-0.645826	4.42411	0.1358	1.97758e-06	4.9599
A_84_P521067	AT4G33170	AT4G33170	NM_119471	ref|Arabidopsis thaliana pentatricopeptide (PPR) repeat-containing protein (AT4G33170) mRNA, complete cds [NM_119471]	0.83888	6.90049	0.201446	3.12335e-05	-0.479189	3.01432	0.180933	0.00808659	4.9574
A_84_P827553	AT2G39250	SNZ	NM_179982	ref|Arabidopsis thaliana SNZ (SCHNARCHZAPFEN); DNA binding / transcription factor (SNZ) mRNA, complete cds [NM_179982]	0.669092	4.66758	0.09286	5.78803e-13	-0.718946	5.23535	0.0965294	9.48077e-14	4.95146
A_84_P528489	AT1G19720	AT1G19720	NM_101828	ref|Arabidopsis thaliana pentatricopeptide (PPR) repeat-containing protein (AT1G19720) mRNA, complete cds [NM_101828]	0.707292	5.09673	0.0902596	4.64421e-15	-0.681223	4.7998	0.0886055	1.49138e-14	4.94826
A_84_P16599	AT3G63480	AT3G63480	NM_116213	ref|Arabidopsis thaliana kinesin heavy chain, putative (AT3G63480) mRNA, complete cds [NM_116213]	0.655519	4.52397	0.0928163	1.6348e-12	-0.730174	5.37248	0.0980772	9.70225e-14	4.94822
A_84_P820167	AT4G39940	TA35416_3702	TA35416_3702	Unknown	0.650122	4.46809	0.11624	2.23294e-08	-0.734647	5.42808	0.129154	1.28441e-08	4.94809
A_84_P209868	AT2G32130	AT2G32130	NM_128772	ref|Arabidopsis thaliana unknown protein (AT2G32130) mRNA, complete cds [NM_128772]	0.671322	4.69161	0.0873753	1.55163e-14	-0.716069	5.20078	0.0904499	2.43809e-15	4.9462
A_84_P311583	AT5G42445	NP10636245	NP10636245	tc|GB|AB016888.1|BAB01228.1 transport inhibitor response-like protein;gene_id:MDJ14.12 [NP10636245]	0.753182	5.66476	0.130664	8.20192e-09	-0.625816	4.2249	0.131313	1.88076e-06	4.94483
A_84_P184084	AT5G10470	AT5G10470	NM_121085	ref|Arabidopsis thaliana kinesin motor protein-related (AT5G10470) mRNA, complete cds [NM_121085]	0.679586	4.78174	0.0878679	1.04069e-14	-0.706282	5.0849	0.089683	3.39867e-15	4.93332
A_84_P77519	AT2G13790	NP454139	NP454139	tc|GB|AC006436.5|AAD28317.1 unknown protein [Arabidopsis thaliana] [NP454139]	0.71821	5.22649	0.092771	9.80623e-15	-0.665922	4.63364	0.0890768	7.67248e-14	4.93006
A_84_P13855	AT4G28350	AT4G28350	NM_118975	ref|Arabidopsis thaliana lectin protein kinase family protein (AT4G28350) mRNA, complete cds [NM_118975]	0.714736	5.18485	0.0902248	2.34235e-15	-0.66921	4.66885	0.0871334	1.58725e-14	4.92685
A_84_P10706	AT2G41090	AT2G41090	NM_129674	ref|Arabidopsis thaliana calmodulin-like calcium-binding protein, 22 kDa (CaBP-22) (AT2G41090) mRNA, complete cds [NM_129674]	0.680863	4.79583	0.0878747	9.32624e-15	-0.703624	5.05387	0.0894209	3.58392e-15	4.92485
A_84_P812497	AT2G28000	TA29602_3702	TA29602_3702	tc|Rep: RuBisCO large subunit-binding protein subunit alpha, chloroplast precursor - Arabidopsis thaliana (Mouse-ear cress), partial (23%) [TC388351]	0.680146	4.78791	0.0878808	9.98734e-15	-0.704213	5.06073	0.0895168	3.63753e-15	4.92432
A_84_P20411	AT4G09010	APX4	NM_116970	ref|Arabidopsis thaliana APX4 (ASCORBATE PEROXIDASE 4); heme binding / peroxidase (APX4) mRNA, complete cds [NM_116970]	0.702417	5.03985	0.0893381	3.76649e-15	-0.681584	4.80379	0.087923	9.04191e-15	4.92182
A_84_P18491	AT3G63510	AT3G63510	NM_116216	ref|Arabidopsis thaliana FAD binding / catalytic/ tRNA dihydrouridine synthase (AT3G63510) mRNA, complete cds [NM_116216]	0.680313	4.78975	0.0886626	1.67955e-14	-0.70237	5.0393	0.0901845	6.79993e-15	4.91452
A_84_P17857	AT5G57030	LUT2	NM_125085	ref|Arabidopsis thaliana LUT2 (LUTEIN DEFICIENT 2); lycopene epsilon cyclase (LUT2) mRNA, complete cds [NM_125085]	0.654877	4.51728	0.0862557	3.14342e-14	-0.725136	5.31051	0.0910337	1.64445e-15	4.91389
A_84_P15430	AT2G21370	AT2G21370	NM_127708	ref|Arabidopsis thaliana xylulose kinase, putative (AT2G21370) mRNA, complete cds [NM_127708]	0.661183	4.58335	0.0866366	2.31706e-14	-0.718778	5.23333	0.0905533	2.06102e-15	4.90834
A_84_P14520	AT3G01500	CA1	NM_111016	ref|Arabidopsis thaliana CA1 (CARBONIC ANHYDRASE 1); carbonate dehydratase/ zinc ion binding (CA1) mRNA, complete cds [NM_111016]	0.681074	4.79816	0.087888	9.23704e-15	-0.700358	5.01601	0.0891965	4.09922e-15	4.90708
A_84_P759481	AT3G12145	FLR1	NM_202562	ref|Arabidopsis thaliana FLR1; enzyme inhibitor/ transcription factor binding (FLR1) mRNA, complete cds [NM_202562]	0.668216	4.65817	0.0870643	1.65459e-14	-0.711372	5.14484	0.0899914	2.68173e-15	4.90151
A_84_P22402	AT4G36220	FAH1	NM_119790	ref|Arabidopsis thaliana FAH1 (FERULIC ACID 5-HYDROXYLASE 1); ferulate 5-hydroxylase/ monooxygenase (FAH1) mRNA, complete cds [NM_119790]	0.648874	4.45527	0.0860266	4.60296e-14	-0.727564	5.34028	0.0913543	1.66284e-15	4.89778
A_84_P851677	AT5G54270	LHCB3	NM_124807	ref|Arabidopsis thaliana LHCB3 (LIGHT-HARVESTING CHLOROPHYLL B-BINDING PROTEIN 3); structural molecule (LHCB3) mRNA, complete cds [NM_124807]	0.671223	4.69054	0.0872306	1.41704e-14	-0.70744	5.09848	0.0896855	3.07032e-15	4.89451
A_84_P843612	AT2G32500	AT2G32500	NM_128809	ref|Arabidopsis thaliana unknown protein (AT2G32500) mRNA, complete cds [NM_128809]	0.738152	5.47207	0.0918658	9.34944e-16	-0.634216	4.30741	0.0848545	7.76979e-14	4.88974
A_84_P20081	AT2G28620	AT2G28620	NM_128423	ref|Arabidopsis thaliana kinesin motor protein-related (AT2G28620) mRNA, complete cds [NM_128423]	0.728438	5.35104	0.148203	8.87136e-07	-0.645856	4.42442	0.172192	0.000176272	4.88773
A_84_P848405	AT2G17695	AT2G17695	NM_001124869	ref|Arabidopsis thaliana unknown protein (AT2G17695) mRNA, complete cds [NM_001124869]	0.689035	4.88692	0.0885184	7.02194e-15	-0.689001	4.88654	0.0885228	7.06464e-15	4.88673
A_84_P87489	AT4G36640	AT4G36640	NM_001085032	ref|Arabidopsis thaliana SEC14 cytosolic factor family protein / phosphoglyceride transfer family protein (AT4G36640) mRNA, complete cds [NM_001085032]	0.631879	4.28429	0.0865011	2.77544e-13	-0.739043	5.48332	0.093848	3.41021e-15	4.8838
A_84_P23014	AT2G44578, AT2G44581	AT2G44581	NM_001125054	ref|Arabidopsis thaliana protein binding / zinc ion binding (AT2G44581) mRNA, complete cds [NM_001125054]	0.706261	5.08465	0.0989981	9.74328e-13	-0.670387	4.68153	0.0972676	5.49377e-12	4.88309
A_84_P18568	AT4G25050	ACP4	NM_118637	ref|Arabidopsis thaliana ACP4 (acyl carrier protein 4); acyl carrier (ACP4) mRNA, complete cds [NM_118637]	0.677303	4.75667	0.0876345	1.08629e-14	-0.699285	5.00363	0.0891232	4.28581e-15	4.88015
A_84_P20900	AT1G15960	NRAMP6	NM_101464	ref|Arabidopsis thaliana NRAMP6; inorganic anion transmembrane transporter/ metal ion transmembrane transporter (NRAMP6) mRNA, complete cds [NM_101464]	0.722709	5.28091	0.0915176	2.85837e-15	-0.65121	4.47929	0.0869473	6.90279e-14	4.8801
A_84_P22581	AT5G55280	FTSZ1-1	NM_124910	ref|Arabidopsis thaliana FTSZ1-1; protein binding / structural molecule (FTSZ1-1) mRNA, complete cds [NM_124910]	0.645374	4.4195	0.0856084	4.74783e-14	-0.727495	5.33943	0.091146	1.44396e-15	4.87947
A_84_P245675	AT3G28760	AT3G28760	NM_001035714	ref|Arabidopsis thaliana unknown protein (AT3G28760) mRNA, complete cds [NM_001035714]	0.66126	4.58416	0.0878752	5.27259e-14	-0.713655	5.17196	0.0918893	8.07043e-15	4.87806
A_84_P805609	AT4G23680	AT4G23680	NM_118499	ref|Arabidopsis thaliana major latex protein-related / MLP-related (AT4G23680) mRNA, complete cds [NM_118499]	0.672316	4.70236	0.0880191	2.2011e-14	-0.70331	5.05021	0.0902928	6.74299e-15	4.87629
A_84_P570222	AT1G53330	AT1G53330	NM_104212	ref|Arabidopsis thaliana pentatricopeptide (PPR) repeat-containing protein (AT1G53330) mRNA, complete cds [NM_104212]	0.749239	5.61356	0.106897	2.40108e-12	-0.616404	4.13432	0.0985702	4.0148e-10	4.87394
A_84_P839838	AT3G57180	AT3G57180	NM_115578	ref|Arabidopsis thaliana GTP binding (AT3G57180) mRNA, complete cds [NM_115578]	0.692485	4.92589	0.0887817	6.19775e-15	-0.682735	4.81654	0.0881449	9.51337e-15	4.87122
A_84_P838689	AT1G10370	ERD9	NM_100911	ref|Arabidopsis thaliana ERD9 (EARLY-RESPONSIVE TO DEHYDRATION 9); glutathione transferase (ERD9) mRNA, complete cds [NM_100911]	0.688799	4.88426	0.0893979	1.30985e-14	-0.686176	4.85486	0.0893559	1.60158e-14	4.86956
A_84_P813301	AT5G08280	HEMC	NM_120911	ref|Arabidopsis thaliana HEMC (HYDROXYMETHYLBILANE SYNTHASE); hydroxymethylbilane synthase (HEMC) mRNA, complete cds [NM_120911]	0.671184	4.69012	0.0873027	1.49437e-14	-0.703042	5.04711	0.0894719	3.91295e-15	4.86861
A_84_P17159	AT1G74640	AT1G74640	NM_106122	ref|Arabidopsis thaliana unknown protein (AT1G74640) mRNA, complete cds [NM_106122]	0.687135	4.86559	0.088457	7.97223e-15	-0.686697	4.86068	0.0884411	8.19966e-15	4.86313
A_84_P14621	AT3G12520	SULTR4;2	NM_112087	ref|Arabidopsis thaliana SULTR4;2; sulfate transmembrane transporter (SULTR4;2) mRNA, complete cds [NM_112087]	0.676474	4.7476	0.0885581	2.19314e-14	-0.696652	4.97339	0.0900128	9.98248e-15	4.8605
A_84_P20872	AT1G65190	AT1G65190	NM_105192	ref|Arabidopsis thaliana protein kinase family protein (AT1G65190) mRNA, complete cds [NM_105192]	0.637514	4.34024	0.0853308	7.95308e-14	-0.730617	5.37795	0.0915812	1.48959e-15	4.8591
A_84_P556476	AT4G18750	DOT4	NM_117991	ref|Arabidopsis thaliana DOT4 (DEFECTIVELY ORGANIZED TRIBUTARIES 4) (DOT4) mRNA, complete cds [NM_117991]	0.633412	4.29944	0.0953176	3.02643e-11	-0.73274	5.40431	0.103412	1.38382e-12	4.85187
A_84_P19672	AT1G55915	AT1G55915	NM_104469	ref|Arabidopsis thaliana zinc ion binding (AT1G55915) mRNA, complete cds [NM_104469]	0.821918	6.63618	0.20347	5.35651e-05	-0.486051	3.06232	0.187212	0.00942427	4.84925
A_84_P826714	AT1G52000	AT1G52000	NM_104081	ref|Arabidopsis thaliana jacalin lectin family protein (AT1G52000) mRNA, complete cds [NM_104081]	0.799915	6.30834	0.129836	7.22973e-10	-0.529295	3.38295	0.103536	3.18474e-07	4.84565
A_84_P15198	AT1G79560	FTSH12	NM_106604	ref|Arabidopsis thaliana FTSH12 (FTSH PROTEASE 12); ATP-dependent peptidase/ ATPase/ metallopeptidase (FTSH12) mRNA, complete cds [NM_106604]	0.649455	4.46123	0.0858869	3.97695e-14	-0.717943	5.22327	0.0905054	2.14615e-15	4.84225
A_84_P182224	AT1G29700	AT1G29700	NM_102710	ref|Arabidopsis thaliana unknown protein (AT1G29700) mRNA, complete cds [NM_102710]	0.710417	5.13354	0.0898976	2.73329e-15	-0.657766	4.54743	0.086348	2.58393e-14	4.84049
A_84_P311493	AT5G38980	AT5G38980	NM_123260	ref|Arabidopsis thaliana unknown protein (AT5G38980) mRNA, complete cds [NM_123260]	0.742832	5.53137	0.0921474	7.54557e-16	-0.617854	4.14815	0.083745	1.6092e-13	4.83976
A_84_P828523	AT3G46110	AT3G46110	NM_114480	ref|Arabidopsis thaliana unknown protein (AT3G46110) mRNA, complete cds [NM_114480]	0.660546	4.57664	0.0867414	2.63437e-14	-0.707288	5.09668	0.0899126	3.65012e-15	4.83666
A_84_P516826	AT5G57345	AT5G57345	NM_125117	ref|Arabidopsis thaliana unknown protein (AT5G57345) mRNA, complete cds [NM_125117]	0.699211	5.00278	0.0891211	4.30771e-15	-0.668176	4.65775	0.0870274	1.61889e-14	4.83026
A_84_P10837	AT3G12040	AT3G12040	NM_112038	ref|Arabidopsis thaliana DNA-3-methyladenine glycosylase (MAG) (AT3G12040) mRNA, complete cds [NM_112038]	0.621863	4.18662	0.0847324	2.14968e-13	-0.738265	5.47349	0.0926335	1.59013e-15	4.83005
A_84_P562334	AT2G17695	AT2G17695	NM_001124869	ref|Arabidopsis thaliana unknown protein (AT2G17695) mRNA, complete cds [NM_001124869]	0.705913	5.08057	0.08962	3.36069e-15	-0.660681	4.57805	0.0865752	2.32417e-14	4.82931
A_84_P185004	AT1G49380	AT1G49380	NM_103828	ref|Arabidopsis thaliana cytochrome c biogenesis protein family (AT1G49380) mRNA, complete cds [NM_103828]	0.658932	4.55965	0.0864925	2.56911e-14	-0.707387	5.09785	0.0897708	3.27576e-15	4.82875
A_84_P816246	no_match	ATCAD4	NM_112832	ref|Arabidopsis thaliana ATCAD4; cinnamyl-alcohol dehydrogenase (ATCAD4) mRNA, complete cds [NM_112832]	0.661603	4.58778	0.0868197	2.52844e-14	-0.704872	5.06841	0.0897528	4.04628e-15	4.8281
A_84_P308593	AT2G39470	PPL2	NM_129505	ref|Arabidopsis thaliana PPL2 (PsbP-like protein 2); calcium ion binding (PPL2) mRNA, complete cds [NM_129505]	0.716713	5.2085	0.0903344	2.12198e-15	-0.647933	4.44562	0.0857015	4.02016e-14	4.82706
A_84_P809506	no_match	CA1	NM_111016	ref|Arabidopsis thaliana CA1 (CARBONIC ANHYDRASE 1); carbonate dehydratase/ zinc ion binding (CA1) mRNA, complete cds [NM_111016]	0.669505	4.67203	0.0871127	1.52398e-14	-0.696866	4.97583	0.0889581	4.73965e-15	4.82393
A_84_P125861	AT2G36885	AT2G36885	NM_201886	ref|Arabidopsis thaliana unknown protein (AT2G36885) mRNA, complete cds [NM_201886]	0.68559	4.8483	0.0932341	1.93194e-13	-0.681165	4.79916	0.0927531	2.07527e-13	4.82373
A_84_P819194	AT2G31840	AT2G31840	NM_128742	ref|Arabidopsis thaliana unknown protein (AT2G31840) mRNA, complete cds [NM_128742]	0.672205	4.70116	0.0901797	9.05068e-14	-0.693442	4.93677	0.0914205	3.31987e-14	4.81896
A_84_P20545	AT5G02120	OHP	NM_120290	ref|Arabidopsis thaliana OHP (ONE HELIX PROTEIN) (OHP) mRNA, complete cds [NM_120290]	0.661472	4.5864	0.0865795	2.1713e-14	-0.703412	5.0514	0.0894064	3.6158e-15	4.8189
A_84_P840707	AT1G07500	AT1G07500	NM_100624	ref|Arabidopsis thaliana unknown protein (AT1G07500) mRNA, complete cds [NM_100624]	0.824476	6.67539	0.108146	2.4645e-14	-0.471016	2.95812	0.089646	1.48686e-07	4.81675
A_84_P19839	AT1G35513	NP221286	NP221286	tc|GB|AC007887.9|AAF79366.1 F15O4.44 [NP221286]	0.58362	3.83372	0.17543	0.000878486	-0.763121	5.7959	0.204629	0.000192022	4.81481
A_84_P766910	AT5G63300	AT5G63300	NM_001126011	ref|Arabidopsis thaliana structural constituent of ribosome (AT5G63300) mRNA, complete cds [NM_001126011]	0.762639	5.78948	0.113968	2.20578e-11	-0.584102	3.83798	0.100437	6.04088e-09	4.81373
A_84_P586802	AT5G01015	AT5G01015	NM_120178	ref|Arabidopsis thaliana unknown protein (AT5G01015) mRNA, complete cds [NM_120178]	0.689344	4.8904	0.088527	6.87145e-15	-0.67496	4.73108	0.0875623	1.27463e-14	4.81074
A_84_P808645	AT4G38970	AT4G38970	NM_120057	ref|Arabidopsis thaliana fructose-bisphosphate aldolase, putative (AT4G38970) mRNA, complete cds [NM_120057]	0.692432	4.92529	0.0887071	5.91153e-15	-0.671728	4.696	0.0873132	1.43372e-14	4.81064
A_84_P755523	AT2G41950	AT2G41950	NM_129759	ref|Arabidopsis thaliana unknown protein (AT2G41950) mRNA, complete cds [NM_129759]	0.706035	5.08201	0.0897178	3.56037e-15	-0.656684	4.53611	0.0864066	2.96306e-14	4.80906
A_84_P105556	AT5G63100	AT5G63100	NM_125704	ref|Arabidopsis thaliana unknown protein (AT5G63100) mRNA, complete cds [NM_125704]	0.674201	4.72281	0.0900182	6.90799e-14	-0.689249	4.88933	0.0917829	5.93259e-14	4.80607
A_84_P19706	AT5G45000	AT5G45000	NM_123868	ref|Arabidopsis thaliana transmembrane receptor (AT5G45000) mRNA, complete cds [NM_123868]	0.65994	4.57025	0.0999211	3.98562e-11	-0.702355	5.03912	0.102125	6.09463e-12	4.80468
A_84_P179534	AT5G16200	AT5G16200	NM_121625	ref|Arabidopsis thaliana 50S ribosomal protein-related (AT5G16200) mRNA, complete cds [NM_121625]	0.663185	4.60453	0.0867759	2.13045e-14	-0.698849	4.99861	0.0891783	4.63136e-15	4.80157
A_84_P11903	AT1G06160	ORA59	NM_100497	ref|Arabidopsis thaliana ORA59 (OCTADECANOID-RESPONSIVE ARABIDOPSIS AP2/ERF 59); DNA binding / transcription activator/ transcription factor (ORA59) mRNA, complete cds [NM_100497]	0.639377	4.3589	0.0961207	2.89493e-11	-0.71948	5.24179	0.0996527	5.20348e-13	4.80035
A_84_P309733	AT5G16350	AT5G16350	NM_121640	ref|Arabidopsis thaliana unknown protein (AT5G16350) mRNA, complete cds [NM_121640]	0.619841	4.16716	0.12411	5.90591e-07	-0.734841	5.43052	0.136883	7.94385e-08	4.79884
A_84_P842475	no_match	NP237458	NP237458	tc|GB|AB010699.1|BAB10899.1 gb|AAB61094.1~gene_id:MSN9.8~similar to unknown protein [NP237458]	0.634558	4.3108	0.0865307	2.24504e-13	-0.723113	5.28583	0.0927317	6.29431e-15	4.79832
A_84_P561086	AT5G44050	AT5G44050	NM_123772	ref|Arabidopsis thaliana MATE efflux family protein (AT5G44050) mRNA, complete cds [NM_123772]	0.708076	5.10594	0.0900195	3.66723e-15	-0.651742	4.48479	0.0862339	4.09793e-14	4.79537
A_84_P821653	AT4G01750	RGXT2	NM_116405	ref|Arabidopsis thaliana RGXT2 (rhamnogalacturonan xylosyltransferase 2); UDP-xylosyltransferase (RGXT2) mRNA, complete cds [NM_116405]	0.664463	4.6181	0.0867812	1.90674e-14	-0.696551	4.97223	0.0889412	4.81729e-15	4.79516
A_84_P14853	AT4G15480	UGT84A1	NM_117638	ref|Arabidopsis thaliana UGT84A1; UDP-glycosyltransferase/ sinapate 1-glucosyltransferase/ transferase, transferring glycosyl groups (UGT84A1) mRNA, complete cds [NM_117638]	0.823923	6.66688	0.12928	1.85148e-10	-0.464865	2.91652	0.101841	5.0046e-06	4.7917
A_84_P281820	AT1G65900	AT1G65900	NM_105262	ref|Arabidopsis thaliana unknown protein (AT1G65900) mRNA, complete cds [NM_105262]	0.782944	6.06658	0.101893	1.54228e-14	-0.545459	3.51123	0.0894626	1.08033e-09	4.78891
A_84_P791049	AT4G18540	AT4G18540	NM_117968	ref|Arabidopsis thaliana unknown protein (AT4G18540) mRNA, complete cds [NM_117968]	0.671507	4.69361	0.0873775	1.52845e-14	-0.688637	4.88244	0.0885401	7.38654e-15	4.78803
A_84_P790487	AT5G44565	AT5G44565	NM_203153	ref|Arabidopsis thaliana unknown protein (AT5G44565) mRNA, complete cds [NM_203153]	0.637266	4.33777	0.106507	2.18591e-09	-0.718963	5.23555	0.11886	1.45912e-09	4.78666
A_84_P565337	AT4G21865	AT4G21865	NM_118307	ref|Arabidopsis thaliana unknown protein (AT4G21865) mRNA, complete cds [NM_118307]	0.597429	3.95758	0.0871159	6.98961e-12	-0.748609	5.60543	0.0985981	3.13719e-14	4.78151
A_84_P175361	AT3G48320	CYP71A21	NM_148858	ref|Arabidopsis thaliana CYP71A21; electron carrier/ heme binding / iron ion binding / monooxygenase/ oxygen binding (CYP71A21) mRNA, complete cds [NM_148858]	0.766863	5.84605	0.10641	5.73474e-13	-0.570038	3.71568	0.0885085	1.19092e-10	4.78086
A_84_P11556	no_match	NP454661	NP454661	tc|GB|AC006202.4|AAD29832.1 putative carbonic anhydrase [Arabidopsis thaliana] [NP454661]	0.536111	3.43646	0.162534	0.00097222	-0.786964	6.12299	0.251765	0.00177331	4.77972
A_84_P853863	no_match	SCA3	NM_201796	ref|Arabidopsis thaliana SCA3 (SCABRA 3); DNA binding / DNA-directed RNA polymerase (SCA3) mRNA, complete cds [NM_201796]	0.660122	4.57217	0.0877655	5.41789e-14	-0.696774	4.97478	0.0903917	1.27416e-14	4.77348
A_84_P761798	AT3G59778	AT3G59778	NR_022869	ref|Arabidopsis thaliana (AT3G59778) otherRNA [NR_022869]	0.745376	5.56385	0.175615	2.19195e-05	-0.600204	3.98294	0.183007	0.00103926	4.7734
A_84_P512060	AT3G56160	AT3G56160	NM_115474	ref|Arabidopsis thaliana bile acid:sodium symporter (AT3G56160) mRNA, complete cds [NM_115474]	0.693661	4.93925	0.0891663	7.28679e-15	-0.663412	4.60694	0.0872814	2.942e-14	4.77309
A_84_P19492	AT4G19710	AK-HSDH_II	NM_118091	ref|Arabidopsis thaliana bifunctional aspartate kinase/homoserine dehydrogenase, putative / AK-HSDH, putative (AK-HSDH II) mRNA, complete cds [NM_118091]	0.67712	4.75467	0.0877656	1.20891e-14	-0.680059	4.78695	0.087969	1.06983e-14	4.77081
A_84_P574087	AT3G21055	PSBTN	NM_112999	ref|Arabidopsis thaliana PSBTN (photosystem II subunit T) (PSBTN) mRNA, complete cds [NM_112999]	0.71873	5.23275	0.0904612	1.93912e-15	-0.634328	4.30852	0.0848012	7.42193e-14	4.77064
A_84_P132425	AT3G46110	AT3G46110	NM_202660	ref|Arabidopsis thaliana unknown protein (AT3G46110) mRNA, complete cds [NM_202660]	0.663048	4.60308	0.086695	2.04029e-14	-0.693547	4.93796	0.0887448	5.49301e-15	4.77052
A_84_P869070	AT5G09650	AtPPa6	NM_121002	ref|Arabidopsis thaliana AtPPa6 (Arabidopsis thaliana pyrophosphorylase 6); inorganic diphosphatase/ pyrophosphatase (AtPPa6) mRNA, complete cds [NM_121002]	0.639138	4.3565	0.0851388	6.04939e-14	-0.713675	5.17219	0.0901351	2.41681e-15	4.76435
A_84_P529840	AT4G04480	AT4G04480	NM_116686	ref|Arabidopsis thaliana unknown protein (AT4G04480) mRNA, complete cds [NM_116686]	0.630954	4.27517	0.084678	9.24874e-14	-0.719665	5.24403	0.0906225	1.99994e-15	4.7596
A_84_P108312	AT2G46440	ATCNGC11	NM_130208	ref|Arabidopsis thaliana ATCNGC11 (CYCLIC NUCLEOTIDE-GATED CHANNELS); calmodulin binding / cation channel/ cyclic nucleotide binding / ion channel (ATCNGC11) mRNA, complete cds [NM_130208]	0.664872	4.62244	0.0871899	2.42986e-14	-0.68946	4.8917	0.0888913	8.75074e-15	4.75707
A_84_P53270	AT2G41880	GK-1	NM_129752	ref|Arabidopsis thaliana GK-1 (GUANYLATE KINASE 1); guanylate kinase (GK-1) mRNA, complete cds [NM_129752]	0.638757	4.35268	0.0851022	6.1071e-14	-0.712453	5.15766	0.0900414	2.52277e-15	4.75517
A_84_P12493	AT2G30540	AT2G30540	NM_128606	ref|Arabidopsis thaliana glutaredoxin family protein (AT2G30540) mRNA, complete cds [NM_128606]	0.654972	4.51826	0.0863859	3.40457e-14	-0.697972	4.98852	0.0892858	5.39811e-15	4.75339
A_84_P816405	AT5G62360	AT5G62360	NM_125630	ref|Arabidopsis thaliana invertase/pectin methylesterase inhibitor family protein (AT5G62360) mRNA, complete cds [NM_125630]	0.691336	4.91288	0.0889438	7.68107e-15	-0.661906	4.59099	0.0869971	2.77573e-14	4.75193
A_84_P806680	AT3G03780	AtMS2	NM_111249	ref|Arabidopsis thaliana AtMS2; 5-methyltetrahydropteroyltriglutamate-homocysteine S-methyltransferase/ methionine synthase (AtMS2) mRNA, complete cds [NM_111249]	0.656824	4.53757	0.133497	8.64869e-07	-0.695626	4.96165	0.131326	1.17758e-07	4.74961
A_84_P171243	AT5G42070	AT5G42070	NM_123572	ref|Arabidopsis thaliana unknown protein (AT5G42070) mRNA, complete cds [NM_123572]	0.636895	4.33406	0.0854181	8.90474e-14	-0.712381	5.15681	0.0905087	3.52216e-15	4.74544
A_84_P788639	AT3G03770	AT3G03770	NM_111248	ref|Arabidopsis thaliana leucine-rich repeat transmembrane protein kinase, putative (AT3G03770) mRNA, complete cds [NM_111248]	0.714429	5.18119	0.0913618	5.29167e-15	-0.634009	4.30536	0.0859225	1.5966e-13	4.74327
A_84_P20899	AT1G10640	AT1G10640	NM_100940	ref|Arabidopsis thaliana polygalacturonase (AT1G10640) mRNA, complete cds [NM_100940]	0.634608	4.3113	0.0907063	2.6282e-12	-0.713592	5.17121	0.096227	1.20966e-13	4.74125
A_84_P801048	AT3G27830	RPL12-A	NM_113699	ref|Arabidopsis thaliana RPL12-A (RIBOSOMAL PROTEIN L12-A); structural constituent of ribosome (RPL12-A) mRNA, complete cds [NM_113699]	0.658904	4.55936	0.0866141	2.79784e-14	-0.691891	4.91916	0.0888301	6.75829e-15	4.73926
A_84_P233069	AT2G21530	AT2G21530	NM_127725	ref|Arabidopsis thaliana forkhead-associated domain-containing protein / FHA domain-containing protein (AT2G21530) mRNA, complete cds [NM_127725]	0.682666	4.81577	0.0879995	8.65452e-15	-0.668065	4.65656	0.0870212	1.62817e-14	4.73616
A_84_P540276	AT2G41905	AT2G41905	NM_201933	ref|Arabidopsis thaliana unknown protein (AT2G41905) mRNA, complete cds [NM_201933]	0.684189	4.83269	0.0957992	9.20477e-13	-0.666245	4.63709	0.0964922	5.03255e-12	4.73489
A_84_P12139	AT5G44400	AT5G44400	NM_123807	ref|Arabidopsis thaliana FAD-binding domain-containing protein (AT5G44400) mRNA, complete cds [NM_123807]	0.590311	3.89324	0.0832476	1.33123e-12	-0.746328	5.57606	0.0936706	1.61817e-15	4.73465
A_84_P218248	AT2G01590	CRR3	NM_126220	ref|Arabidopsis thaliana CRR3 (CHLORORESPIRATORY REDUCTION 3) (CRR3) mRNA, complete cds [NM_126220]	0.770893	5.90055	0.137111	1.88311e-08	-0.552388	3.5677	0.134041	3.7715e-05	4.73412
A_84_P10692	AT2G36880	MAT3	NM_001124986	ref|Arabidopsis thaliana MAT3 (methionine adenosyltransferase 3); methionine adenosyltransferase (MAT3) mRNA, complete cds [NM_001124986]	0.660119	4.57213	0.086495	2.31363e-14	-0.689512	4.89229	0.0884643	6.47982e-15	4.73221
A_84_P15113	AT1G71520	AT1G71520	NM_105820	ref|Arabidopsis thaliana AP2 domain-containing transcription factor, putative (AT1G71520) mRNA, complete cds [NM_105820]	0.713558	5.17081	0.0901142	2.40633e-15	-0.632411	4.28954	0.0846899	8.18141e-14	4.73017
A_84_P763091	AT4G08870	AT4G08870	NM_001036522	ref|Arabidopsis thaliana arginase, putative (AT4G08870) mRNA, complete cds [NM_001036522]	0.667681	4.65244	0.0871727	1.86973e-14	-0.681778	4.80593	0.0881372	1.03068e-14	4.72919
A_84_P515014	AT5G48920	TED7	NM_124269	ref|Arabidopsis thaliana TED7 (TRACHEARY ELEMENT DIFFERENTIATION-RELATED 7) (TED7) mRNA, complete cds [NM_124269]	0.636302	4.32815	0.0858866	1.27603e-13	-0.710123	5.13007	0.0909563	5.84239e-15	4.72911
A_84_P20132	AT2G21210	AT2G21210	NM_127693	ref|Arabidopsis thaliana auxin-responsive protein, putative (AT2G21210) mRNA, complete cds [NM_127693]	0.695071	4.95531	0.0899228	1.07848e-14	-0.652361	4.49119	0.0871229	7.00217e-14	4.72325
A_84_P20504	AT4G34930	AT4G34930	NM_119659	ref|Arabidopsis thaliana 1-phosphatidylinositol phosphodiesterase-related (AT4G34930) mRNA, complete cds [NM_119659]	0.713546	5.17066	0.139724	3.27627e-07	-0.630907	4.27471	0.137267	4.30267e-06	4.72269
A_84_P841983	AT5G56120	NP231108	NP231108	tc|GB|AB011476.1|BAB09294.1 dbj|BAA81760.1~gene_id:MDA7.18~similar to unknown protein [NP231108]	0.74652	5.57853	0.110434	1.38141e-11	-0.586913	3.86289	0.101533	7.44774e-09	4.72071
A_84_P588730	AT5G59200	AT5G59200	NM_125310	ref|Arabidopsis thaliana pentatricopeptide (PPR) repeat-containing protein (AT5G59200) mRNA, complete cds [NM_125310]	0.620764	4.17603	0.229422	0.00681459	-0.721376	5.26473	0.203241	0.000386168	4.72038
A_84_P863159	no_match	MAT3	NM_001124986	ref|Arabidopsis thaliana MAT3 (methionine adenosyltransferase 3); methionine adenosyltransferase (MAT3) mRNA, complete cds [NM_001124986]	0.662996	4.60252	0.0883873	6.33177e-14	-0.684654	4.83787	0.0898095	2.47083e-14	4.72019
A_84_P16849	AT5G39830	DEG8	NM_203134	ref|Arabidopsis thaliana DEG8; peptidase/ serine-type peptidase (DEG8) mRNA, complete cds [NM_203134]	0.715099	5.18918	0.0904129	2.58938e-15	-0.627857	4.2448	0.084645	1.19322e-13	4.71699
A_84_P822458	AT1G70810	AT1G70810	NM_105749	ref|Arabidopsis thaliana C2 domain-containing protein (AT1G70810) mRNA, complete cds [NM_105749]	0.649569	4.46241	0.0862567	5.04895e-14	-0.696324	4.96963	0.0893704	6.62503e-15	4.71602
A_84_P92709	AT3G57180	AT3G57180	NM_115578	ref|Arabidopsis thaliana GTP binding (AT3G57180) mRNA, complete cds [NM_115578]	0.699651	5.00784	0.0892955	4.67965e-15	-0.64582	4.42405	0.0857311	4.9556e-14	4.71595
A_84_P840129	AT3G56160	AT3G56160	NM_115474	ref|Arabidopsis thaliana bile acid:sodium symporter (AT3G56160) mRNA, complete cds [NM_115474]	0.733019	5.40778	0.0921361	1.77941e-15	-0.604585	4.02333	0.0837995	5.40657e-13	4.71555
A_84_P522586	AT3G04380	SUVR4	NM_202488	ref|Arabidopsis thaliana SUVR4; histone-lysine N-methyltransferase (SUVR4) mRNA, complete cds [NM_202488]	0.77667	5.97957	0.135407	9.70374e-09	-0.53792	3.4508	0.122113	1.0574e-05	4.71519
A_84_P21504	AT5G06290	2-Cys_Prx_B	NM_120712	ref|Arabidopsis thaliana 2-Cys Prx B (2-Cysteine peroxiredoxin B); antioxidant/ peroxiredoxin (2-Cys Prx B) mRNA, complete cds [NM_120712]	0.67618	4.74439	0.0875609	1.14154e-14	-0.670449	4.68219	0.0871773	1.46409e-14	4.71329
A_84_P847769	AT3G12780	PGK1	NM_112114	ref|Arabidopsis thaliana PGK1 (PHOSPHOGLYCERATE KINASE 1); phosphoglycerate kinase (PGK1) mRNA, complete cds [NM_112114]	0.653535	4.50334	0.0860598	3.10256e-14	-0.692199	4.92265	0.0886457	5.78254e-15	4.713
A_84_P847287	AT5G55280	FTSZ1-1	NM_124910	ref|Arabidopsis thaliana FTSZ1-1; protein binding / structural molecule (FTSZ1-1) mRNA, complete cds [NM_124910]	0.714524	5.18232	0.0961633	1.08338e-13	-0.627669	4.24296	0.0896719	2.56647e-12	4.71264
A_84_P768748	AT5G44560, AT5G44562	AT5G44562	NR_023221	ref|Arabidopsis thaliana (AT5G44562) otherRNA [NR_023221]	0.574075	3.75038	0.177795	0.00124285	-0.753805	5.67289	0.238671	0.00158669	4.71164
A_84_P15490	AT3G08000	AT3G08000	NM_111679	ref|Arabidopsis thaliana RNA-binding protein, putative (AT3G08000) mRNA, complete cds [NM_111679]	0.650977	4.4769	0.0875522	1.04326e-13	-0.694012	4.94324	0.0905028	1.74154e-14	4.71007
A_84_P22292	AT4G04020	FIB	NM_116640	ref|Arabidopsis thaliana FIB (FIBRILLIN); structural molecule (FIB) mRNA, complete cds [NM_116640]	0.69173	4.91734	0.0886376	5.99646e-15	-0.652653	4.4942	0.0860281	3.28641e-14	4.70577
A_84_P16685	AT4G26790	AT4G26790	NM_118813	ref|Arabidopsis thaliana GDSL-motif lipase/hydrolase family protein (AT4G26790) mRNA, complete cds [NM_118813]	0.629601	4.26188	0.0982959	1.50214e-10	-0.711067	5.14122	0.107511	3.74327e-11	4.70155
A_84_P561646	AT3G28420	AT3G28420	NM_113762	ref|Arabidopsis thaliana unknown protein (AT3G28420) mRNA, complete cds [NM_113762]	0.743585	5.54096	0.104621	1.18233e-12	-0.586804	3.86193	0.0914729	1.40767e-10	4.70144
A_84_P248185	AT1G51100	AT1G51100	NM_103988	ref|Arabidopsis thaliana unknown protein (AT1G51100) mRNA, complete cds [NM_103988]	0.649371	4.46037	0.0864616	5.88988e-14	-0.692843	4.92996	0.0894728	9.66281e-15	4.69516
A_84_P807331	AT2G39730	RCA	NM_129531	ref|Arabidopsis thaliana RCA (RUBISCO ACTIVASE); ADP binding / ATP binding / enzyme regulator/ ribulose-1,5-bisphosphate carboxylase/oxygenase activator (RCA) mRNA, complete cds [NM_129531]	0.708723	5.11356	0.0897704	2.90689e-15	-0.631098	4.27659	0.0845928	8.62459e-14	4.69507
A_84_P18125	AT1G75280	AT1G75280	NM_106183	ref|Arabidopsis thaliana isoflavone reductase, putative (AT1G75280) mRNA, complete cds [NM_106183]	0.710511	5.13465	0.0899302	2.77355e-15	-0.628674	4.25279	0.0844803	9.94244e-14	4.69372
A_84_P818739	no_match	AT4G16410	NM_117736	ref|Arabidopsis thaliana unknown protein (AT4G16410) mRNA, complete cds [NM_117736]	0.65722	4.54172	0.0863017	2.6291e-14	-0.684769	4.83915	0.0881411	7.91045e-15	4.69043
A_84_P571924	AT1G16640	AT1G16640	NM_101525	ref|Arabidopsis thaliana transcriptional factor B3 family protein (AT1G16640) mRNA, complete cds [NM_101525]	0.748612	5.60548	0.0993789	4.96223e-14	-0.576696	3.77308	0.0866293	2.79378e-11	4.68928
A_84_P767650	AT5G23510	AT5G23510	NM_122258	ref|Arabidopsis thaliana unknown protein (AT5G23510) mRNA, complete cds [NM_122258]	0.652296	4.49051	0.0859744	3.27165e-14	-0.689051	4.8871	0.0884283	6.5852e-15	4.68881
A_84_P21199	AT3G18750	WNK6	NM_112761	ref|Arabidopsis thaliana WNK6 (WITH NO K (=LYSINE) 6); kinase/ protein kinase (WNK6) mRNA, complete cds [NM_112761]	0.664462	4.61808	0.0873444	2.79719e-14	-0.675606	4.73812	0.0882006	1.86108e-14	4.6781
A_84_P22654	AT5G09420	ATTOC64-V	NM_120979	ref|Arabidopsis thaliana ATTOC64-V (ARABIDOPSIS THALIANA TRANSLOCON AT THE OUTER MEMBRANE OF CHLOROPLASTS 64-V); amidase/ binding / carbon-nitrogen lig_ (ATTOC64-V) mRNA, complete cds [NM_120979]	0.641515	4.38042	0.0862315	1.01098e-13	-0.696818	4.97529	0.0901091	1.04998e-14	4.67785
A_84_P583961	AT3G51340	AT3G51340	NM_114993	ref|Arabidopsis thaliana aspartic-type endopeptidase (AT3G51340) mRNA, complete cds [NM_114993]	0.577884	3.78341	0.212383	0.00650933	-0.745762	5.5688	0.244057	0.00224543	4.67611
A_84_P21885	AT1G74070	AT1G74070	NM_106067	ref|Arabidopsis thaliana peptidyl-prolyl cis-trans isomerase cyclophilin-type family protein (AT1G74070) mRNA, complete cds [NM_106067]	0.655814	4.52704	0.086342	3.0651e-14	-0.68295	4.81892	0.0881648	9.46176e-15	4.67298
A_84_P12035	AT5G02230	AT5G02230	NM_120301	ref|Arabidopsis thaliana haloacid dehalogenase-like hydrolase family protein (AT5G02230) mRNA, complete cds [NM_120301]	0.644042	4.40597	0.0855221	5.04676e-14	-0.693513	4.93757	0.0888239	5.82254e-15	4.67177
A_84_P834607	AT3G63510	AT3G63510	NM_116216	ref|Arabidopsis thaliana FAD binding / catalytic/ tRNA dihydrouridine synthase (AT3G63510) mRNA, complete cds [NM_116216]	0.689274	4.88961	0.141069	1.02871e-06	-0.647957	4.44587	0.140397	3.9278e-06	4.66774
A_84_P582920	AT2G45760	BAP2	NM_130139	ref|Arabidopsis thaliana BAP2 (BON ASSOCIATION PROTEIN 2) (BAP2) mRNA, complete cds [NM_130139]	0.703303	5.05013	0.0896421	4.30626e-15	-0.631598	4.28152	0.0849408	1.03976e-13	4.66583
A_84_P216488	AT3G15140	AT3G15140	NM_112377	ref|Arabidopsis thaliana exonuclease family protein (AT3G15140) mRNA, complete cds [NM_112377]	0.732775	5.40474	0.0924031	2.18787e-15	-0.593863	3.92521	0.0834067	1.07855e-12	4.66498
A_84_P825764	no_match	AtPP2-B13	NM_104503	ref|Arabidopsis thaliana AtPP2-B13 (Phloem protein 2-B13); carbohydrate binding (AtPP2-B13) mRNA, complete cds [NM_104503]	0.616585	4.13604	0.0836705	1.7165e-13	-0.715322	5.19185	0.0902323	2.23492e-15	4.66394
A_84_P18287	AT2G26870	AT2G26870	NM_128244	ref|Arabidopsis thaliana phosphoesterase family protein (AT2G26870) mRNA, complete cds [NM_128244]	0.681178	4.7993	0.0882746	1.19501e-14	-0.65538	4.52252	0.0866336	3.87973e-14	4.66091
A_84_P603285	AT2G01730	ATCPSF73-II	NM_126234	ref|Arabidopsis thaliana ATCPSF73-II (cleavage and polyadenylation specificity factor 73 kDa subunit-II); catalytic/ protein binding (ATCPSF73-II) mRNA, complete cds [NM_126234]	0.811413	6.47758	0.123901	5.79782e-11	-0.45328	2.83975	0.0994965	5.22004e-06	4.65867
A_84_P251325	AT2G41050	AT2G41050	NM_180009	ref|Arabidopsis thaliana PQ-loop repeat family protein / transmembrane family protein (AT2G41050) mRNA, complete cds [NM_180009]	0.676204	4.74465	0.0923535	2.44471e-13	-0.659709	4.56782	0.0920765	7.79021e-13	4.65623
A_84_P123602	AT3G59570	AT3G59570	NM_115819	ref|Arabidopsis thaliana RabGAP/TBC domain-containing protein (AT3G59570) mRNA, complete cds [NM_115819]	0.682967	4.81911	0.0900537	3.35065e-14	-0.652354	4.49112	0.0879974	1.23159e-13	4.65512
A_84_P835578	AT4G15830	AT4G15830	NM_117675	ref|Arabidopsis thaliana binding (AT4G15830) mRNA, complete cds [NM_117675]	0.666672	4.64165	0.177279	0.000169525	-0.668913	4.66566	0.207626	0.0012742	4.65365
A_84_P18595	AT4G30800	AT4G30800	NM_119226	ref|Arabidopsis thaliana 40S ribosomal protein S11 (RPS11B) (AT4G30800) mRNA, complete cds [NM_119226]	0.652702	4.49471	0.0861363	3.52152e-14	-0.682261	4.81129	0.0881108	9.69311e-15	4.653
A_84_P18649	AT5G01220	SQD2	NM_120200	ref|Arabidopsis thaliana SQD2 (sulfoquinovosyldiacylglycerol 2); UDP-glycosyltransferase/ UDP-sulfoquinovose:DAG sulfoquinovosyltransferase/ transferas_ (SQD2) mRNA, complete cds [NM_120200]	0.65677	4.53701	0.0864464	3.02089e-14	-0.678273	4.76731	0.0878901	1.18827e-14	4.65216
A_84_P14018	AT5G41180	AT5G41180	NM_123483	ref|Arabidopsis thaliana leucine-rich repeat protein kinase, putative (AT5G41180) mRNA, complete cds [NM_123483]	0.681702	4.8051	0.0880638	9.8638e-15	-0.652602	4.49368	0.086145	3.57412e-14	4.64939
A_84_P11568	AT2G40460	AT2G40460	NM_129607	ref|Arabidopsis thaliana proton-dependent oligopeptide transport (POT) family protein (AT2G40460) mRNA, complete cds [NM_129607]	0.624586	4.21294	0.0851094	2.15798e-13	-0.706275	5.08482	0.0907252	6.98385e-15	4.64888
A_84_P813440	AT5G14200, AT1G31180	AT5G14200	NM_001036803	ref|Arabidopsis thaliana 3-isopropylmalate dehydrogenase, chloroplast, putative (AT5G14200) mRNA, complete cds [NM_001036803]	0.661028	4.58171	0.0865511	2.21609e-14	-0.672435	4.70365	0.0873106	1.34324e-14	4.64268
A_84_P14150	AT5G04130	AT5G04130	NM_120495	ref|Arabidopsis thaliana DNA topoisomerase, ATP-hydrolyzing, putative / DNA topoisomerase II, putative / DNA gyrase, putative (AT5G04130) mRNA, complete cds [NM_120495]	0.686788	4.8617	0.0886581	9.44745e-15	-0.643404	4.39951	0.0857893	6.39055e-14	4.63061
A_84_P531176	AT1G30680	AT1G30680	NM_179404	ref|Arabidopsis thaliana toprim domain-containing protein (AT1G30680) mRNA, complete cds [NM_179404]	0.688892	4.88531	0.0897674	1.66467e-14	-0.641025	4.37547	0.0867509	1.47654e-13	4.63039
A_84_P17917	AT5G08280	HEMC	NM_120911	ref|Arabidopsis thaliana HEMC (HYDROXYMETHYLBILANE SYNTHASE); hydroxymethylbilane synthase (HEMC) mRNA, complete cds [NM_120911]	0.674896	4.73038	0.0874779	1.2094e-14	-0.655445	4.5232	0.0861852	2.84726e-14	4.62679
A_84_P831886	AT3G07770	AT3G07770	NM_111656	ref|Arabidopsis thaliana ATP binding (AT3G07770) mRNA, complete cds [NM_111656]	0.738626	5.47805	0.105877	3.03141e-12	-0.576948	3.77527	0.0946176	1.07616e-09	4.62666
A_84_P587613	AT4G18540	AT4G18540	NM_117968	ref|Arabidopsis thaliana unknown protein (AT4G18540) mRNA, complete cds [NM_117968]	0.693558	4.93808	0.0890199	6.64586e-15	-0.634028	4.30554	0.085054	9.02671e-14	4.62181
A_84_P789631	no_match	A_84_P789631	A_84_P789631	Unknown	0.729002	5.35799	0.146529	6.51999e-07	-0.588461	3.87669	0.167892	0.000456608	4.61734
A_84_P849477	no_match	BU636392	BU636392	Unknown	0.651716	4.48452	0.0860203	3.55542e-14	-0.676593	4.7489	0.0876777	1.19267e-14	4.61671
A_84_P211208	AT3G27830	RPL12-A	NM_113699	ref|Arabidopsis thaliana RPL12-A (RIBOSOMAL PROTEIN L12-A); structural constituent of ribosome (RPL12-A) mRNA, complete cds [NM_113699]	0.678133	4.76577	0.0876903	1.04822e-14	-0.649994	4.46678	0.085822	3.62606e-14	4.61627
A_84_P548493	AT4G16265	NRPB9B	NM_117723	ref|Arabidopsis thaliana NRPB9B; DNA binding / DNA-directed RNA polymerase/ nucleic acid binding / transcription regulator/ zinc ion binding (NRPB9B) mRNA, complete cds [NM_117723]	0.739051	5.48341	0.0944646	5.13438e-15	-0.57384	3.74835	0.0832979	5.61817e-12	4.61588
A_84_P21212	AT3G16530	AT3G16530	NM_112525	ref|Arabidopsis thaliana legume lectin family protein (AT3G16530) mRNA, complete cds [NM_112525]	0.653397	4.50191	0.0860454	3.11076e-14	-0.674761	4.72891	0.087464	1.21232e-14	4.61541
A_84_P11194	AT5G44390	AT5G44390	NM_123806	ref|Arabidopsis thaliana FAD-binding domain-containing protein (AT5G44390) mRNA, complete cds [NM_123806]	0.548149	3.53304	0.0906401	1.47083e-09	-0.755405	5.69383	0.106425	1.26554e-12	4.61344
A_84_P843029	no_match	NP305048	NP305048	tc|GB|AC011663.7|AAG52323.1 unknown protein, 3' partial; 383-1 [NP305048]	0.675476	4.73671	0.0877725	1.40654e-14	-0.652241	4.48995	0.0862493	3.96071e-14	4.61333
A_84_P752549	AT1G45474	LHCA5	NM_103597	ref|Arabidopsis thaliana LHCA5; pigment binding (LHCA5) mRNA, complete cds [NM_103597]	0.680216	4.78869	0.0878335	9.60479e-15	-0.647172	4.43785	0.0856408	4.13042e-14	4.61327
A_84_P23097	AT1G26760	SDG35	NM_102439	ref|Arabidopsis thaliana SDG35 (SET DOMAIN PROTEIN 35); binding (SDG35) mRNA, complete cds [NM_102439]	0.722815	5.28221	0.103017	2.27582e-12	-0.595405	3.93917	0.0941227	2.51868e-10	4.61069
A_84_P166653	AT1G07010	AT1G07010	NM_001160844	ref|Arabidopsis thaliana calcineurin-like phosphoesterase family protein (AT1G07010) mRNA, complete cds [NM_001160844]	0.754995	5.68846	0.093972	9.41487e-16	-0.547608	3.52865	0.0806968	1.15288e-11	4.60856
A_84_P787213	no_match	AT5G41180	NM_123483	ref|Arabidopsis thaliana leucine-rich repeat protein kinase, putative (AT5G41180) mRNA, complete cds [NM_123483]	0.636708	4.3322	0.0850547	7.10775e-14	-0.688729	4.88348	0.0885198	7.22298e-15	4.60784
A_84_P562050	AT5G67340	AT5G67340	NM_126134	ref|Arabidopsis thaliana armadillo/beta-catenin repeat family protein / U-box domain-containing protein (AT5G67340) mRNA, complete cds [NM_126134]	0.677602	4.75995	0.0878153	1.19828e-14	-0.648367	4.45007	0.0858897	4.39171e-14	4.60501
A_84_P812812	no_match	SAHH2	NM_113286	ref|Arabidopsis thaliana SAHH2 (S-ADENOSYL-L-HOMOCYSTEINE (SAH) HYDROLASE 2); adenosylhomocysteinase/ binding / catalytic (SAHH2) mRNA, complete cds [NM_113286]	0.652748	4.49519	0.0860456	3.29754e-14	-0.672395	4.70322	0.0873521	1.38723e-14	4.5992
A_84_P121812	AT1G74730	AT1G74730	NM_106131	ref|Arabidopsis thaliana unknown protein (AT1G74730) mRNA, complete cds [NM_106131]	0.677708	4.76111	0.0876654	1.0702e-14	-0.646826	4.43431	0.085619	4.1984e-14	4.59771
A_84_P813383	AT5G23010	MAM1	NM_122207	ref|Arabidopsis thaliana MAM1 (METHYLTHIOALKYLMALATE SYNTHASE 1); 2-isopropylmalate synthase/ methylthioalkylmalate synthase (MAM1) mRNA, complete cds [NM_122207]	0.646102	4.42693	0.0855942	4.4051e-14	-0.678209	4.76661	0.0877249	1.06623e-14	4.59677
A_84_P14175	AT1G18900	AT1G18900	NM_202131	ref|Arabidopsis thaliana pentatricopeptide (PPR) repeat-containing protein (AT1G18900) mRNA, complete cds [NM_202131]	0.642536	4.39072	0.0855131	5.73979e-14	-0.681443	4.80223	0.0880871	1.02585e-14	4.59647
A_84_P18353	AT3G19450	ATCAD4	NM_112832	ref|Arabidopsis thaliana ATCAD4; cinnamyl-alcohol dehydrogenase (ATCAD4) mRNA, complete cds [NM_112832]	0.686124	4.85427	0.0882858	7.74837e-15	-0.636134	4.32647	0.084996	7.1939e-14	4.59037
A_84_P848991	no_match	BE038435	BE038435	tc|Rep: Probable fructose-bisphosphate aldolase 2, chloroplast precursor - Arabidopsis thaliana (Mouse-ear cress), partial (29%) [TC390674]	0.681479	4.80263	0.119616	1.2178e-08	-0.640091	4.36607	0.126663	4.33781e-07	4.58435
A_84_P282820	AT2G44040	AT2G44040	NM_129966	ref|Arabidopsis thaliana dihydrodipicolinate reductase family protein (AT2G44040) mRNA, complete cds [NM_129966]	0.623968	4.20696	0.0841618	1.22629e-13	-0.695146	4.95617	0.088869	5.19326e-15	4.58156
A_84_P162193	AT5G62070	IQD23	NM_125600	ref|Arabidopsis thaliana IQD23 (IQ-domain 23); calmodulin binding (IQD23) mRNA, complete cds [NM_125600]	0.704826	5.06788	0.0895481	3.52024e-15	-0.611185	4.08493	0.083379	2.29806e-13	4.57641
A_84_P79105	AT1G66860	AT1G66860	NM_105357	ref|Arabidopsis thaliana hydrolase (AT1G66860) mRNA, complete cds [NM_105357]	0.755176	5.69083	0.133959	1.72674e-08	-0.539023	3.45958	0.120263	7.39334e-06	4.57521
A_84_P20905	AT1G32990	PRPL11	NM_103032	ref|Arabidopsis thaliana PRPL11 (PLASTID RIBOSOMAL PROTEIN L11); structural constituent of ribosome (PRPL11) mRNA, complete cds [NM_103032]	0.663849	4.61157	0.0867376	1.95531e-14	-0.656799	4.53732	0.0862709	2.67352e-14	4.57444
A_84_P772851	AT1G55140	AT1G55140	NM_001084252	ref|Arabidopsis thaliana RNA binding / ribonuclease III (AT1G55140) mRNA, complete cds [NM_001084252]	0.649249	4.45912	0.0858375	3.91762e-14	-0.67074	4.68533	0.08726	1.50996e-14	4.57222
A_84_P65264	AT3G15356	AT3G15356	NM_148726	ref|Arabidopsis thaliana legume lectin family protein (AT3G15356) mRNA, complete cds [NM_148726]	0.653508	4.50306	0.0860528	3.09546e-14	-0.666506	4.63987	0.0869128	1.73791e-14	4.57146
A_84_P18352	AT3G21230	4CL5	NM_113018	ref|Arabidopsis thaliana 4CL5 (4-coumarate:CoA ligase 5); 4-coumarate-CoA ligase (4CL5) mRNA, complete cds [NM_113018]	0.642632	4.39169	0.0858365	7.06308e-14	-0.676623	4.74923	0.0880946	1.58288e-14	4.57046
A_84_P18579	AT4G27300	AT4G27300	NM_118864	ref|Arabidopsis thaliana S-locus protein kinase, putative (AT4G27300) mRNA, complete cds [NM_118864]	0.666904	4.64413	0.0869447	1.71398e-14	-0.652721	4.49491	0.0860064	3.21847e-14	4.56952
A_84_P87549	AT3G17609	HYH	NM_001035640	ref|Arabidopsis thaliana HYH (HY5-HOMOLOG); DNA binding / transcription factor (HYH) mRNA, complete cds [NM_001035640]	0.653076	4.49859	0.0914684	9.33911e-13	-0.665307	4.62708	0.0919505	4.63844e-13	4.56283
A_84_P810412	AT3G12780	PGK1	NM_112114	ref|Arabidopsis thaliana PGK1 (PHOSPHOGLYCERATE KINASE 1); phosphoglycerate kinase (PGK1) mRNA, complete cds [NM_112114]	0.601831	3.99789	0.0827327	3.47951e-13	-0.708754	5.11393	0.0897739	2.90589e-15	4.55591
A_84_P18071	AT1G10960	ATFD1	NM_100971	ref|Arabidopsis thaliana ATFD1 (FERREDOXIN 1); 2 iron, 2 sulfur cluster binding / electron carrier/ iron-sulfur cluster binding (ATFD1) mRNA, complete cds [NM_100971]	0.684994	4.84166	0.0881525	7.81388e-15	-0.630178	4.26754	0.0845334	9.00178e-14	4.5546
A_84_P820904	AT4G02790	AT4G02790	NM_116513	ref|Arabidopsis thaliana GTP-binding family protein (AT4G02790) mRNA, complete cds [NM_116513]	0.646231	4.42824	0.0856938	4.65778e-14	-0.670009	4.67745	0.0872723	1.62566e-14	4.55285
A_84_P811281	AT5G35630	GS2	NM_122954	ref|Arabidopsis thaliana GS2 (GLUTAMINE SYNTHETASE 2); glutamate-ammonia ligase (GS2) mRNA, complete cds [NM_122954]	0.593238	3.91957	0.0822023	5.32224e-13	-0.714642	5.18373	0.090186	2.29823e-15	4.55165
A_84_P194774	AT4G01750	RGXT2	NM_116405	ref|Arabidopsis thaliana RGXT2 (rhamnogalacturonan xylosyltransferase 2); UDP-xylosyltransferase (RGXT2) mRNA, complete cds [NM_116405]	0.715741	5.19685	0.0926667	1.12896e-14	-0.591279	3.90193	0.0842553	2.25532e-12	4.54939
A_84_P841864	AT5G44490	AT5G44490	NM_123816	ref|Arabidopsis thaliana F-box family protein (AT5G44490) mRNA, complete cds [NM_123816]	0.683321	4.82304	0.0996116	6.89297e-12	-0.630812	4.27378	0.0972304	8.70956e-11	4.54841
A_84_P18965	AT1G09180	ATSARA1A	NM_100788	ref|Arabidopsis thaliana ATSARA1A (ARABIDOPSIS THALIANA SECRETION-ASSOCIATED RAS SUPER FAMILY 1); GTP binding (ATSARA1A) mRNA, complete cds [NM_100788]	0.750624	5.6315	0.149019	4.72623e-07	-0.539655	3.46461	0.121337	8.68444e-06	4.54806
A_84_P811276	no_match	TA28921_3702	TA28921_3702	Unknown	0.622702	4.19471	0.0840603	1.2841e-13	-0.68981	4.89565	0.0884859	6.40486e-15	4.54518
A_84_P23350	AT4G37640	ACA2	NM_119927	ref|Arabidopsis thaliana ACA2 (CALCIUM ATPASE 2); calcium ion transmembrane transporter/ calcium-transporting ATPase/ calmodulin binding (ACA2) mRNA, complete cds [NM_119927]	0.646779	4.43383	0.0856162	4.20783e-14	-0.668025	4.65613	0.0870186	1.63103e-14	4.54498
A_84_P16455	AT3G18010	WOX1	NM_112682	ref|Arabidopsis thaliana WOX1 (WUSCHEL related homeobox 1); transcription factor (WOX1) mRNA, complete cds [NM_112682]	0.641584	4.3811	0.0957373	2.06291e-11	-0.672362	4.70286	0.0987887	1.0031e-11	4.54198
A_84_P15749	AT4G29030	AT4G29030	NM_119047	ref|Arabidopsis thaliana glycine-rich protein (AT4G29030) mRNA, complete cds [NM_119047]	0.721453	5.26566	0.0906852	1.78303e-15	-0.58124	3.81277	0.0814983	9.89729e-13	4.53921
A_84_P757021	AT2G26500	AT2G26500	NM_128207	ref|Arabidopsis thaliana cytochrome b6f complex subunit (petM), putative (AT2G26500) mRNA, complete cds [NM_128207]	0.670256	4.68011	0.0871842	1.49669e-14	-0.643264	4.39808	0.0854047	4.99901e-14	4.5391
A_84_P22471	AT1G18370	HIK	NM_101695	ref|Arabidopsis thaliana HIK (HINKEL); ATP binding / microtubule motor (HIK) mRNA, complete cds [NM_101695]	0.653805	4.50614	0.0870291	5.80151e-14	-0.660069	4.57161	0.0877018	5.22011e-14	4.53888
A_84_P589834	AT1G54385	AT1G54385	NM_001036112	ref|Arabidopsis thaliana binding (AT1G54385) mRNA, complete cds [NM_001036112]	0.762487	5.78744	0.11526	3.70661e-11	-0.51666	3.28594	0.099848	2.28561e-07	4.53669
A_84_P737368	AT1G36622	AT1G36622	NM_001084200	ref|Arabidopsis thaliana unknown protein (AT1G36622) mRNA, complete cds [NM_001084200]	0.697148	4.97907	0.0890518	4.93434e-15	-0.611018	4.08336	0.0833921	2.35282e-13	4.53122
A_84_P115682	AT3G01810	AT3G01810	NM_001084619	ref|Arabidopsis thaliana unknown protein (AT3G01810) mRNA, complete cds [NM_001084619]	0.682122	4.80974	0.0880897	9.67259e-15	-0.628343	4.24955	0.0845892	1.10112e-13	4.52965
A_84_P807742	AT2G46820	TA27153_3702	TA27153_3702	tc|Rep: Seed maturation protein - Arabidopsis thaliana (Mouse-ear cress), partial (6%) [TC388699]	0.626775	4.23424	0.084317	1.05719e-13	-0.683018	4.81967	0.0880216	8.51604e-15	4.52695
A_84_P19362	AT3G46090	ZAT7	NM_114478	ref|Arabidopsis thaliana ZAT7; nucleic acid binding / transcription factor/ zinc ion binding (ZAT7) mRNA, complete cds [NM_114478]	0.672092	4.69994	0.0872913	1.36689e-14	-0.638373	4.34884	0.0850704	6.18726e-14	4.52439
A_84_P826132	AT5G52970	AT5G52970	NM_124675	ref|Arabidopsis thaliana thylakoid lumen 15.0 kDa protein (AT5G52970) mRNA, complete cds [NM_124675]	0.655245	4.52111	0.0861782	2.885e-14	-0.654981	4.51836	0.0861623	2.92248e-14	4.51974
A_84_P14705	AT3G62780	AT3G62780	NM_116143	ref|Arabidopsis thaliana C2 domain-containing protein (AT3G62780) mRNA, complete cds [NM_116143]	0.654027	4.50845	0.101075	9.75543e-11	-0.655911	4.52805	0.0999407	5.27334e-11	4.51825
A_84_P544427	AT1G14150	AT1G14150	NM_202091	ref|Arabidopsis thaliana oxygen evolving enhancer 3 (PsbQ) family protein (AT1G14150) mRNA, complete cds [NM_202091]	0.649296	4.4596	0.0857988	3.79994e-14	-0.659847	4.56927	0.0864944	2.36968e-14	4.51444
A_84_P137939	AT5G05740	EGY2	NM_203007	ref|Arabidopsis thaliana EGY2; metalloendopeptidase (EGY2) mRNA, complete cds [NM_203007]	0.64111	4.37633	0.0852623	5.50857e-14	-0.667028	4.64545	0.0869677	1.72224e-14	4.51089
A_84_P858456	AT3G26570	PHT2;1	NM_180302	ref|Arabidopsis thaliana PHT2;1 (PHOSPHATE TRANSPORTER 2;1); low affinity phosphate transmembrane transporter (PHT2;1) mRNA, complete cds [NM_180302]	0.64305	4.39592	0.0916805	2.31557e-12	-0.665003	4.62384	0.0924963	6.50232e-13	4.50988
A_84_P763587	AT4G12550	AIR1	NM_117325	ref|Arabidopsis thaliana AIR1; lipid binding (AIR1) mRNA, complete cds [NM_117325]	0.504766	3.19717	0.174279	0.00377587	-0.76507	5.82197	0.258073	0.00303123	4.50957
A_84_P218988	AT4G00240	PLDBETA2	NM_116245	ref|Arabidopsis thaliana PLDBETA2; phospholipase D (PLDBETA2) mRNA, complete cds [NM_116245]	0.59711	3.95467	0.0853087	2.57056e-12	-0.703924	5.05737	0.0922383	2.31892e-14	4.50602
A_84_P845875	AT4G27700	AT4G27700	NM_118909	ref|Arabidopsis thaliana rhodanese-like domain-containing protein (AT4G27700) mRNA, complete cds [NM_118909]	0.654301	4.51129	0.0861085	2.99426e-14	-0.651479	4.48207	0.0859228	3.39905e-14	4.49668
A_84_P816566	AT1G52220	AT1G52220	NM_001084234	ref|Arabidopsis thaliana unknown protein (AT1G52220) mRNA, complete cds [NM_001084234]	0.687986	4.87512	0.0883616	6.91483e-15	-0.614635	4.11751	0.0835474	1.88476e-13	4.49632
A_84_P18452	AT3G54090	AT3G54090	NM_115269	ref|Arabidopsis thaliana pfkB-type carbohydrate kinase family protein (AT3G54090) mRNA, complete cds [NM_115269]	0.660443	4.57554	0.0865214	2.28839e-14	-0.644684	4.4125	0.0854855	4.64771e-14	4.49402
A_84_P21004	AT2G30390	FC2	NM_128592	ref|Arabidopsis thaliana FC2 (FERROCHELATASE 2); ferrochelatase (FC2) mRNA, complete cds [NM_128592]	0.671935	4.69824	0.0874129	1.5074e-14	-0.632124	4.2867	0.0848131	9.11456e-14	4.49247
A_84_P287570	AT5G55180	AT5G55180	NM_001161308	ref|Arabidopsis thaliana glycosyl hydrolase family 17 protein (AT5G55180) mRNA, complete cds [NM_001161308]	0.592332	3.91139	0.0821931	5.7372e-13	-0.705296	5.07336	0.0895843	3.46295e-15	4.49238
A_84_P269400	AT2G21280	SULA	NM_127700	ref|Arabidopsis thaliana SULA; binding / catalytic/ coenzyme binding (SULA) mRNA, complete cds [NM_127700]	0.656802	4.53734	0.0863589	2.83839e-14	-0.646803	4.43407	0.085716	4.49243e-14	4.48571
A_84_P12615	AT2G32240	AT2G32240	NM_128783	ref|Arabidopsis thaliana unknown protein (AT2G32240) mRNA, complete cds [NM_128783]	0.649319	4.45983	0.0857783	3.74004e-14	-0.654311	4.5114	0.0861064	2.98717e-14	4.48562
A_84_P10255	AT1G56190	AT1G56190	NM_001124033	ref|Arabidopsis thaliana phosphoglycerate kinase, putative (AT1G56190) mRNA, complete cds [NM_001124033]	0.613502	4.10678	0.0835365	2.07122e-13	-0.686944	4.86344	0.0883544	7.55278e-15	4.48511
A_84_P291354	AT1G10990	AT1G10990	NM_179304	ref|Arabidopsis thaliana unknown protein (AT1G10990) mRNA, complete cds [NM_179304]	0.711395	5.14512	0.0899827	2.65974e-15	-0.582544	3.82423	0.0815724	9.23561e-13	4.48468
A_84_P94319	AT4G15236	AT4G15236	NM_148328	ref|Arabidopsis thaliana ATP binding / ATPase/ nucleoside-triphosphatase/ nucleotide binding (AT4G15236) mRNA, complete cds [NM_148328]	0.637089	4.336	0.0865871	1.86985e-13	-0.665467	4.62879	0.0886217	5.95459e-14	4.48239
A_84_P561544	AT2G45560	CYP76C1	NM_180108	ref|Arabidopsis thaliana CYP76C1; electron carrier/ heme binding / iron ion binding / monooxygenase (CYP76C1) mRNA, complete cds [NM_180108]	0.646556	4.43156	0.0856324	4.34025e-14	-0.656393	4.53308	0.0862823	2.79433e-14	4.48232
A_84_P20190	AT3G05180	AT3G05180	NM_111391	ref|Arabidopsis thaliana GDSL-motif lipase/hydrolase family protein (AT3G05180) mRNA, complete cds [NM_111391]	0.705024	5.07019	0.0896347	3.67552e-15	-0.589869	3.88928	0.0821384	6.90019e-13	4.47973
A_84_P264940	AT4G05040	AT4G05040	NM_116743	ref|Arabidopsis thaliana ankyrin repeat family protein (AT4G05040) mRNA, complete cds [NM_116743]	0.699633	5.00763	0.0895706	5.67539e-15	-0.596616	3.95017	0.0828376	5.92324e-13	4.4789
A_84_P97696	AT5G17000	AT5G17000	NM_121706	ref|Arabidopsis thaliana NADP-dependent oxidoreductase, putative (AT5G17000) mRNA, complete cds [NM_121706]	0.677521	4.75906	0.087741	1.14671e-14	-0.622606	4.19379	0.0841668	1.38994e-13	4.47642
A_84_P87289	AT1G25155, AT1G25083, AT1G24909, AT1G24807, AT1G25220	AT1G24807	NM_102313	ref|Arabidopsis thaliana anthranilate synthase beta subunit, putative (AT1G24807) mRNA, complete cds [NM_102313]	0.675564	4.73766	0.0875264	1.17798e-14	-0.62481	4.21512	0.0841979	1.16469e-13	4.47639
A_84_P760202	AT3G15520	AT3G15520	NM_112420	ref|Arabidopsis thaliana peptidyl-prolyl cis-trans isomerase TLP38, chloroplast / thylakoid lumen PPIase of 38 kDa / cyclophilin / rotamase (AT3G15520) mRNA, complete cds [NM_112420]	0.633696	4.30226	0.0847812	7.75001e-14	-0.667489	4.65039	0.0869991	1.68849e-14	4.47632
A_84_P18991	AT1G14150	AT1G14150	NM_101280	ref|Arabidopsis thaliana oxygen evolving enhancer 3 (PsbQ) family protein (AT1G14150) mRNA, complete cds [NM_101280]	0.684609	4.83737	0.08813	7.96262e-15	-0.61418	4.1132	0.0835144	1.92102e-13	4.47528
A_84_P20755	AT5G08310	AT5G08310	NM_120914	ref|Arabidopsis thaliana pentatricopeptide (PPR) repeat-containing protein (AT5G08310) mRNA, complete cds [NM_120914]	0.608683	4.06146	0.0887882	7.10922e-12	-0.688952	4.88598	0.0940798	2.42383e-13	4.47372
A_84_P20353	AT3G56080	AT3G56080	NM_115466	ref|Arabidopsis thaliana dehydration-responsive protein-related (AT3G56080) mRNA, complete cds [NM_115466]	0.57236	3.73559	0.107819	1.10523e-07	-0.716974	5.21164	0.127894	2.07066e-08	4.47362
A_84_P848694	AT1G67090, AT5G38430, AT5G38420, AT5G38410	AT5G38420	NM_123203	ref|Arabidopsis thaliana ribulose bisphosphate carboxylase small chain 2B / RuBisCO small subunit 2B (RBCS-2B) (ATS2B) (AT5G38420) mRNA, complete cds [NM_123203]	0.771142	5.90394	0.0941615	2.62159e-16	-0.483282	3.04286	0.075773	1.79384e-10	4.4734
A_84_P772807	AT1G68240	AT1G68240	NM_001036174	ref|Arabidopsis thaliana transcription factor (AT1G68240) mRNA, complete cds [NM_001036174]	0.691979	4.92015	0.150907	4.5299e-06	-0.604493	4.02247	0.158379	0.000135226	4.47131
A_84_P19294	AT1G26380	AT1G26380	NM_102402	ref|Arabidopsis thaliana FAD-binding domain-containing protein (AT1G26380) mRNA, complete cds [NM_102402]	0.668476	4.66096	0.0870461	1.59636e-14	-0.63111	4.27672	0.0845958	8.63198e-14	4.46884
A_84_P294704	AT1G54010	AT1G54010	NM_104278	ref|Arabidopsis thaliana myrosinase-associated protein, putative (AT1G54010) mRNA, complete cds [NM_104278]	0.589688	3.88765	0.0819937	6.39124e-13	-0.702896	5.04541	0.0893879	3.73733e-15	4.46653
A_84_P598300	AT4G13650	AT4G13650	NM_117439	ref|Arabidopsis thaliana pentatricopeptide (PPR) repeat-containing protein (AT4G13650) mRNA, complete cds [NM_117439]	0.580258	3.80415	0.0924523	3.46734e-10	-0.709982	5.1284	0.0998175	1.13713e-12	4.46628
A_84_P225559	AT5G64810	WRKY51	NM_125877	ref|Arabidopsis thaliana WRKY51; transcription factor (WRKY51) mRNA, complete cds [NM_125877]	0.36805	2.33373	0.141099	0.00909506	-0.819401	6.59783	0.176354	3.37874e-06	4.46578
A_84_P793950	AT2G28000	CPN60A	AV805658	gb|AV805658 RAFL9 Arabidopsis thaliana cDNA clone RAFL09-43-L15 3', mRNA sequence [AV805658]	0.734846	5.43058	0.114494	1.37892e-10	-0.543482	3.49528	0.106761	3.56844e-07	4.46293
A_84_P786668	AT3G15140	AT3G15140	NM_112377	ref|Arabidopsis thaliana exonuclease family protein (AT3G15140) mRNA, complete cds [NM_112377]	0.493899	3.11816	0.113486	1.34864e-05	-0.763667	5.80319	0.136898	2.42781e-08	4.46068
A_84_P223429	AT5G43650	AT5G43650	NM_123731	ref|Arabidopsis thaliana basic helix-loop-helix (bHLH) family protein (AT5G43650) mRNA, complete cds [NM_123731]	0.550132	3.54921	0.140079	8.59046e-05	-0.728575	5.35272	0.201975	0.000309466	4.45097
A_84_P839137	AT1G23100	AT1G23100	NM_102158	ref|Arabidopsis thaliana 10 kDa chaperonin, putative (AT1G23100) mRNA, complete cds [NM_102158]	0.680661	4.79359	0.0889483	1.97385e-14	-0.612395	4.09633	0.0843941	3.97623e-13	4.44496
A_84_P14844	AT4G39230	AT4G39230	NM_120083	ref|Arabidopsis thaliana isoflavone reductase, putative (AT4G39230) mRNA, complete cds [NM_120083]	0.634178	4.30703	0.0848029	7.53192e-14	-0.660768	4.57897	0.0865449	2.25859e-14	4.443
A_84_P225759	AT2G37660	AT2G37660	NM_129322	ref|Arabidopsis thaliana binding / catalytic/ coenzyme binding (AT2G37660) mRNA, complete cds [NM_129322]	0.642517	4.39053	0.0853333	5.09364e-14	-0.652677	4.49446	0.0859984	3.21361e-14	4.44249
A_84_P115752	AT5G42530	AT5G42530	NM_123618	ref|Arabidopsis thaliana unknown protein (AT5G42530) mRNA, complete cds [NM_123618]	0.657608	4.54578	0.0863231	2.57663e-14	-0.63734	4.33851	0.0849964	6.45846e-14	4.44214
A_84_P14593	AT3G23810	SAHH2	NM_113286	ref|Arabidopsis thaliana SAHH2 (S-ADENOSYL-L-HOMOCYSTEINE (SAH) HYDROLASE 2); adenosylhomocysteinase/ binding / catalytic (SAHH2) mRNA, complete cds [NM_113286]	0.635906	4.32421	0.0849653	7.19281e-14	-0.658872	4.55902	0.0864701	2.5437e-14	4.44161
A_84_P817432	no_match	TA33113_3702	TA33113_3702	Unknown	0.630698	4.27266	0.0846127	9.05918e-14	-0.663734	4.61035	0.0867764	2.02895e-14	4.4415
A_84_P24005	AT3G02830	ZFN1	NM_111151	ref|Arabidopsis thaliana ZFN1 (ZINC FINGER PROTEIN 1); DNA binding / nuclease/ nucleic acid binding (ZFN1) mRNA, complete cds [NM_111151]	0.664504	4.61853	0.0869459	2.12669e-14	-0.62928	4.25873	0.08466	1.06144e-13	4.43863
A_84_P18929	AT1G60590	AT1G60590	NM_104742	ref|Arabidopsis thaliana polygalacturonase, putative / pectinase, putative (AT1G60590) mRNA, complete cds [NM_104742]	0.504759	3.19712	0.0951698	1.13433e-07	-0.753842	5.67338	0.113159	2.70555e-11	4.43525
A_84_P219118	AT4G38970	AT4G38970	NM_120057	ref|Arabidopsis thaliana fructose-bisphosphate aldolase, putative (AT4G38970) mRNA, complete cds [NM_120057]	0.738175	5.47237	0.0918185	9.01999e-16	-0.530217	3.39013	0.0784088	1.35902e-11	4.43125
A_84_P15461	AT3G05370	AtRLP31	NM_111410	ref|Arabidopsis thaliana AtRLP31 (Receptor Like Protein 31); kinase/ protein binding (AtRLP31) mRNA, complete cds [NM_111410]	0.630787	4.27353	0.0846063	8.94927e-14	-0.661154	4.58304	0.0865918	2.25315e-14	4.42829
A_84_P13147	AT5G61030	GR-RBP3	NM_125496	ref|Arabidopsis thaliana GR-RBP3 (glycine-rich RNA-binding protein 3); ATP binding / RNA binding (GR-RBP3) mRNA, complete cds [NM_125496]	0.63705	4.33561	0.0852283	7.74197e-14	-0.655111	4.51972	0.0864254	3.45356e-14	4.42766
A_84_P766073	AT5G35796	AY085891	AY085891	gb|Arabidopsis thaliana clone 1935 mRNA, complete sequence [AY085891]	0.635794	4.32309	0.08492	7.04796e-14	-0.656073	4.52974	0.0862468	2.8068e-14	4.42642
A_84_P805465	AT1G67090, AT5G38430, AT5G38420, AT5G38410	AT5G38410	NM_001036904	ref|Arabidopsis thaliana ribulose bisphosphate carboxylase small chain 3B / RuBisCO small subunit 3B (RBCS-3B) (ATS3B) (AT5G38410) mRNA, complete cds [NM_001036904]	0.76095	5.767	0.0934316	3.80976e-16	-0.489266	3.08508	0.0760998	1.2822e-10	4.42604
A_84_P807490	AT1G54010	AT1G54010	NM_104278	ref|Arabidopsis thaliana myrosinase-associated protein, putative (AT1G54010) mRNA, complete cds [NM_104278]	0.628739	4.25343	0.0844959	9.98812e-14	-0.661494	4.58664	0.0866536	2.27968e-14	4.42003
A_84_P24143	AT1G21500	AT1G21500	NM_101999	ref|Arabidopsis thaliana unknown protein (AT1G21500) mRNA, complete cds [NM_101999]	0.662566	4.59796	0.0866515	2.06798e-14	-0.627275	4.23911	0.0843468	1.03114e-13	4.41854
A_84_P12766	AT3G51240, AT3G51238	F3H	NM_114983	ref|Arabidopsis thaliana F3H (FLAVANONE 3-HYDROXYLASE); naringenin 3-dioxygenase (F3H) mRNA, complete cds [NM_114983]	0.680895	4.79618	0.0965405	1.75167e-12	-0.606177	4.03809	0.0921486	4.76025e-11	4.41714
A_84_P70484	AT2G32230	AT2G32230	NM_179855	ref|Arabidopsis thaliana pentatricopeptide (PPR) repeat-containing protein (AT2G32230) mRNA, complete cds [NM_179855]	0.656473	4.53391	0.0862704	2.75216e-14	-0.633354	4.29887	0.0847636	7.89821e-14	4.41639
A_84_P13190	AT5G08390, AT5G08400	AT5G08400	NM_120924	ref|Arabidopsis thaliana unknown protein (AT5G08400) mRNA, complete cds [NM_120924]	0.645046	4.41617	0.086305	7.77789e-14	-0.645031	4.41602	0.0864502	8.5676e-14	4.41609
A_84_P822956	AT1G18060	AT1G18060	NM_101668	ref|Arabidopsis thaliana unknown protein (AT1G18060) mRNA, complete cds [NM_101668]	0.637212	4.33723	0.0850228	6.64958e-14	-0.652708	4.49478	0.0860403	3.29731e-14	4.416
A_84_P18092	AT1G51620	AT1G51620	NM_104040	ref|Arabidopsis thaliana protein kinase family protein (AT1G51620) mRNA, complete cds [NM_104040]	0.617602	4.14574	0.0837706	1.67402e-13	-0.669524	4.67223	0.0871631	1.57505e-14	4.40899
A_84_P785362	AT2G38740	AT2G38740	NM_129431	ref|Arabidopsis thaliana haloacid dehalogenase-like hydrolase family protein (AT2G38740) mRNA, complete cds [NM_129431]	0.619517	4.16406	0.0839353	1.57247e-13	-0.66757	4.65125	0.0870655	1.75462e-14	4.40765
A_84_P246605	AT3G15110	AT3G15110	NM_112373	ref|Arabidopsis thaliana unknown protein (AT3G15110) mRNA, complete cds [NM_112373]	0.663873	4.61182	0.0867597	1.98101e-14	-0.623183	4.19936	0.0841095	1.27074e-13	4.40559
A_84_P522028	AT5G12930	AT5G12930	NM_121296	ref|Arabidopsis thaliana unknown protein (AT5G12930) mRNA, complete cds [NM_121296]	0.624376	4.21091	0.0841899	1.2045e-13	-0.662311	4.59527	0.0866644	2.13467e-14	4.40309
A_84_P155785	AT3G07390	AIR12	NM_111618	ref|Arabidopsis thaliana AIR12; extracellular matrix structural constituent (AIR12) mRNA, complete cds [NM_111618]	0.653662	4.50466	0.086079	3.10796e-14	-0.632842	4.2938	0.0847215	8.03922e-14	4.39923
A_84_P13004	AT5G09730	BXL3	NM_121010	ref|Arabidopsis thaliana BXL3 (beta-xylosidase 3); hydrolase, hydrolyzing O-glycosyl compounds (BXL3) mRNA, complete cds [NM_121010]	0.641835	4.38364	0.175698	0.000259145	-0.644319	4.40879	0.198565	0.00117502	4.39621
A_84_P19013	AT1G32960	SBT3.3	NM_103029	ref|Arabidopsis thaliana SBT3.3; identical protein binding / serine-type endopeptidase (SBT3.3) mRNA, complete cds [NM_103029]	0.640492	4.3701	0.0878707	3.12206e-13	-0.645454	4.42032	0.0883878	2.82418e-13	4.39521
A_84_P182294	AT5G22800	EMB1030	NM_147905	ref|Arabidopsis thaliana EMB1030 (EMBRYO DEFECTIVE 1030); ATP binding / alanine-tRNA ligase/ ligase, forming aminoacyl-tRNA and related compounds / nuc_ (EMB1030) mRNA, complete cds [NM_147905]	0.646614	4.43215	0.0856099	4.25253e-14	-0.638859	4.35371	0.0851061	6.06735e-14	4.39293
A_84_P823187	AT1G43560	Aty2	NM_103481	ref|Arabidopsis thaliana Aty2 (Arabidopsis thioredoxin y2); electron carrier/ protein disulfide oxidoreductase (Aty2) mRNA, complete cds [NM_103481]	0.624098	4.20822	0.0841475	1.20061e-13	-0.658844	4.55873	0.0864095	2.44673e-14	4.38347
A_84_P22414	AT4G39980	DHS1	NM_120162	ref|Arabidopsis thaliana DHS1 (3-DEOXY-D-ARABINO-HEPTULOSONATE 7-PHOSPHATE SYNTHASE 1); 3-deoxy-7-phosphoheptulonate synthase (DHS1) mRNA, complete cds [NM_120162]	0.660201	4.573	0.0865276	2.34845e-14	-0.622522	4.19297	0.0840764	1.31902e-13	4.38299
A_84_P808742	AT4G29030	AT4G29030	NM_119047	ref|Arabidopsis thaliana glycine-rich protein (AT4G29030) mRNA, complete cds [NM_119047]	0.66404	4.6136	0.088461	6.06883e-14	-0.618239	4.15182	0.0855145	4.84295e-13	4.38271
A_84_P841179	AT3G26960	NP226468	NP226468	tc|GB|AB026649.1|BAB01078.1 gene_id:MOJ10.4~unknown protein [NP226468]	0.742387	5.52569	0.201741	0.000233324	-0.510093	3.23663	0.169804	0.00266439	4.38116
A_84_P847602	AT4G33360	TC396911	TC396911	Unknown	0.699217	5.00285	0.129362	6.47647e-08	-0.57494	3.75786	0.122715	2.79743e-06	4.38035
A_84_P20323	AT3G49620	DIN11	NM_114822	ref|Arabidopsis thaliana DIN11 (DARK INDUCIBLE 11); iron ion binding / oxidoreductase (DIN11) mRNA, complete cds [NM_114822]	0.639284	4.35797	0.0851238	5.91033e-14	-0.643443	4.3999	0.0853945	4.88527e-14	4.37894
A_84_P571542	AT4G12900	AT4G12900	NM_117359	ref|Arabidopsis thaliana gamma interferon responsive lysosomal thiol reductase family protein / GILT family protein (AT4G12900) mRNA, complete cds [NM_117359]	0.661033	4.58177	0.0868451	2.70639e-14	-0.620396	4.1725	0.0842246	1.7586e-13	4.37714
A_84_P700224	AT2G23672, AT2G23670	AT2G23672	NR_022541	ref|Arabidopsis thaliana (AT2G23672) otherRNA [NR_022541]	0.655126	4.51987	0.090322	4.06976e-13	-0.626672	4.23323	0.088917	1.81724e-12	4.37655
A_84_P129496	AT4G27700	AT4G27700	NM_118909	ref|Arabidopsis thaliana rhodanese-like domain-containing protein (AT4G27700) mRNA, complete cds [NM_118909]	0.625956	4.22626	0.0842677	1.10096e-13	-0.655393	4.52265	0.086184	2.85837e-14	4.37445
A_84_P792341	AT1G65710	AT1G65710	NM_105245	ref|Arabidopsis thaliana unknown protein (AT1G65710) mRNA, complete cds [NM_105245]	0.718791	5.23348	0.103355	3.53542e-12	-0.54519	3.50905	0.0930328	4.62346e-09	4.37127
A_84_P751296	AT1G49930	AT1G49930	NM_103880	ref|Arabidopsis thaliana unknown protein (AT1G49930) mRNA, complete cds [NM_103880]	0.657281	4.54235	0.0863098	2.62935e-14	-0.623186	4.19939	0.0840931	1.25665e-13	4.37087
A_84_P819143	AT5G49910	CPHSC70-2EAT_SHOCK_PROTEIN_70-2	NM_124369	ref|Arabidopsis thaliana CPHSC70-2EAT SHOCK PROTEIN 70-2 (CHLOROPLAST HEAT SHOCK PROTEIN 70-2); ATP binding / unfolded protein binding (CPHSC70-2EAT SHOCK PROTEIN 70-2) mRNA, complete cds [NM_124369]	0.644228	4.40786	0.0856574	5.43677e-14	-0.636733	4.33245	0.0851982	7.80589e-14	4.37015
A_84_P854309	AT1G11790	ADT1	NM_001035947	ref|Arabidopsis thaliana ADT1 (arogenate dehydratase 1); arogenate dehydratase/ prephenate dehydratase (ADT1) mRNA, complete cds [NM_001035947]	0.616677	4.13691	0.0843369	2.63073e-13	-0.662493	4.5972	0.0873383	3.31534e-14	4.36706
A_84_P829713	AT5G67340	AT5G67340	NM_126134	ref|Arabidopsis thaliana armadillo/beta-catenin repeat family protein / U-box domain-containing protein (AT5G67340) mRNA, complete cds [NM_126134]	0.646669	4.4327	0.0860595	5.72562e-14	-0.633597	4.30127	0.0852152	1.04365e-13	4.36699
A_84_P50140	AT3G12685	AT3G12685	NM_112104	ref|Arabidopsis thaliana unknown protein (AT3G12685) mRNA, complete cds [NM_112104]	0.653672	4.50476	0.0862552	3.49982e-14	-0.625686	4.22363	0.0844637	1.28462e-13	4.3642
A_84_P757982	AT2G02740	WHY3	NM_126329	ref|Arabidopsis thaliana WHY3 (WHIRLY 3); DNA binding (WHY3) mRNA, complete cds [NM_126329]	0.630209	4.26785	0.0847324	1.02498e-13	-0.648866	4.45518	0.0859238	4.29798e-14	4.36152
A_84_P510878	AT1G75000	AT1G75000	NM_106157	ref|Arabidopsis thaliana GNS1/SUR4 membrane family protein (AT1G75000) mRNA, complete cds [NM_106157]	0.640066	4.36582	0.0851884	5.75513e-14	-0.63881	4.35322	0.0851086	6.10425e-14	4.35952
A_84_P869370	no_match	ENH1	NM_001085129	ref|Arabidopsis thaliana ENH1 (enhancer of sos3-1); metal ion binding / protein binding (ENH1) mRNA, complete cds [NM_001085129]	0.663827	4.61134	0.088781	7.59598e-14	-0.613487	4.10664	0.0852834	6.31481e-13	4.35899
A_84_P816137	AT5G64080	AT5G64080	NM_203260	ref|Arabidopsis thaliana protease inhibitor/seed storage/lipid transfer protein (LTP) family protein (AT5G64080) mRNA, complete cds [NM_203260]	0.687499	4.86967	0.0902385	2.5626e-14	-0.58524	3.84805	0.0836395	2.61169e-12	4.35886
A_84_P847209	no_match	NP231273	NP231273	tc|GB|AB010071.1|BAB08587.1 beta-1,3-glucanase-like protein [NP231273]	0.655931	4.52825	0.0863019	2.95184e-14	-0.621311	4.1813	0.0840544	1.4489e-13	4.35477
A_84_P14509	AT2G29120	ATGLR2.7	NM_128469	ref|Arabidopsis thaliana ATGLR2.7; intracellular ligand-gated ion channel (ATGLR2.7) mRNA, complete cds [NM_128469]	0.643837	4.40389	0.0860056	7.10097e-14	-0.633748	4.30277	0.0854032	1.16541e-13	4.35333
A_84_P812476	AT5G42530	TA29588_3702	TA29588_3702	tc|Rep: At2g25510/F13B15.17 - Arabidopsis thaliana (Mouse-ear cress), partial (41%) [TC388653]	0.661015	4.58158	0.0865484	2.2144e-14	-0.615093	4.12186	0.0835681	1.83387e-13	4.35172
A_84_P799568	AT5G09650	AV818122	AV818122	gb|AV818122 RAFL9 Arabidopsis thaliana cDNA clone RAFL09-97-A09 3', mRNA sequence [AV818122]	0.686649	4.86015	0.100734	9.33145e-12	-0.584672	3.84302	0.097658	2.13825e-09	4.35158
A_84_P847626	AT1G59990	AT1G59990	NM_104691	ref|Arabidopsis thaliana DEAD/DEAH box helicase, putative (RH22) (AT1G59990) mRNA, complete cds [NM_104691]	0.543901	3.49866	0.0963044	1.62577e-08	-0.716251	5.20297	0.110208	8.08008e-11	4.35081
A_84_P95346	AT5G52970	AT5G52970	NM_124675	ref|Arabidopsis thaliana thylakoid lumen 15.0 kDa protein (AT5G52970) mRNA, complete cds [NM_124675]	0.701565	5.02996	0.089292	3.93533e-15	-0.564842	3.67148	0.0804717	2.23251e-12	4.35072
A_84_P826179	AT2G21530	AT2G21530	NM_127725	ref|Arabidopsis thaliana forkhead-associated domain-containing protein / FHA domain-containing protein (AT2G21530) mRNA, complete cds [NM_127725]	0.668125	4.6572	0.0870313	1.63063e-14	-0.606832	4.04419	0.0830571	2.74793e-13	4.3507
A_84_P807778	no_match	TA27161_3702	TA27161_3702	Unknown	0.610887	4.08213	0.0833029	2.24519e-13	-0.663169	4.60435	0.0866924	2.0149e-14	4.34324
A_84_P14112	AT1G52290	AT1G52290	NM_104108	ref|Arabidopsis thaliana protein kinase family protein (AT1G52290) mRNA, complete cds [NM_104108]	0.654598	4.51438	0.0867749	4.57039e-14	-0.619763	4.16642	0.084707	2.54424e-13	4.3404
A_84_P803551	AT5G54160	ATOMT1	NM_124796	ref|Arabidopsis thaliana ATOMT1 (O-METHYLTRANSFERASE 1); caffeate O-methyltransferase/ myricetin 3'-O-methyltransferase/ quercetin 3-O-methyltransferase (ATOMT1) mRNA, complete cds [NM_124796]	0.594495	3.93093	0.082528	5.86632e-13	-0.676214	4.74476	0.0878138	1.35483e-14	4.33784
A_84_P807334	AT2G39730	RCA	NM_129531	ref|Arabidopsis thaliana RCA (RUBISCO ACTIVASE); ADP binding / ATP binding / enzyme regulator/ ribulose-1,5-bisphosphate carboxylase/oxygenase activator (RCA) mRNA, complete cds [NM_129531]	0.639528	4.36042	0.0852168	6.15597e-14	-0.634754	4.31275	0.0849225	7.74938e-14	4.33658
A_84_P13992	AT5G26860	LON1	NM_122568	ref|Arabidopsis thaliana LON1 (LON PROTEASE 1); ATP binding / ATP-dependent peptidase/ serine-type peptidase (LON1) mRNA, complete cds [NM_122568]	0.605745	4.03408	0.0837484	4.72743e-13	-0.66594	4.63383	0.0875464	2.8115e-14	4.33396
A_84_P765683	AT4G23215	EG511673	EG511673	gb|AYBII19TR pooled cDNA populations Arabidopsis thaliana cDNA, mRNA sequence [EG511673]	0.659672	4.56743	0.0864742	2.37423e-14	-0.611547	4.08834	0.0833624	2.20061e-13	4.32789
A_84_P154735	AT1G57610	AT1G57610	NM_202314	ref|Arabidopsis thaliana unknown protein (AT1G57610) mRNA, complete cds [NM_202314]	0.660542	4.57659	0.0866254	2.43539e-14	-0.610195	4.07563	0.083375	2.50437e-13	4.32611
A_84_P188764	AT4G04330, AT4G04320	AT4G04330	NM_116671	ref|Arabidopsis thaliana unknown protein (AT4G04330) mRNA, complete cds [NM_116671]	0.673336	4.71341	0.0873786	1.29868e-14	-0.595163	3.93698	0.0823264	4.85457e-13	4.3252
A_84_P579298	AT2G31840	AT2G31840	NM_128742	ref|Arabidopsis thaliana unknown protein (AT2G31840) mRNA, complete cds [NM_128742]	0.660589	4.57708	0.0865798	2.35078e-14	-0.609713	4.07112	0.0832954	2.48168e-13	4.3241
A_84_P10884	AT3G53260	PAL2	NM_115186	ref|Arabidopsis thaliana PAL2; phenylalanine ammonia-lyase (PAL2) mRNA, complete cds [NM_115186]	0.644715	4.41281	0.0854783	4.61263e-14	-0.626314	4.22974	0.0842868	1.07988e-13	4.32128
A_84_P505940	AT4G22830	AT4G22830	NM_118412	ref|Arabidopsis thaliana unknown protein (AT4G22830) mRNA, complete cds [NM_118412]	0.616968	4.13969	0.0837222	1.71619e-13	-0.653141	4.49926	0.086066	3.22793e-14	4.31947
A_84_P17374	AT3G04650	AT3G04650	NM_111337	ref|Arabidopsis thaliana oxidoreductase (AT3G04650) mRNA, complete cds [NM_111337]	0.620757	4.17596	0.0844839	2.0175e-13	-0.649566	4.46237	0.0864193	5.62874e-14	4.31917
A_84_P837902	AT2G35030	AT2G35030	NM_129055	ref|Arabidopsis thaliana pentatricopeptide (PPR) repeat-containing protein (AT2G35030) mRNA, complete cds [NM_129055]	0.690473	4.90313	0.112097	7.29203e-10	-0.572291	3.735	0.105137	5.23127e-08	4.31906
A_84_P84679	AT1G69520	AT1G69520	NM_105619	ref|Arabidopsis thaliana methyltransferase-related (AT1G69520) mRNA, complete cds [NM_105619]	0.633015	4.29551	0.0848741	8.7662e-14	-0.637743	4.34254	0.0852107	7.19218e-14	4.31902
A_84_P810735	AT1G70580	AOAT2	NM_202393	ref|Arabidopsis thaliana AOAT2 (ALANINE-2-OXOGLUTARATE AMINOTRANSFERASE 2); L-alanine:2-oxoglutarate aminotransferase/ glycine:2-oxoglutarate aminotran_ (AOAT2) mRNA, complete cds [NM_202393]	0.70344	5.05172	0.115309	1.05759e-09	-0.554512	3.58518	0.102169	5.71874e-08	4.31845
A_84_P559573	AT1G55140	AT1G55140	NM_104387	ref|Arabidopsis thaliana RNA binding / ribonuclease III (AT1G55140) mRNA, complete cds [NM_104387]	0.653999	4.50816	0.0863577	3.64318e-14	-0.615759	4.12818	0.083969	2.2477e-13	4.31817
A_84_P12309	AT1G67360	AT1G67360	NM_179525	ref|Arabidopsis thaliana rubber elongation factor (REF) family protein (AT1G67360) mRNA, complete cds [NM_179525]	0.652793	4.49565	0.0875461	8.88104e-14	-0.616769	4.13779	0.0854589	5.30925e-13	4.31672
A_84_P69244	AT2G45560	CYP76C1	NM_180109	ref|Arabidopsis thaliana CYP76C1; electron carrier/ heme binding / iron ion binding / monooxygenase (CYP76C1) mRNA, complete cds [NM_180109]	0.625749	4.22424	0.0864475	4.53741e-13	-0.643102	4.39645	0.0882336	3.13133e-13	4.31034
A_84_P10755	AT3G03060	AT3G03060	NM_111176	ref|Arabidopsis thaliana ATP binding / ATPase/ nucleoside-triphosphatase/ nucleotide binding (AT3G03060) mRNA, complete cds [NM_111176]	0.666621	4.6411	0.0942176	1.49091e-12	-0.599713	3.97844	0.0906326	3.6665e-11	4.30977
A_84_P867815	AT1G31190	IMPL1	NM_102857	ref|Arabidopsis thaliana IMPL1 (MYO-INOSITOL MONOPHOSPHATASE LIKE 1); 3'(2'),5'-bisphosphate nucleotidase/ inositol or phosphatidylinositol phosphatase_ (IMPL1) mRNA, complete cds [NM_102857]	0.658346	4.55351	0.0866624	3.03833e-14	-0.609086	4.06523	0.0835132	3.02486e-13	4.30937
A_84_P24100	AT3G47780	ATATH6	NM_114646	ref|Arabidopsis thaliana ATATH6; ATPase, coupled to transmembrane movement of substances / transporter (ATATH6) mRNA, complete cds [NM_114646]	0.671418	4.69264	0.0978354	6.75573e-12	-0.59337	3.92076	0.0924742	1.39353e-10	4.3067
A_84_P803388	AT4G23670	AT4G23670	BP661111	gb|BP661111 RAFL21 Arabidopsis thaliana cDNA clone RAFL21-04-K10 3', mRNA sequence [BP661111]	0.712563	5.15898	0.0911414	5.35774e-15	-0.538351	3.45423	0.0800273	1.73089e-11	4.3066
A_84_P17412	AT3G12930	AT3G12930	NM_112129	ref|Arabidopsis thaliana unknown protein (AT3G12930) mRNA, complete cds [NM_112129]	0.596889	3.95265	0.0824816	4.59985e-13	-0.667396	4.6494	0.0870354	1.74556e-14	4.30102
A_84_P867244	AT5G44550	AT5G44550	NM_123822	ref|Arabidopsis thaliana integral membrane family protein (AT5G44550) mRNA, complete cds [NM_123822]	0.713953	5.1755	0.0925194	1.19302e-14	-0.534763	3.42581	0.0810191	4.09896e-11	4.30066
A_84_P807456	AT1G54010, AT1G54000	AT1G54000	NM_104277	ref|Arabidopsis thaliana myrosinase-associated protein, putative (AT1G54000) mRNA, complete cds [NM_104277]	0.571302	3.72651	0.0834431	7.56232e-12	-0.687949	4.87471	0.090866	3.70291e-14	4.30061
A_84_P740964	AT5G08760	AT5G08760	NM_001085080	ref|Arabidopsis thaliana unknown protein (AT5G08760) mRNA, complete cds [NM_001085080]	0.679131	4.77673	0.0877588	1.00513e-14	-0.581974	3.81921	0.0815001	9.28079e-13	4.29797
A_84_P11404	AT1G54820	AT1G54820	NM_104355	ref|Arabidopsis thaliana protein kinase family protein (AT1G54820) mRNA, complete cds [NM_104355]	0.659927	4.57011	0.0865442	2.43448e-14	-0.604526	4.02277	0.0829729	3.19724e-13	4.29644
A_84_P19932	AT1G11790	ADT1	NM_001035947	ref|Arabidopsis thaliana ADT1 (arogenate dehydratase 1); arogenate dehydratase/ prephenate dehydratase (ADT1) mRNA, complete cds [NM_001035947]	0.625043	4.21739	0.0843378	1.25173e-13	-0.64084	4.37361	0.0853934	6.16316e-14	4.2955
A_84_P297994	AT1G52510	AT1G52510	NM_104129	ref|Arabidopsis thaliana hydrolase, alpha/beta fold family protein (AT1G52510) mRNA, complete cds [NM_104129]	0.692164	4.92225	0.0886403	5.77911e-15	-0.564281	3.66674	0.0804247	2.27882e-12	4.2945
A_84_P20472	AT4G27520	AT4G27520	NM_118887	ref|Arabidopsis thaliana plastocyanin-like domain-containing protein (AT4G27520) mRNA, complete cds [NM_118887]	0.655619	4.525	0.086192	2.81634e-14	-0.608889	4.06339	0.0831753	2.46962e-13	4.2942
A_84_P14882	AT1G06620	AT1G06620	NM_100539	ref|Arabidopsis thaliana 2-oxoglutarate-dependent dioxygenase, putative (AT1G06620) mRNA, complete cds [NM_100539]	0.638736	4.35248	0.0900121	1.28308e-12	-0.626785	4.23433	0.0891132	2.01296e-12	4.29341
A_84_P814188	no_match	GDCH	AK318982	gb|Arabidopsis thaliana AT2G35370 mRNA, complete cds, clone: RAFL22-33-P06 [AK318982]	0.630972	4.27536	0.0845881	8.6948e-14	-0.634412	4.30935	0.0848102	7.41131e-14	4.29235
A_84_P707201	AT2G33847	AT2G33847	NM_001084532	ref|Arabidopsis thaliana unknown protein (AT2G33847) mRNA, complete cds [NM_001084532]	0.620234	4.17094	0.0876741	1.50186e-12	-0.644779	4.41346	0.0899921	7.78768e-13	4.2922
A_84_P20023	AT1G07180	NDA1	NM_100592	ref|Arabidopsis thaliana NDA1 (ALTERNATIVE NAD(P)H DEHYDROGENASE 1); NADH dehydrogenase (NDA1) mRNA, complete cds [NM_100592]	0.623733	4.20468	0.0841484	1.24129e-13	-0.64093	4.37452	0.0852623	5.59795e-14	4.2896
A_84_P19024	AT1G71880	SUC1	NM_105846	ref|Arabidopsis thaliana SUC1 (Sucrose-proton symporter 1); carbohydrate transmembrane transporter/ sucrose:hydrogen symporter/ sugar:hydrogen symporter (SUC1) mRNA, complete cds [NM_105846]	0.627624	4.24252	0.0843939	1.03122e-13	-0.636736	4.33248	0.0849833	6.75807e-14	4.2875
A_84_P199724	AT5G43630	TZP	NM_123729	ref|Arabidopsis thaliana TZP; DNA binding / nucleic acid binding / zinc ion binding (TZP) mRNA, complete cds [NM_123729]	0.629315	4.25907	0.0848092	1.168e-13	-0.634393	4.30916	0.0851172	9.11266e-14	4.28412
A_84_P851062	no_match	A_84_P851062	A_84_P851062	Unknown	0.658492	4.55504	0.0883218	8.94622e-14	-0.603191	4.01043	0.0850243	1.29975e-12	4.28273
A_84_P71934	AT1G08050	AT1G08050	NM_100679	ref|Arabidopsis thaliana zinc finger (C3HC4-type RING finger) family protein (AT1G08050) mRNA, complete cds [NM_100679]	0.648361	4.45001	0.0866076	7.08995e-14	-0.614391	4.1152	0.0844457	3.44933e-13	4.28261
A_84_P11088	AT5G01770	RAPTOR2	NM_120255	ref|Arabidopsis thaliana RAPTOR2 (RAPTOR2); binding / nucleotide binding (RAPTOR2) mRNA, complete cds [NM_120255]	0.597573	3.95889	0.0890104	1.89988e-11	-0.663102	4.60365	0.0924073	7.18507e-13	4.28127
A_84_P81839	AT1G63970	ISPF	NM_180640	ref|Arabidopsis thaliana ISPF; 2-C-methyl-D-erythritol 2,4-cyclodiphosphate synthase (ISPF) mRNA, complete cds [NM_180640]	0.640671	4.37191	0.0852254	5.58858e-14	-0.622194	4.1898	0.0840365	1.32291e-13	4.28086
A_84_P501191	AT2G27402	AT2G27402	NM_201818	ref|Arabidopsis thaliana unknown protein (AT2G27402) mRNA, complete cds [NM_201818]	0.634799	4.3132	0.0849658	7.94462e-14	-0.6277	4.24327	0.0845113	1.10741e-13	4.27823
A_84_P11543	AT1G27880	AT1G27880	NM_102553	ref|Arabidopsis thaliana ATP-dependent DNA helicase, putative (AT1G27880) mRNA, complete cds [NM_102553]	0.667907	4.65487	0.0984716	1.17916e-11	-0.591129	3.90058	0.0937607	2.88832e-10	4.27773
A_84_P108002	AT1G18060	AT1G18060	NM_101668	ref|Arabidopsis thaliana unknown protein (AT1G18060) mRNA, complete cds [NM_101668]	0.634492	4.31015	0.0848212	7.41263e-14	-0.62787	4.24492	0.0843949	1.00941e-13	4.27753
A_84_P19533	AT4G29060	emb2726	NM_119050	ref|Arabidopsis thaliana emb2726 (embryo defective 2726); RNA binding / translation elongation factor (emb2726) mRNA, complete cds [NM_119050]	0.606137	4.03773	0.0830022	2.82134e-13	-0.654774	4.51621	0.0861366	2.9255e-14	4.27697
A_84_P804094	AT3G04790	A_84_P804094	A_84_P804094	Unknown	0.771761	5.91236	0.117646	5.37934e-11	-0.421005	2.63636	0.0848384	6.96137e-07	4.27436
A_84_P17802	AT5G41612, AT5G41610	ATCHX18	NM_123525	ref|Arabidopsis thaliana ATCHX18; monovalent cation:proton antiporter/ sodium:hydrogen antiporter (ATCHX18) mRNA, complete cds [NM_123525]	0.65262	4.49386	0.0925799	1.79875e-12	-0.607289	4.04845	0.0897601	1.32676e-11	4.27116
A_84_P845275	AT4G18520	AT4G18520	NM_117966	ref|Arabidopsis thaliana unknown protein (AT4G18520) mRNA, complete cds [NM_117966]	0.781957	6.05281	0.165513	2.30732e-06	-0.395887	2.48821	0.135366	0.00344931	4.27051
A_84_P828737	AT4G23260	AT4G23260	NM_118455	ref|Arabidopsis thaliana ATP binding / protein kinase/ protein serine/threonine kinase/ protein tyrosine kinase (AT4G23260) mRNA, complete cds [NM_118455]	0.656097	4.52999	0.086392	3.09167e-14	-0.602251	4.00176	0.0829332	3.81751e-13	4.26587
A_84_P577078	AT5G35480	AT5G35480	NM_122939	ref|Arabidopsis thaliana unknown protein (AT5G35480) mRNA, complete cds [NM_122939]	0.682807	4.81734	0.0881546	9.5157e-15	-0.569882	3.71434	0.0809352	1.90576e-12	4.26584
A_84_P249065	AT4G33520	PAA1	NM_119506	ref|Arabidopsis thaliana PAA1 (P-TYPE ATP-ASE 1); ATPase, coupled to transmembrane movement of ions, phosphorylative mechanism / copper ion transmembra_ (PAA1) mRNA, complete cds [NM_119506]	0.686349	4.85678	0.0882466	7.39007e-15	-0.565068	3.6734	0.0804725	2.18909e-12	4.26509
A_84_P89469	AT1G60600	ABC4	NM_001124046	ref|Arabidopsis thaliana ABC4 (ABERRANT CHLOROPLAST DEVELOPMENT 4); 1,4-dihydroxy-2-naphthoate octaprenyltransferase/ prenyltransferase (ABC4) mRNA, complete cds [NM_001124046]	0.621711	4.18515	0.084088	1.42934e-13	-0.637205	4.33716	0.0850847	6.93647e-14	4.26115
A_84_P548542	AT4G30090	emb1353	NM_119155	ref|Arabidopsis thaliana emb1353 (embryo defective 1353) (emb1353) mRNA, complete cds [NM_119155]	0.65328	4.5007	0.086887	5.53098e-14	-0.602877	4.00753	0.0835915	5.5062e-13	4.25411
A_84_P757545	AT2G22335	A_84_P757545	A_84_P757545	Unknown	0.715819	5.19779	0.141695	4.37561e-07	-0.519882	3.31041	0.132832	9.08428e-05	4.2541
A_84_P812958	AT4G04020	FIB	NM_116640	ref|Arabidopsis thaliana FIB (FIBRILLIN); structural molecule (FIB) mRNA, complete cds [NM_116640]	0.690377	4.90204	0.0891486	9.62528e-15	-0.555351	3.59212	0.080576	5.49086e-12	4.24708
A_84_P550644	AT1G21350	AT1G21350	NM_101987	ref|Arabidopsis thaliana antioxidant/ oxidoreductase (AT1G21350) mRNA, complete cds [NM_101987]	0.625505	4.22188	0.0843045	1.17481e-13	-0.630523	4.27093	0.0846329	9.32797e-14	4.2464
A_84_P830141	AT5G08400	AT5G08400	NM_120924	ref|Arabidopsis thaliana unknown protein (AT5G08400) mRNA, complete cds [NM_120924]	0.6496	4.46272	0.0860751	4.45741e-14	-0.604085	4.0187	0.0831876	3.82182e-13	4.24071
A_84_P15222	AT1G65060	4CL3	NM_179513	ref|Arabidopsis thaliana 4CL3; 4-coumarate-CoA ligase (4CL3) mRNA, complete cds [NM_179513]	0.46328	2.90589	0.0799734	6.91713e-09	-0.746252	5.5751	0.0977388	2.2552e-14	4.2405
A_84_P527859	AT2G38720	MAP65-5	NM_129429	ref|Arabidopsis thaliana MAP65-5 (MICROTUBULE-ASSOCIATED PROTEIN 65-5); microtubule binding (MAP65-5) mRNA, complete cds [NM_129429]	0.551328	3.559	0.104246	1.23164e-07	-0.692051	4.92097	0.113751	1.17276e-09	4.23999
A_84_P168633	AT3G21930, AT3G21920	AT3G21920	NM_113088	ref|Arabidopsis thaliana pollen coat receptor kinase, putative (AT3G21920) mRNA, complete cds [NM_113088]	0.648773	4.45423	0.0932553	3.47703e-12	-0.604247	4.02019	0.0917578	4.54167e-11	4.23721
A_84_P867329	AT2G14880	AT2G14880	NM_127052	ref|Arabidopsis thaliana SWIB complex BAF60b domain-containing protein (AT2G14880) mRNA, complete cds [NM_127052]	0.591373	3.90277	0.0820903	5.85e-13	-0.659812	4.56891	0.0864795	2.35304e-14	4.23584
A_84_P310443	AT1G14260	AT1G14260	NM_179329	ref|Arabidopsis thaliana zinc finger (C3HC4-type RING finger) family protein (AT1G14260) mRNA, complete cds [NM_179329]	0.450673	2.82276	0.0988988	5.19099e-06	-0.751815	5.64696	0.129639	6.66014e-09	4.23486
A_84_P21127	AT2G24390	AT2G24390	NM_128000	ref|Arabidopsis thaliana unknown protein (AT2G24390) mRNA, complete cds [NM_128000]	0.615747	4.12807	0.083966	2.24561e-13	-0.636598	4.33109	0.0853414	8.69023e-14	4.22958
A_84_P23160	AT3G49370	AT3G49370	NM_114797	ref|Arabidopsis thaliana calcium-dependent protein kinase, putative / CDPK, putative (AT3G49370) mRNA, complete cds [NM_114797]	0.62979	4.26373	0.106051	2.87567e-09	-0.621804	4.18605	0.0986923	2.96823e-10	4.22489
A_84_P14901	AT5G11450	AT5G11450	NM_121183	ref|Arabidopsis thaliana oxygen-evolving complex-related (AT5G11450) mRNA, complete cds [NM_121183]	0.626221	4.22883	0.0842926	1.09316e-13	-0.625334	4.22021	0.0842368	1.14047e-13	4.22452
A_84_P799867	AT4G27700	AT4G27700	BP661484	gb|BP661484 RAFL21 Arabidopsis thaliana cDNA clone RAFL21-07-G17 3', mRNA sequence [BP661484]	0.602118	4.00053	0.100098	1.79605e-09	-0.648144	4.44779	0.111365	5.88432e-09	4.22416
A_84_P23512	AT5G50950	AT5G50950	NM_124474	ref|Arabidopsis thaliana fumarate hydratase, putative / fumarase, putative (AT5G50950) mRNA, complete cds [NM_124474]	0.639183	4.35695	0.0851512	6.07571e-14	-0.611814	4.09085	0.0834027	2.20637e-13	4.2239
A_84_P772805	AT1G21350	AT1G21350	NM_101987	ref|Arabidopsis thaliana antioxidant/ oxidoreductase (AT1G21350) mRNA, complete cds [NM_101987]	0.661322	4.58482	0.0867552	2.48136e-14	-0.586829	3.86215	0.0820441	8.5146e-13	4.22348
A_84_P22977	AT2G23000	scpl10	NM_127865	ref|Arabidopsis thaliana scpl10 (serine carboxypeptidase-like 10); serine-type carboxypeptidase (scpl10) mRNA, complete cds [NM_127865]	0.629407	4.25998	0.085694	2.06034e-13	-0.621865	4.18663	0.08528	3.05298e-13	4.22331
A_84_P10823	AT3G23940	AT3G23940	NM_113299	ref|Arabidopsis thaliana dehydratase family (AT3G23940) mRNA, complete cds [NM_113299]	0.650756	4.47462	0.0858791	3.52047e-14	-0.598656	3.96877	0.0825403	4.07981e-13	4.22169
A_84_P502953	AT2G20540	AT2G20540	NM_127614	ref|Arabidopsis thaliana pentatricopeptide (PPR) repeat-containing protein (AT2G20540) mRNA, complete cds [NM_127614]	0.726408	5.32608	0.142849	3.67359e-07	-0.491427	3.10047	0.132737	0.00021368	4.21327
A_84_P821141	AT1G31190	IMPL1	NM_102857	ref|Arabidopsis thaliana IMPL1 (MYO-INOSITOL MONOPHOSPHATASE LIKE 1); 3'(2'),5'-bisphosphate nucleotidase/ inositol or phosphatidylinositol phosphatase_ (IMPL1) mRNA, complete cds [NM_102857]	0.614276	4.11411	0.0840172	2.64558e-13	-0.634346	4.3087	0.0853107	1.04006e-13	4.2114
A_84_P15660	AT4G01230	AT4G01230	NM_116353	ref|Arabidopsis thaliana reticulon family protein (RTNLB7) (AT4G01230) mRNA, complete cds [NM_116353]	0.681936	4.80769	0.218612	0.0018123	-0.557655	3.61123	0.201932	0.00575194	4.20946
A_84_P15533	AT1G12800	AT1G12800	NM_101150	ref|Arabidopsis thaliana S1 RNA-binding domain-containing protein (AT1G12800) mRNA, complete cds [NM_101150]	0.620717	4.17558	0.0839374	1.41416e-13	-0.627498	4.24129	0.0843743	1.02936e-13	4.20844
A_84_P807767	AT2G46820	PSI-P	NM_130248	ref|Arabidopsis thaliana PSI-P (PHOTOSYSTEM I P SUBUNIT); DNA binding (PSI-P) mRNA, complete cds [NM_130248]	0.592611	3.91392	0.0821561	5.46365e-13	-0.653081	4.49864	0.0860251	3.156e-14	4.20628
A_84_P84999	AT3G28580	AT3G28580	NM_113778	ref|Arabidopsis thaliana AAA-type ATPase family protein (AT3G28580) mRNA, complete cds [NM_113778]	0.618524	4.15455	0.0839188	1.69991e-13	-0.62868	4.25285	0.0845967	1.07376e-13	4.2037
A_84_P21207	AT3G26570	PHT2;1	NM_180302	ref|Arabidopsis thaliana PHT2;1 (PHOSPHATE TRANSPORTER 2;1); low affinity phosphate transmembrane transporter (PHT2;1) mRNA, complete cds [NM_180302]	0.618564	4.15493	0.0837904	1.55602e-13	-0.628635	4.25241	0.0844353	9.68209e-14	4.20367
A_84_P605223	AT3G05625	AT3G05625	NM_148689	ref|Arabidopsis thaliana binding (AT3G05625) mRNA, complete cds [NM_148689]	0.524819	3.34826	0.0926276	1.46254e-08	-0.704035	5.05865	0.102929	7.91965e-12	4.20345
A_84_P788220	AT2G32230	AT2G32230	NM_179855	ref|Arabidopsis thaliana pentatricopeptide (PPR) repeat-containing protein (AT2G32230) mRNA, complete cds [NM_179855]	0.6212	4.18022	0.0845182	1.98362e-13	-0.625563	4.22243	0.084807	1.62739e-13	4.20133
A_84_P22789	AT1G22410	AT1G22410	NM_102090	ref|Arabidopsis thaliana 2-dehydro-3-deoxyphosphoheptonate aldolase, putative / 3-deoxy-D-arabino-heptulosonate 7-phosphate synthase, putative / DAHP s_ (AT1G22410) mRNA, complete cds [NM_102090]	0.600978	3.99004	0.0826878	3.64751e-13	-0.644616	4.4118	0.0854793	4.65693e-14	4.20092
A_84_P100456	AT1G07050	AT1G07050	NM_100579	ref|Arabidopsis thaliana CONSTANS-like protein-related (AT1G07050) mRNA, complete cds [NM_100579]	0.553077	3.57336	0.0839171	4.37608e-11	-0.68368	4.82703	0.0923955	1.367e-13	4.20019
A_84_P15864	AT5G18470	AT5G18470	NM_121852	ref|Arabidopsis thaliana curculin-like (mannose-binding) lectin family protein (AT5G18470) mRNA, complete cds [NM_121852]	0.565504	3.67709	0.0804969	2.1382e-12	-0.674205	4.72286	0.087428	1.24301e-14	4.19997
A_84_P17986	AT1G23100	AT1G23100	NM_102158	ref|Arabidopsis thaliana 10 kDa chaperonin, putative (AT1G23100) mRNA, complete cds [NM_102158]	0.601313	3.99312	0.0844274	1.0618e-12	-0.643807	4.40359	0.0873237	1.67267e-13	4.19836
A_84_P305170	AT3G59780	AT3G59780	NM_115840	ref|Arabidopsis thaliana unknown protein (AT3G59780) mRNA, complete cds [NM_115840]	0.612956	4.10163	0.083436	2.03576e-13	-0.632637	4.29178	0.0846959	8.04897e-14	4.1967
A_84_P788656	no_match	CNS0A6XE	CNS0A6XE	Unknown	0.612752	4.0997	0.083697	2.45991e-13	-0.632228	4.28774	0.0849483	9.87903e-14	4.19372
A_84_P869374	no_match	AT4G16410	NM_117736	ref|Arabidopsis thaliana unknown protein (AT4G16410) mRNA, complete cds [NM_117736]	0.652251	4.49005	0.0859742	3.28417e-14	-0.590114	3.89147	0.0820051	6.19777e-13	4.19076
A_84_P757998	AT2G20562	AT2G20562	NM_001084456	ref|Arabidopsis thaliana unknown protein (AT2G20562) mRNA, complete cds [NM_001084456]	0.666459	4.63937	0.0869166	1.74974e-14	-0.572608	3.73773	0.0809339	1.49448e-12	4.18855
A_84_P851136	AT1G61420, AT1G61415	AT1G61420	NM_104823	ref|Arabidopsis thaliana S-locus lectin protein kinase family protein (AT1G61420) mRNA, complete cds [NM_104823]	0.600992	3.99018	0.0831542	4.92184e-13	-0.641726	4.38254	0.0856928	6.95676e-14	4.18636
A_84_P595029	AT1G56250	AtPP2-B14	NM_104504	ref|Arabidopsis thaliana AtPP2-B14 (Phloem protein 2-B14); carbohydrate binding (AtPP2-B14) mRNA, complete cds [NM_104504]	0.639347	4.3586	0.0851406	5.94413e-14	-0.60233	4.00248	0.0827756	3.42193e-13	4.18054
A_84_P529186	AT5G44575	AT5G44575	NM_180589	ref|Arabidopsis thaliana unknown protein (AT5G44575) mRNA, complete cds [NM_180589]	0.651479	4.48208	0.0943322	4.97733e-12	-0.588505	3.87709	0.0938391	3.57742e-10	4.17958
A_84_P835034	AT5G48450	sks3	NM_124220	ref|Arabidopsis thaliana sks3 (SKU5 Similar 3); copper ion binding / oxidoreductase (sks3) mRNA, complete cds [NM_124220]	0.668373	4.65986	0.241382	0.00562381	-0.566539	3.68586	0.206639	0.00611241	4.17286
A_84_P21020	AT1G64150	AT1G64150	NM_105088	ref|Arabidopsis thaliana unknown protein (AT1G64150) mRNA, complete cds [NM_105088]	0.590119	3.89152	0.0820788	6.49527e-13	-0.648556	4.45201	0.0858034	4.07325e-14	4.17176
A_84_P853567	AT5G28500	AT5G28500	NM_122733	ref|Arabidopsis thaliana unknown protein (AT5G28500) mRNA, complete cds [NM_122733]	0.640718	4.37238	0.0892983	7.22906e-13	-0.598599	3.96825	0.0866623	4.94103e-12	4.17032
A_84_P826147	AT2G42760	AT2G42760	NM_129837	ref|Arabidopsis thaliana unknown protein (AT2G42760) mRNA, complete cds [NM_129837]	0.610954	4.08276	0.0834863	2.51673e-13	-0.628749	4.25353	0.0846039	1.07225e-13	4.16814
A_84_P608304	AT5G54710	AT5G54710	NM_124852	ref|Arabidopsis thaliana ankyrin repeat family protein (AT5G54710) mRNA, complete cds [NM_124852]	0.671151	4.68977	0.0872245	1.42014e-14	-0.561346	3.64205	0.0802476	2.64922e-12	4.16591
A_84_P180444	AT3G23400	AT3G23400	NM_113243	ref|Arabidopsis thaliana plastid-lipid associated protein PAP / fibrillin family protein (AT3G23400) mRNA, complete cds [NM_113243]	0.638815	4.35327	0.0850945	6.04406e-14	-0.599215	3.97388	0.0825699	3.95594e-13	4.16357
A_84_P11610	AT2G31170	SYCO_ARATH	NM_001084517	ref|Arabidopsis thaliana SYCO ARATH; ATP binding / aminoacyl-tRNA ligase/ cysteine-tRNA ligase/ nucleotide binding (SYCO ARATH) mRNA, complete cds [NM_001084517]	0.580741	3.80839	0.0816751	1.15723e-12	-0.654857	4.51707	0.0863998	3.47192e-14	4.16273
A_84_P857284	AT5G55280	FTSZ1-1	NM_124910	ref|Arabidopsis thaliana FTSZ1-1; protein binding / structural molecule (FTSZ1-1) mRNA, complete cds [NM_124910]	0.647931	4.4456	0.093032	3.29348e-12	-0.588333	3.87555	0.089139	4.10671e-11	4.16058
A_84_P836767	AT2G39470	PPL2	NM_001084553	ref|Arabidopsis thaliana PPL2 (PsbP-like protein 2); calcium ion binding (PPL2) mRNA, complete cds [NM_001084553]	0.578745	3.79092	0.0814691	1.21321e-12	-0.656109	4.53012	0.0864016	3.10858e-14	4.16052
A_84_P13015	AT5G12910	AT5G12910	NM_121294	ref|Arabidopsis thaliana histone H3, putative (AT5G12910) mRNA, complete cds [NM_121294]	0.592963	3.91708	0.0825545	6.83545e-13	-0.643788	4.4034	0.0858264	6.33073e-14	4.16024
A_84_P611437	AT3G05550	AT3G05550	NM_111428	ref|Arabidopsis thaliana hypoxia-responsive family protein (AT3G05550) mRNA, complete cds [NM_111428]	0.58983	3.88893	0.0862883	8.1679e-12	-0.646148	4.42739	0.0903871	8.76215e-13	4.15816
A_84_P14902	AT5G11670	ATNADP-ME2	NM_121205	ref|Arabidopsis thaliana ATNADP-ME2 (NADP-malic enzyme 2); malate dehydrogenase (oxaloacetate-decarboxylating) (NADP+)/ malic enzyme/ oxidoreductase, a_ (ATNADP-ME2) mRNA, complete cds [NM_121205]	0.656617	4.53542	0.0862576	2.69307e-14	-0.577476	3.77986	0.0812228	1.16225e-12	4.15764
A_84_P766355	AT5G39680	EMB2744	NM_123330	ref|Arabidopsis thaliana EMB2744 (EMBRYO DEFECTIVE 2744) (EMB2744) mRNA, complete cds [NM_123330]	0.662606	4.5984	0.0936671	1.50469e-12	-0.569462	3.71075	0.0874515	7.42797e-11	4.15458
A_84_P22826	AT1G19650	AT1G19650	NM_001123842	ref|Arabidopsis thaliana SEC14 cytosolic factor, putative / phosphoglyceride transfer protein, putative (AT1G19650) mRNA, complete cds [NM_001123842]	0.567738	3.69605	0.0812866	2.86076e-12	-0.663495	4.60782	0.0874895	3.35794e-14	4.15193
A_84_P85299	AT5G61130	PDCB1	NM_125506	ref|Arabidopsis thaliana PDCB1 (PLASMODESMATA CALLOSE-BINDING PROTEIN 1); callose binding / polysaccharide binding (PDCB1) mRNA, complete cds [NM_125506]	0.577947	3.78396	0.0812895	1.16262e-12	-0.655062	4.51921	0.0861973	2.97114e-14	4.15159
A_84_P23261	AT4G12120	SEC1B	NM_117282	ref|Arabidopsis thaliana SEC1B; protein transporter (SEC1B) mRNA, complete cds [NM_117282]	0.602529	4.00432	0.0829932	3.87153e-13	-0.633336	4.29868	0.0849849	9.17023e-14	4.1515
A_84_P18359	AT3G25250	AGC2-1	NM_113431	ref|Arabidopsis thaliana AGC2-1 (OXIDATIVE SIGNAL-INDUCIBLE1); kinase (AGC2-1) mRNA, complete cds [NM_113431]	0.590229	3.8925	0.0820286	6.22757e-13	-0.644393	4.40954	0.0854791	4.75028e-14	4.15102
A_84_P255420	AT4G15233	TC393396	TC393396	tc|Rep: ATP binding / ATPase/ nucleoside-triphosphatase/ nucleotide binding - Arabidopsis thaliana, complete [TC393396]	0.659723	4.56797	0.0868676	3.08798e-14	-0.571189	3.72554	0.0812824	2.10687e-12	4.14675
A_84_P582591	AT1G08840	emb2411	NM_100758	ref|Arabidopsis thaliana emb2411 (embryo defective 2411); ATP binding / ATP-dependent DNA helicase/ DNA binding (emb2411) mRNA, complete cds [NM_100758]	0.588313	3.87537	0.0874259	1.70507e-11	-0.644861	4.4143	0.0914373	1.75735e-12	4.14483
A_84_P817361	AT1G32990	PRPL11	NM_103032	ref|Arabidopsis thaliana PRPL11 (PLASTID RIBOSOMAL PROTEIN L11); structural constituent of ribosome (PRPL11) mRNA, complete cds [NM_103032]	0.6004	3.98474	0.0826453	3.73648e-13	-0.633874	4.30401	0.0847756	7.59935e-14	4.14438
A_84_P15956	AT5G54270	LHCB3	NM_124807	ref|Arabidopsis thaliana LHCB3 (LIGHT-HARVESTING CHLOROPHYLL B-BINDING PROTEIN 3); structural molecule (LHCB3) mRNA, complete cds [NM_124807]	0.62642	4.23077	0.0842914	1.07299e-13	-0.60604	4.03682	0.0829953	2.83327e-13	4.1338
A_84_P813990	AT4G30530	AT4G30530	NM_119199	ref|Arabidopsis thaliana defense-related protein, putative (AT4G30530) mRNA, complete cds [NM_119199]	0.689084	4.88747	0.0884292	6.56992e-15	-0.52715	3.36628	0.0782318	1.60241e-11	4.12687
A_84_P20601	AT5G23310	FSD3	NM_122237	ref|Arabidopsis thaliana FSD3 (FE SUPEROXIDE DISMUTASE 3); superoxide dismutase (FSD3) mRNA, complete cds [NM_122237]	0.625715	4.22391	0.0848045	1.60291e-13	-0.605264	4.02962	0.0835116	4.24028e-13	4.12677
A_84_P784970	AT1G52510	AT1G52510	NM_104129	ref|Arabidopsis thaliana hydrolase, alpha/beta fold family protein (AT1G52510) mRNA, complete cds [NM_104129]	0.561735	3.64532	0.0802807	2.61245e-12	-0.662799	4.60044	0.0866784	2.06287e-14	4.12288
A_84_P526341	AT4G22890	PGR5-LIKE_A	NM_179091	ref|Arabidopsis thaliana PGR5-LIKE A (PGR5-LIKE A) mRNA, complete cds [NM_179091]	0.586713	3.86112	0.081791	7.31978e-13	-0.641851	4.38381	0.0852903	5.25225e-14	4.12246
A_84_P857589	AT1G74730	AT1G74730	NM_106131	ref|Arabidopsis thaliana unknown protein (AT1G74730) mRNA, complete cds [NM_106131]	0.618824	4.15743	0.0838522	1.58355e-13	-0.61134	4.0864	0.0833814	2.26986e-13	4.12191
A_84_P10250	AT5G44870	AT5G44870	NM_123855	ref|Arabidopsis thaliana disease resistance protein (TIR-NBS-LRR class), putative (AT5G44870) mRNA, complete cds [NM_123855]	0.629872	4.26454	0.0845284	9.22158e-14	-0.599572	3.97715	0.0826072	3.92541e-13	4.12084
A_84_P18274	AT2G39220	PLP6	NM_129480	ref|Arabidopsis thaliana PLP6 (PATATIN-LIKE PROTEIN 6); nutrient reservoir (PLP6) mRNA, complete cds [NM_129480]	0.605286	4.02983	0.0830279	3.09587e-13	-0.624167	4.20888	0.0842413	1.2699e-13	4.11936
A_84_P15034	AT1G01790	KEA1	NM_100062	ref|Arabidopsis thaliana KEA1 (K EFFLUX ANTIPORTER 1); potassium ion transmembrane transporter/ potassium:hydrogen antiporter (KEA1) mRNA, complete cds [NM_100062]	0.59737	3.95704	0.0826862	5.02776e-13	-0.631582	4.28136	0.0848631	9.89031e-14	4.1192
A_84_P758556	AT2G35658	AT2G35658	NM_001124975	ref|Arabidopsis thaliana unknown protein (AT2G35658) mRNA, complete cds [NM_001124975]	0.659732	4.56806	0.0864782	2.36797e-14	-0.56451	3.66868	0.0804536	2.27335e-12	4.11837
A_84_P22695	AT1G11130	SUB	NM_100986	ref|Arabidopsis thaliana SUB (STRUBBELIG); protein binding / receptor signaling protein serine/threonine kinase (SUB) mRNA, complete cds [NM_100986]	0.59845	3.96689	0.0832586	6.58208e-13	-0.629617	4.26204	0.0852436	1.51202e-13	4.11446
A_84_P10997	AT4G23310	AT4G23310	NM_118460	ref|Arabidopsis thaliana receptor-like protein kinase, putative (AT4G23310) mRNA, complete cds [NM_118460]	0.702026	5.03531	0.102692	8.13034e-12	-0.503729	3.18955	0.0928855	5.85682e-08	4.11243
A_84_P806566	no_match	TA26506_3702	TA26506_3702	Unknown	0.615765	4.12824	0.0836107	1.7759e-13	-0.612313	4.09556	0.0833916	2.09451e-13	4.1119
A_84_P758693	AT2G35658	AT2G35658	NM_001124974	ref|Arabidopsis thaliana unknown protein (AT2G35658) mRNA, complete cds [NM_001124974]	0.651283	4.48005	0.085918	3.44787e-14	-0.573275	3.74348	0.0809795	1.44923e-12	4.11177
A_84_P85859	AT3G14190	AT3G14190	NM_112275	ref|Arabidopsis thaliana unknown protein (AT3G14190) mRNA, complete cds [NM_112275]	0.661947	4.59142	0.0873493	3.50483e-14	-0.560123	3.63181	0.0810268	4.7513e-12	4.11162
A_84_P863231	AT3G01500	CA1	NM_180160	ref|Arabidopsis thaliana CA1 (CARBONIC ANHYDRASE 1); carbonate dehydratase/ zinc ion binding (CA1) mRNA, complete cds [NM_180160]	0.681083	4.79825	0.0878885	9.23309e-15	-0.534461	3.42343	0.0786552	1.08321e-11	4.11084
A_84_P223559	AT2G14560	LURP1	NM_127019	ref|Arabidopsis thaliana LURP1 (LATE UPREGULATED IN RESPONSE TO HYALOPERONOSPORA PARASITICA) (LURP1) mRNA, complete cds [NM_127019]	0.653094	4.49877	0.0862064	3.56551e-14	-0.57046	3.71929	0.0809872	1.87027e-12	4.10903
A_84_P17604	AT4G20770	AT4G20770	NM_118195	ref|Arabidopsis thaliana pentatricopeptide (PPR) repeat-containing protein (AT4G20770) mRNA, complete cds [NM_118195]	0.560849	3.63788	0.15897	0.000418672	-0.659797	4.56874	0.20876	0.00157471	4.10331
A_84_P589554	AT5G36930	AT5G36930	NM_001125847	ref|Arabidopsis thaliana disease resistance protein (TIR-NBS-LRR class), putative (AT5G36930) mRNA, complete cds [NM_001125847]	0.626423	4.2308	0.0846854	1.39238e-13	-0.599401	3.97559	0.0829984	5.12898e-13	4.10319
A_84_P756393	AT2G34090	MEE18	NM_201866	ref|Arabidopsis thaliana MEE18 (maternal effect embryo arrest 18) (MEE18) mRNA, complete cds [NM_201866]	0.583119	3.8293	0.0816222	9.05736e-13	-0.641043	4.37565	0.0852939	5.66129e-14	4.10247
A_84_P151828	AT5G58250	AT5G58250	NM_125210	ref|Arabidopsis thaliana unknown protein (AT5G58250) mRNA, complete cds [NM_125210]	0.653433	4.50228	0.0860497	3.10973e-14	-0.568275	3.70062	0.0806651	1.85646e-12	4.10145
A_84_P16702	AT4G30530	AT4G30530	NM_119199	ref|Arabidopsis thaliana defense-related protein, putative (AT4G30530) mRNA, complete cds [NM_119199]	0.593383	3.92087	0.0822035	5.25796e-13	-0.631505	4.28061	0.0846189	8.46162e-14	4.10074
A_84_P14449	AT2G34810	AT2G34810	NM_129034	ref|Arabidopsis thaliana FAD-binding domain-containing protein (AT2G34810) mRNA, complete cds [NM_129034]	0.567902	3.69745	0.0816155	3.44499e-12	-0.653527	4.50326	0.0871615	6.48509e-14	4.10036
A_84_P15473	AT3G08820	AT3G08820	NM_111716	ref|Arabidopsis thaliana pentatricopeptide (PPR) repeat-containing protein (AT3G08820) mRNA, complete cds [NM_111716]	0.540439	3.47087	0.155614	0.000514789	-0.674262	4.72348	0.17243	9.2162e-05	4.09718
A_84_P230129	AT3G09490	AT3G09490	NM_111783	ref|Arabidopsis thaliana chloroplast lumen common family protein (AT3G09490) mRNA, complete cds [NM_111783]	0.596011	3.94467	0.0827235	5.81077e-13	-0.628336	4.24949	0.0847869	1.25565e-13	4.09708
A_84_P13003	AT5G08650	AT5G08650	NM_120952	ref|Arabidopsis thaliana GTP-binding protein LepA, putative (AT5G08650) mRNA, complete cds [NM_120952]	0.625273	4.21961	0.0842276	1.13973e-13	-0.598837	3.97043	0.0825556	4.05407e-13	4.09502
A_84_P22914	AT2G15490	UGT73B4	NM_127109	ref|Arabidopsis thaliana UGT73B4 (UDP-GLYCOSYLTRANSFERASE 73B4); UDP-glucosyltransferase/ UDP-glycosyltransferase/ quercetin 3-O-glucosyltransferase/ q_ (UGT73B4) mRNA, complete cds [NM_127109]	0.581684	3.81667	0.0833075	2.90235e-12	-0.640544	4.37063	0.0869784	1.77945e-13	4.09365
A_84_P545146	AT5G40180	AT5G40180	NM_123382	ref|Arabidopsis thaliana unknown protein (AT5G40180) mRNA, complete cds [NM_123382]	0.546533	3.51992	0.0851193	1.35566e-10	-0.668797	4.66441	0.0928079	5.75122e-13	4.09217
A_84_P17229	AT2G43560	AT2G43560	NM_129918	ref|Arabidopsis thaliana immunophilin / FKBP-type peptidyl-prolyl cis-trans isomerase family protein (AT2G43560) mRNA, complete cds [NM_129918]	0.614291	4.11425	0.0835213	1.91068e-13	-0.609564	4.06971	0.083222	2.39704e-13	4.09198
A_84_P14560	AT3G26830	PAD3	NM_113595	ref|Arabidopsis thaliana PAD3 (PHYTOALEXIN DEFICIENT 3); dihydrocamalexic acid decarboxylase/ monooxygenase/ oxygen binding (PAD3) mRNA, complete cds [NM_113595]	0.592001	3.90842	0.0833554	1.22847e-12	-0.63052	4.2709	0.0859538	2.20784e-13	4.08966
A_84_P807753	no_match	AT4G23670	NM_118498	ref|Arabidopsis thaliana major latex protein-related / MLP-related (AT4G23670) mRNA, complete cds [NM_118498]	0.593344	3.92052	0.0822035	5.27601e-13	-0.628167	4.24783	0.0844067	9.90617e-14	4.08418
A_84_P18868	AT5G19730	AT5G19730	NM_121978	ref|Arabidopsis thaliana pectinesterase family protein (AT5G19730) mRNA, complete cds [NM_121978]	0.574647	3.75532	0.0865394	3.1307e-11	-0.644424	4.40985	0.0904103	1.02002e-12	4.08259
A_84_P795941	AT1G52220	DR228186	DR228186	gb|6622827 CERES-AL45 Arabidopsis thaliana cDNA clone 1187002 5', mRNA sequence [DR228186]	0.639082	4.35594	0.0851997	6.33365e-14	-0.580559	3.80679	0.0815267	1.07076e-12	4.08137
A_84_P19067	AT1G32550	AT1G32550	NM_001160917	ref|Arabidopsis thaliana ferredoxin family protein (AT1G32550) mRNA, complete cds [NM_001160917]	0.598429	3.9667	0.0825275	4.12888e-13	-0.622494	4.19271	0.0840511	1.30022e-13	4.0797
A_84_P11934	AT4G21280	PSBQA	NM_001036610	ref|Arabidopsis thaliana oxygen-evolving enhancer protein 3, chloroplast, putative (PSBQ1) (PSBQ) (PSBQA) mRNA, complete cds [NM_001036610]	0.611171	4.0848	0.0833193	2.21254e-13	-0.609998	4.07378	0.0832451	2.34081e-13	4.07929
A_84_P553370	AT1G56242, AT1G56240	AtPP2-B13	NM_104503	ref|Arabidopsis thaliana AtPP2-B13 (Phloem protein 2-B13); carbohydrate binding (AtPP2-B13) mRNA, complete cds [NM_104503]	0.569113	3.70777	0.0807602	1.82893e-12	-0.648426	4.45068	0.0857596	4.00071e-14	4.07922
A_84_P76184	AT5G24110	WRKY30	NM_122316	ref|Arabidopsis thaliana WRKY30; transcription factor (WRKY30) mRNA, complete cds [NM_122316]	0.580509	3.80636	0.0814099	9.98598e-13	-0.638621	4.35132	0.0850808	6.09342e-14	4.07884
A_84_P815472	no_match	RPL9	NM_114358	ref|Arabidopsis thaliana RPL9 (RIBOSOMAL PROTEIN L9); structural constituent of ribosome (RPL9) mRNA, complete cds [NM_114358]	0.636292	4.32805	0.0849324	6.79647e-14	-0.582916	3.82751	0.0815611	8.86993e-13	4.07778
A_84_P13713	AT3G51660	AT3G51660	NM_115025	ref|Arabidopsis thaliana macrophage migration inhibitory factor family protein / MIF family protein (AT3G51660) mRNA, complete cds [NM_115025]	0.638151	4.34661	0.0850515	6.23203e-14	-0.580666	3.80773	0.0814207	9.91546e-13	4.07717
A_84_P831803	AT2G40520	AT2G40520	NM_001125014	ref|Arabidopsis thaliana nucleotidyltransferase family protein (AT2G40520) mRNA, complete cds [NM_001125014]	0.536464	3.43925	0.0807458	3.0556e-11	-0.673376	4.71385	0.0891176	4.15558e-14	4.07655
A_84_P22827	AT1G77320	RFL1	NM_101093	ref|Arabidopsis thaliana RFL1 (RPS5-like 1); ATP binding / protein binding (RFL1) mRNA, complete cds [NM_101093]	0.656806	4.53738	0.159996	4.04053e-05	-0.558056	3.61456	0.149347	0.000186502	4.07597
A_84_P93009	AT2G14880	AT2G14880	NM_127052	ref|Arabidopsis thaliana SWIB complex BAF60b domain-containing protein (AT2G14880) mRNA, complete cds [NM_127052]	0.618991	4.15902	0.0839078	1.61846e-13	-0.601249	3.99253	0.0827879	3.79954e-13	4.07578
A_84_P869849	AT1G60600	ABC4	NM_001124046	ref|Arabidopsis thaliana ABC4 (ABERRANT CHLOROPLAST DEVELOPMENT 4); 1,4-dihydroxy-2-naphthoate octaprenyltransferase/ prenyltransferase (ABC4) mRNA, complete cds [NM_001124046]	0.639402	4.35916	0.0851672	6.02136e-14	-0.578767	3.79112	0.0813453	1.11962e-12	4.07514
A_84_P858807	AT5G24300	A_84_P858807	A_84_P858807	Unknown	0.594841	3.93406	0.114403	1.99789e-07	-0.624278	4.20996	0.129373	1.39722e-06	4.07201
A_84_P12110	AT5G35630	GS2	NM_122954	ref|Arabidopsis thaliana GS2 (GLUTAMINE SYNTHETASE 2); glutamate-ammonia ligase (GS2) mRNA, complete cds [NM_122954]	0.598852	3.97056	0.0825445	4.01957e-13	-0.620325	4.17181	0.0839012	1.43e-13	4.07119
A_84_P850677	AT3G01500	CA1	NM_111016	ref|Arabidopsis thaliana CA1 (CARBONIC ANHYDRASE 1); carbonate dehydratase/ zinc ion binding (CA1) mRNA, complete cds [NM_111016]	0.607233	4.04793	0.0830713	2.67581e-13	-0.611569	4.08854	0.0833452	2.17163e-13	4.06824
A_84_P17178	AT1G66520, AT1G66510	pde194	NM_105323	ref|Arabidopsis thaliana pde194 (pigment defective 194); catalytic/ formyltetrahydrofolate deformylase/ hydroxymethyl-, formyl- and related transferase (pde194) mRNA, complete cds [NM_105323]	0.589649	3.88731	0.0874024	1.51591e-11	-0.627778	4.24403	0.0909879	5.21545e-12	4.06567
A_84_P531516	AT3G25700	AT3G25700	NM_113469	ref|Arabidopsis thaliana chloroplast nucleoid DNA-binding protein-related (AT3G25700) mRNA, complete cds [NM_113469]	0.705765	5.07884	0.0935186	4.46149e-14	-0.484004	3.04793	0.0807572	2.05587e-09	4.06338
A_84_P18126	AT1G18250	ATLP-1	NM_001035987	ref|Arabidopsis thaliana ATLP-1 (ATLP-1) mRNA, complete cds [NM_001035987]	0.567061	3.6903	0.0813879	3.22873e-12	-0.646998	4.43606	0.0865404	7.64709e-14	4.06318
A_84_P829053	AT5G05740	TA45751_3702	TA45751_3702	Unknown	0.597223	3.95569	0.0951323	3.43375e-10	-0.620074	4.1694	0.0958501	9.85216e-11	4.06255
A_84_P18827	AT5G62370	AT5G62370	NM_125631	ref|Arabidopsis thaliana pentatricopeptide (PPR) repeat-containing protein (AT5G62370) mRNA, complete cds [NM_125631]	0.754482	5.68175	0.118515	1.93823e-10	-0.387728	2.4419	0.0979358	7.5262e-05	4.06183
A_84_P849831	AT1G70760	CRR23	NM_105744	ref|Arabidopsis thaliana CRR23 ((chlororespiratory reduction 23) (CRR23) mRNA, complete cds [NM_105744]	0.580387	3.80528	0.0814251	1.0194e-12	-0.634109	4.30635	0.0848138	7.63375e-14	4.05582
A_84_P806987	no_match	LHCB3	NM_124807	ref|Arabidopsis thaliana LHCB3 (LIGHT-HARVESTING CHLOROPHYLL B-BINDING PROTEIN 3); structural molecule (LHCB3) mRNA, complete cds [NM_124807]	0.605739	4.03403	0.0829765	2.87491e-13	-0.610051	4.07429	0.0832485	2.33478e-13	4.05416
A_84_P11225	AT5G52810	AT5G52810	NM_124659	ref|Arabidopsis thaliana ornithine cyclodeaminase/mu-crystallin family protein (AT5G52810) mRNA, complete cds [NM_124659]	0.605965	4.03613	0.0830876	3.02936e-13	-0.609393	4.06811	0.0833383	2.62647e-13	4.05212
A_84_P149248	AT1G21120	AT1G21120	NM_101966	ref|Arabidopsis thaliana O-methyltransferase, putative (AT1G21120) mRNA, complete cds [NM_101966]	0.645752	4.42335	0.0855445	4.39543e-14	-0.565436	3.67651	0.0804918	2.14434e-12	4.04993
A_84_P838375	AT1G66980	AT1G66980	NM_105369	ref|Arabidopsis thaliana protein kinase family protein / glycerophosphoryl diester phosphodiesterase family protein (AT1G66980) mRNA, complete cds [NM_105369]	0.573042	3.74147	0.0828889	4.7326e-12	-0.638983	4.35495	0.0868416	1.8665e-13	4.04821
A_84_P857938	AT1G04160	XIB	NM_100297	ref|Arabidopsis thaliana XIB (MYOSIN XI B); motor (XIB) mRNA, complete cds [NM_100297]	0.651189	4.47909	0.138222	2.46262e-06	-0.557439	3.60943	0.134131	3.23961e-05	4.04426
A_84_P10101	AT4G34610	BLH6	NM_119627	ref|Arabidopsis thaliana BLH6 (BELL1-LIKE HOMEODOMAIN 6); DNA binding / transcription factor (BLH6) mRNA, complete cds [NM_119627]	0.611025	4.08343	0.0835341	2.57992e-13	-0.602472	4.00379	0.0829982	3.90394e-13	4.04361
A_84_P16450	AT3G16000	MFP1	NM_112470	ref|Arabidopsis thaliana MFP1 (MAR BINDING FILAMENT-LIKE PROTEIN 1); DNA binding (MFP1) mRNA, complete cds [NM_112470]	0.622802	4.19567	0.0840631	1.27508e-13	-0.589286	3.88406	0.0819531	6.45373e-13	4.03987
A_84_P20707	AT5G59870	HTA6	NM_125380	ref|Arabidopsis thaliana HTA6; DNA binding (HTA6) mRNA, complete cds [NM_125380]	0.587683	3.86975	0.0818574	7.00464e-13	-0.62421	4.2093	0.0841575	1.19659e-13	4.03952
A_84_P22457	AT5G07800	AT5G07800	NM_120862	ref|Arabidopsis thaliana flavin-containing monooxygenase family protein / FMO family protein (AT5G07800) mRNA, complete cds [NM_120862]	0.574737	3.7561	0.0868706	3.69024e-11	-0.635548	4.32064	0.0896256	1.33014e-12	4.03837
A_84_P11120	AT5G11160	APT5	NM_121154	ref|Arabidopsis thaliana APT5 (Adenine phosphoribosyltransferase 5); adenine phosphoribosyltransferase (APT5) mRNA, complete cds [NM_121154]	0.613424	4.10604	0.0848455	4.83395e-13	-0.59862	3.96845	0.0839923	1.02513e-12	4.03725
A_84_P130476	AT5G62140	AT5G62140	NM_125607	ref|Arabidopsis thaliana unknown protein (AT5G62140) mRNA, complete cds [NM_125607]	0.610192	4.0756	0.0835202	2.75368e-13	-0.601708	3.99676	0.0830073	4.20292e-13	4.03618
A_84_P19923	AT1G05680	AT1G05680	NM_100448	ref|Arabidopsis thaliana UDP-glucoronosyl/UDP-glucosyl transferase family protein (AT1G05680) mRNA, complete cds [NM_100448]	0.586294	3.8574	0.0817645	7.471e-13	-0.624709	4.21414	0.0841818	1.16285e-13	4.03577
A_84_P14313	AT1G19970	AT1G19970	NM_101852	ref|Arabidopsis thaliana ER lumen protein retaining receptor family protein (AT1G19970) mRNA, complete cds [NM_101852]	0.610156	4.07526	0.0834967	2.72067e-13	-0.601374	3.99369	0.0829673	4.21946e-13	4.03448
A_84_P195544	AT4G02800	AT4G02800	NM_116514	ref|Arabidopsis thaliana unknown protein (AT4G02800) mRNA, complete cds [NM_116514]	0.6322	4.28746	0.0859913	1.954e-13	-0.577548	3.78049	0.0827868	3.02984e-12	4.03398
A_84_P22854	AT1G51790	AT1G51790	NM_104058	ref|Arabidopsis thaliana kinase (AT1G51790) mRNA, complete cds [NM_104058]	0.573311	3.74379	0.0811142	1.57238e-12	-0.635882	4.32397	0.085051	7.63382e-14	4.03388
A_84_P12281	AT3G14225	GLIP4	NM_112280	ref|Arabidopsis thaliana GLIP4; carboxylesterase/ lipase (GLIP4) mRNA, complete cds [NM_112280]	0.54228	3.48562	0.0812154	2.43794e-11	-0.660762	4.57891	0.0888514	1.03218e-13	4.03227
A_84_P837235	AT5G50950	AT5G50950	NM_180835	ref|Arabidopsis thaliana fumarate hydratase, putative / fumarase, putative (AT5G50950) mRNA, complete cds [NM_180835]	0.593767	3.92434	0.0822968	5.39571e-13	-0.61694	4.13943	0.083765	1.76971e-13	4.03189
A_84_P855428	AT5G02230	AT5G02230	NM_120301	ref|Arabidopsis thaliana haloacid dehalogenase-like hydrolase family protein (AT5G02230) mRNA, complete cds [NM_120301]	0.594128	3.92761	0.0841559	1.66678e-12	-0.61649	4.13514	0.0857169	6.37688e-13	4.03138
A_84_P20622	AT5G36260	AT5G36260	NM_123017	ref|Arabidopsis thaliana aspartyl protease family protein (AT5G36260) mRNA, complete cds [NM_123017]	0.722583	5.27938	0.200536	0.000314244	-0.444486	2.78282	0.165001	0.00706331	4.0311
A_84_P859343	AT1G28600	AT1G28600	NM_102628	ref|Arabidopsis thaliana lipase, putative (AT1G28600) mRNA, complete cds [NM_102628]	0.611406	4.08701	0.0834769	2.40229e-13	-0.599001	3.97193	0.082706	4.40351e-13	4.02947
A_84_P23855	AT2G35370	GDCH	NM_129089	ref|Arabidopsis thaliana GDCH; glycine dehydrogenase (decarboxylating) (GDCH) mRNA, complete cds [NM_129089]	0.614892	4.11995	0.0835561	1.8526e-13	-0.595285	3.93809	0.0823227	4.79047e-13	4.02902
A_84_P19505	AT4G22970	AESP	NM_118426	ref|Arabidopsis thaliana AESP (ARABIDOPSIS HOMOLOG OF SEPARASE); peptidase (AESP) mRNA, complete cds [NM_118426]	0.603044	4.00908	0.109399	3.54064e-08	-0.606945	4.04525	0.106905	1.36717e-08	4.02716
A_84_P853457	AT2G39470	PPL2	NM_001084553	ref|Arabidopsis thaliana PPL2 (PsbP-like protein 2); calcium ion binding (PPL2) mRNA, complete cds [NM_001084553]	0.565711	3.67884	0.080981	2.83372e-12	-0.640992	4.37514	0.0857188	7.55473e-14	4.02699
A_84_P23069	AT3G17690	CNGC19	NM_112650	ref|Arabidopsis thaliana ATCNGC19; calmodulin binding / cyclic nucleotide binding / ion channel (CNGC19) mRNA, complete cds [NM_112650]	0.580898	3.80976	0.0815536	1.05684e-12	-0.627784	4.24408	0.0845217	1.10681e-13	4.02692
A_84_P862797	AT4G23670	AT4G23670	NM_118498	ref|Arabidopsis thaliana major latex protein-related / MLP-related (AT4G23670) mRNA, complete cds [NM_118498]	0.56433	3.66716	0.0804256	2.27013e-12	-0.641509	4.38035	0.0852682	5.336e-14	4.02375
A_84_P19867	AT1G55550	AT1G55550	NM_104431	ref|Arabidopsis thaliana ATP binding / microtubule motor (AT1G55550) mRNA, complete cds [NM_104431]	0.773137	5.93113	0.145511	1.07693e-07	-0.324949	2.11324	0.111223	0.00348243	4.02218
A_84_P65404	AT5G44490	AT5G44490	NM_123816	ref|Arabidopsis thaliana F-box family protein (AT5G44490) mRNA, complete cds [NM_123816]	0.632444	4.28986	0.0917339	5.41205e-12	-0.574536	3.75436	0.0875012	5.16745e-11	4.02211
A_84_P299600	AT2G33560	AT2G33560	NM_128916	ref|Arabidopsis thaliana spindle checkpoint protein-related (AT2G33560) mRNA, complete cds [NM_128916]	0.584691	3.84318	0.0882474	3.45882e-11	-0.622959	4.19719	0.0927363	1.8483e-11	4.02019
A_84_P214638	AT4G22890	PGR5-LIKE_A	NM_179092	ref|Arabidopsis thaliana PGR5-LIKE A (PGR5-LIKE A) mRNA, complete cds [NM_179092]	0.645117	4.4169	0.0855029	4.52363e-14	-0.557888	3.61317	0.0800381	3.16307e-12	4.01503
A_84_P21259	AT3G47090	AT3G47090	NM_114576	ref|Arabidopsis thaliana leucine-rich repeat transmembrane protein kinase, putative (AT3G47090) mRNA, complete cds [NM_114576]	0.568144	3.69951	0.0879991	1.0733e-10	-0.636522	4.33034	0.0928478	7.10421e-12	4.01493
A_84_P17826	AT1G29530	AT1G29530	NM_102693	ref|Arabidopsis thaliana unknown protein (AT1G29530) mRNA, complete cds [NM_102693]	0.609692	4.07091	0.0834054	2.67187e-13	-0.597556	3.95873	0.0826677	4.88678e-13	4.01482
A_84_P759045	AT3G59880	AT3G59880	NM_115851	ref|Arabidopsis thaliana unknown protein (AT3G59880) mRNA, complete cds [NM_115851]	0.609948	4.07332	0.0833336	2.49164e-13	-0.597239	3.95584	0.0825265	4.58948e-13	4.01458
A_84_P595528	AT3G48610	AT3G48610	NM_114720	ref|Arabidopsis thaliana phosphoesterase family protein (AT3G48610) mRNA, complete cds [NM_114720]	0.597513	3.95834	0.0824857	4.3616e-13	-0.609609	4.07014	0.0832482	2.42877e-13	4.01424
A_84_P10276	AT5G51820	PGM	NM_124561	ref|Arabidopsis thaliana PGM (PHOSPHOGLUCOMUTASE); phosphoglucomutase (PGM) mRNA, complete cds [NM_124561]	0.582881	3.8272	0.0815654	8.92267e-13	-0.622772	4.19539	0.0840687	1.28317e-13	4.01129
A_84_P218298	AT2G42760	AT2G42760	NM_129837	ref|Arabidopsis thaliana unknown protein (AT2G42760) mRNA, complete cds [NM_129837]	0.552443	3.56815	0.0799302	4.79307e-12	-0.648302	4.44941	0.0859288	4.53517e-14	4.00878
A_84_P21935	AT1G59740	AT1G59740	NM_104667	ref|Arabidopsis thaliana proton-dependent oligopeptide transport (POT) family protein (AT1G59740) mRNA, complete cds [NM_104667]	0.610049	4.07426	0.084392	4.8745e-13	-0.595744	3.94225	0.0835561	1.00468e-12	4.00826
A_84_P94169	AT4G38020	AT4G38020	NM_119963	ref|Arabidopsis thaliana tRNA/rRNA methyltransferase (SpoU) family protein (AT4G38020) mRNA, complete cds [NM_119963]	0.658336	4.5534	0.0864038	2.55061e-14	-0.53933	3.46202	0.0789846	8.59316e-12	4.00771
A_84_P18219	AT1G04770	AT1G04770	NM_100355	ref|Arabidopsis thaliana male sterility MS5 family protein (AT1G04770) mRNA, complete cds [NM_100355]	0.57277	3.73913	0.0812935	1.84526e-12	-0.630966	4.27529	0.0849651	1.11778e-13	4.00721
A_84_P23096	AT3G26200	CYP71B22	NM_113527	ref|Arabidopsis thaliana CYP71B22; electron carrier/ heme binding / iron ion binding / monooxygenase/ oxygen binding (CYP71B22) mRNA, complete cds [NM_113527]	0.559145	3.62364	0.0802353	3.19629e-12	-0.642495	4.3903	0.0854514	5.52669e-14	4.00697
A_84_P761896	AT3G19508	AT3G19508	NM_001084718	ref|Arabidopsis thaliana unknown protein (AT3G19508) mRNA, complete cds [NM_001084718]	0.608314	4.05802	0.0833252	2.86744e-13	-0.59693	3.95303	0.0826205	5.01235e-13	4.00552
A_84_P23394	AT5G05730	ASA1	NM_120655	ref|Arabidopsis thaliana ASA1 (ANTHRANILATE SYNTHASE ALPHA SUBUNIT 1); anthranilate synthase (ASA1) mRNA, complete cds [NM_120655]	0.631049	4.27611	0.0846105	8.76637e-14	-0.572183	3.73408	0.0809286	1.54691e-12	4.00509
A_84_P204298	AT1G13750	AT1G13750	NM_101243	ref|Arabidopsis thaliana calcineurin-like phosphoesterase family protein (AT1G13750) mRNA, complete cds [NM_101243]	0.578296	3.78701	0.0840537	5.98188e-12	-0.625547	4.22228	0.0874068	8.26207e-13	4.00464
A_84_P132155	AT4G02790	AT4G02790	NM_116513	ref|Arabidopsis thaliana GTP-binding family protein (AT4G02790) mRNA, complete cds [NM_116513]	0.618605	4.15533	0.0838433	1.60552e-13	-0.58585	3.85345	0.0817935	7.9192e-13	4.00439
A_84_P584967	AT4G23770	AT4G23770	NM_118508	ref|Arabidopsis thaliana unknown protein (AT4G23770) mRNA, complete cds [NM_118508]	0.649743	4.46419	0.0878117	1.36936e-13	-0.549302	3.54244	0.0818877	1.97317e-11	4.00331
A_84_P862443	AT3G44890	BP661075	BP661075	tc|Rep: 50S ribosomal protein L9, chloroplast precursor - Ipomoea trifida (Morning glory), partial (38%) [TC404716]	0.610849	4.08178	0.0832994	2.24757e-13	-0.59332	3.9203	0.0821999	5.2754e-13	4.00104
A_84_P819549	AT5G41740	AT5G41740	NM_123539	ref|Arabidopsis thaliana disease resistance protein (TIR-NBS-LRR class), putative (AT5G41740) mRNA, complete cds [NM_123539]	0.603316	4.01158	0.0829836	3.58681e-13	-0.600184	3.98276	0.0828183	4.26105e-13	3.99717
A_84_P726299	AT2G39470	TA34141_3702	TA34141_3702	Unknown	0.637986	4.34496	0.156921	4.78969e-05	-0.562219	3.64938	0.164778	0.000644906	3.99717
A_84_P860632	AT3G03630	CS26	NM_111234	ref|Arabidopsis thaliana CS26; cysteine synthase (CS26) mRNA, complete cds [NM_111234]	0.61097	4.08291	0.0844187	4.57457e-13	-0.592013	3.90853	0.0831905	1.10815e-12	3.99572
A_84_P14345	AT1G76040	CPK29	NM_202421	ref|Arabidopsis thaliana CPK29; ATP binding / calcium ion binding / calmodulin-dependent protein kinase/ kinase/ protein kinase/ protein serine/threoni_ (CPK29) mRNA, complete cds [NM_202421]	0.613344	4.1053	0.0834614	1.99932e-13	-0.589211	3.88339	0.0819498	6.48398e-13	3.99434
A_84_P549947	AT2G18210	AT2G18210	NM_127378	ref|Arabidopsis thaliana unknown protein (AT2G18210) mRNA, complete cds [NM_127378]	0.626635	4.23287	0.0843995	1.13095e-13	-0.574264	3.75201	0.0811433	1.47149e-12	3.99244
A_84_P752311	AT1G43180	A_84_P752311	A_84_P752311	Unknown	0.533469	3.41561	0.128364	3.23992e-05	-0.659838	4.56917	0.147217	7.39183e-06	3.99239
A_84_P13023	AT5G16400	ATF2	NM_121645	ref|Arabidopsis thaliana ATF2; enzyme activator (ATF2) mRNA, complete cds [NM_121645]	0.598896	3.97097	0.0825489	4.0152e-13	-0.603266	4.01112	0.0828226	3.24469e-13	3.99105
A_84_P14054	AT5G51060	RHD2	NM_124485	ref|Arabidopsis thaliana RHD2 (ROOT HAIR DEFECTIVE 2); NAD(P)H oxidase (RHD2) mRNA, complete cds [NM_124485]	0.377242	2.38365	0.100901	0.000184958	-0.747255	5.58798	0.1221	9.35482e-10	3.98582
A_84_P19310	AT3G12780	PGK1	NM_112114	ref|Arabidopsis thaliana PGK1 (PHOSPHOGLYCERATE KINASE 1); phosphoglycerate kinase (PGK1) mRNA, complete cds [NM_112114]	0.597067	3.95428	0.082433	4.38659e-13	-0.603882	4.01681	0.0828597	3.14575e-13	3.98555
A_84_P833453	no_match	TA50727_3702	TA50727_3702	tc|Rep: Glutathione S-transferase - Arabidopsis thaliana (Mouse-ear cress), partial (50%) [TC391473]	0.598183	3.96445	0.0825053	4.16028e-13	-0.602481	4.00388	0.0827745	3.37355e-13	3.98416
A_84_P149828	AT1G25510	AT1G25510	NM_102362	ref|Arabidopsis thaliana aspartyl protease family protein (AT1G25510) mRNA, complete cds [NM_102362]	0.708801	5.11447	0.0985634	6.41681e-13	-0.455246	2.85263	0.0846341	7.49069e-08	3.98355
A_84_P18302	AT3G03630	CS26	NM_111234	ref|Arabidopsis thaliana CS26; cysteine synthase (CS26) mRNA, complete cds [NM_111234]	0.573168	3.74255	0.0811681	1.6473e-12	-0.625683	4.2236	0.0844669	1.28767e-13	3.98308
A_84_P502843	AT1G59865	AT1G59865	NM_202323	ref|Arabidopsis thaliana unknown protein (AT1G59865) mRNA, complete cds [NM_202323]	0.61166	4.0894	0.0839717	3.23798e-13	-0.588282	3.8751	0.0825865	1.05427e-12	3.98225
A_84_P815442	AT1G63940	AT1G63940	NM_179509	ref|Arabidopsis thaliana monodehydroascorbate reductase, putative (AT1G63940) mRNA, complete cds [NM_179509]	0.557195	3.60741	0.080005	3.29561e-12	-0.638815	4.35326	0.0851006	6.06907e-14	3.98033
A_84_P788679	AT2G02740	WHY3	NM_126329	ref|Arabidopsis thaliana WHY3 (WHIRLY 3); DNA binding (WHY3) mRNA, complete cds [NM_126329]	0.588068	3.87318	0.0823263	9.12282e-13	-0.611296	4.08598	0.0837922	2.97809e-13	3.97958
A_84_P15534	AT3G21900	AT3G21900	NM_113086	ref|Arabidopsis thaliana receptor-like protein kinase-related (AT3G21900) mRNA, complete cds [NM_113086]	0.666219	4.63681	0.0907893	2.16677e-13	-0.521377	3.32183	0.0827223	2.92438e-10	3.97932
A_84_P509962	AT1G65120	AT1G65120	NM_105185	ref|Arabidopsis thaliana ubiquitin carboxyl-terminal hydrolase-related (AT1G65120) mRNA, complete cds [NM_105185]	0.679327	4.77889	0.137685	8.0599e-07	-0.50212	3.17775	0.141576	0.000390155	3.97832
A_84_P798344	no_match	TC403911	TC403911	tc|Rep: Chromosome segregation ATPases-like protein - Victivallis vadensis ATCC BAA-548, partial (5%) [TC403911]	0.549476	3.54385	0.137524	6.45613e-05	-0.64462	4.41184	0.151543	2.10268e-05	3.97785
A_84_P15759	AT4G31210	AT4G31210	NM_119270	ref|Arabidopsis thaliana DNA topoisomerase family protein (AT4G31210) mRNA, complete cds [NM_119270]	0.659104	4.56146	0.0886557	1.0503e-13	-0.530253	3.39042	0.0809142	5.62901e-11	3.97594
A_84_P788405	AT1G36280	AT1G36280	NM_103319	ref|Arabidopsis thaliana adenylosuccinate lyase, putative / adenylosuccinase, putative (AT1G36280) mRNA, complete cds [NM_103319]	0.607203	4.04765	0.0842089	5.56749e-13	-0.591467	3.90361	0.0832136	1.17893e-12	3.97563
A_84_P22360	AT4G26660	AT4G26660	NM_118800	ref|Arabidopsis thaliana unknown protein (AT4G26660) mRNA, complete cds [NM_118800]	0.557409	3.60918	0.0820034	1.06531e-11	-0.637543	4.34053	0.0869664	2.28587e-13	3.97486
A_84_P805748	AT1G76040	CPK29	NM_202421	ref|Arabidopsis thaliana CPK29; ATP binding / calcium ion binding / calmodulin-dependent protein kinase/ kinase/ protein kinase/ protein serine/threoni_ (CPK29) mRNA, complete cds [NM_202421]	0.628266	4.24879	0.0857317	2.3313e-13	-0.567263	3.69201	0.0819807	4.53352e-12	3.9704
A_84_P23040	AT3G08870	AT3G08870	NM_111721	ref|Arabidopsis thaliana lectin protein kinase, putative (AT3G08870) mRNA, complete cds [NM_111721]	0.597903	3.9619	0.0831929	6.62538e-13	-0.599672	3.97806	0.0833776	6.37372e-13	3.96998
A_84_P21825	AT1G13210	ACA.l	NM_101192	ref|Arabidopsis thaliana ACA.l (autoinhibited Ca2+/ATPase II); ATPase, coupled to transmembrane movement of ions, phosphorylative mechanism / calmoduli_ (ACA.l) mRNA, complete cds [NM_101192]	0.601582	3.9956	0.0827162	3.52002e-13	-0.595936	3.94399	0.0823632	4.63953e-13	3.96979
A_84_P10477	AT1G13080	CYP71B2	NM_101178	ref|Arabidopsis thaliana CYP71B2 (CYTOCHROME P450 71B2); electron carrier/ heme binding / iron ion binding / monooxygenase/ oxygen binding (CYP71B2) mRNA, complete cds [NM_101178]	0.632562	4.29103	0.0850505	1.02622e-13	-0.561208	3.6409	0.0806347	3.4055e-12	3.96596
A_84_P13693	AT3G46940	AT3G46940	NM_114561	ref|Arabidopsis thaliana deoxyuridine 5'-triphosphate nucleotidohydrolase family (AT3G46940) mRNA, complete cds [NM_114561]	0.619436	4.16328	0.0841239	1.79317e-13	-0.575648	3.76399	0.0814039	1.53256e-12	3.96364
A_84_P820898	AT3G05180	AT3G05180	NM_111391	ref|Arabidopsis thaliana GDSL-motif lipase/hydrolase family protein (AT3G05180) mRNA, complete cds [NM_111391]	0.605838	4.03495	0.0917801	4.08461e-11	-0.589964	3.89013	0.0931258	2.37154e-10	3.96254
A_84_P788878	AT1G56510	WRR4	NM_104527	ref|Arabidopsis thaliana WRR4 (WHITE RUST RESISTANCE 4); ATP binding / nucleoside-triphosphatase/ nucleotide binding / transmembrane receptor (WRR4) mRNA, complete cds [NM_104527]	0.578748	3.79095	0.0813416	1.11888e-12	-0.614996	4.12094	0.0836054	1.89594e-13	3.95594
A_84_P808639	AT4G38970	AT4G38970	NM_120057	ref|Arabidopsis thaliana fructose-bisphosphate aldolase, putative (AT4G38970) mRNA, complete cds [NM_120057]	0.614469	4.11594	0.0835287	1.88963e-13	-0.578967	3.79287	0.0813142	1.07828e-12	3.9544
A_84_P557718	no_match	AV556158	AV556158	tc|Rep: F3O9.28 - Arabidopsis thaliana (Mouse-ear cress), complete [TC400337]	0.531392	3.39932	0.0800918	3.24975e-11	-0.654064	4.50883	0.087593	8.1999e-14	3.95407
A_84_P16101	AT1G61380	SD1-29	NM_104819	ref|Arabidopsis thaliana SD1-29 (S-DOMAIN-1 29); carbohydrate binding / kinase/ protein kinase (SD1-29) mRNA, complete cds [NM_104819]	0.600112	3.9821	0.0827804	4.18466e-13	-0.593549	3.92238	0.0824018	5.88547e-13	3.95224
A_84_P163923	AT1G52220	AT1G52220	NM_104101	ref|Arabidopsis thaliana unknown protein (AT1G52220) mRNA, complete cds [NM_104101]	0.633412	4.29944	0.0847422	7.74547e-14	-0.556907	3.60501	0.0799794	3.32786e-12	3.95223
A_84_P11235	AT5G55740	CRR21	NM_124956	ref|Arabidopsis thaliana CRR21 (chlororespiratory reduction 21) (CRR21) mRNA, complete cds [NM_124956]	0.599557	3.97701	0.0827812	4.39943e-13	-0.593417	3.92118	0.0824388	6.09795e-13	3.94909
A_84_P598030	AT2G31270	CDT1A	NM_128683	ref|Arabidopsis thaliana CDT1A (ARABIDOPSIS HOMOLOG OF YEAST CDT1 A); cyclin-dependent protein kinase/ protein binding (CDT1A) mRNA, complete cds [NM_128683]	0.681433	4.80212	0.101113	1.59128e-11	-0.490786	3.09589	0.0859618	1.13409e-08	3.949
A_84_P16226	AT1G14540	AT1G14540	NM_101321	ref|Arabidopsis thaliana anionic peroxidase, putative (AT1G14540) mRNA, complete cds [NM_101321]	0.56114	3.64032	0.0802359	2.67879e-12	-0.629149	4.25744	0.0844702	9.46429e-14	3.94888
A_84_P19318	AT3G22060	AT3G22060	NM_113102	ref|Arabidopsis thaliana receptor protein kinase-related (AT3G22060) mRNA, complete cds [NM_113102]	0.580395	3.80535	0.0814023	1.00404e-12	-0.611704	4.08982	0.083354	2.15784e-13	3.94759
A_84_P11135	AT5G17700	AT5G17700	NM_121776	ref|Arabidopsis thaliana MATE efflux family protein (AT5G17700) mRNA, complete cds [NM_121776]	0.617565	4.14539	0.0910103	1.15554e-11	-0.573518	3.74557	0.0890248	1.17734e-10	3.94548
A_84_P810404	AT1G56190	AT1G56190	NM_001124033	ref|Arabidopsis thaliana phosphoglycerate kinase, putative (AT1G56190) mRNA, complete cds [NM_001124033]	0.591342	3.90249	0.0824839	7.54508e-13	-0.599752	3.97879	0.0830249	5.0572e-13	3.94064
A_84_P542466	AT5G36800, AT5G36710	AT5G36710	NM_123028	ref|Arabidopsis thaliana unknown protein (AT5G36710) mRNA, complete cds [NM_123028]	0.653261	4.5005	0.0880839	1.20399e-13	-0.528624	3.37773	0.0809518	6.57204e-11	3.93911
A_84_P11528	AT1G76130	AMY2	NM_106262	ref|Arabidopsis thaliana AMY2 (ALPHA-AMYLASE-LIKE 2); alpha-amylase/ calcium ion binding / catalytic/ cation binding (AMY2) mRNA, complete cds [NM_106262]	0.6085	4.05976	0.0831864	2.57579e-13	-0.581851	3.81813	0.0815341	9.58857e-13	3.93895
A_84_P16706	AT4G31500	CYP83B1	NM_119299	ref|Arabidopsis thaliana CYP83B1 (CYTOCHROME P450 MONOOXYGENASE 83B1); oxidoreductase, acting on paired donors, with incorporation or reduction of mole_ (CYP83B1) mRNA, complete cds [NM_119299]	0.575132	3.75952	0.0810808	1.30934e-12	-0.614683	4.11797	0.0835431	1.87149e-13	3.93874
A_84_P598951	AT2G40520	AT2G40520	NM_001125014	ref|Arabidopsis thaliana nucleotidyltransferase family protein (AT2G40520) mRNA, complete cds [NM_001125014]	0.575047	3.75878	0.0827033	3.57257e-12	-0.614691	4.11805	0.085264	5.62508e-13	3.93842
A_84_P549425	AT4G30230	AT4G30230	NM_119169	ref|Arabidopsis thaliana unknown protein (AT4G30230) mRNA, complete cds [NM_119169]	0.687897	4.87412	0.168955	4.67149e-05	-0.477047	2.99949	0.175533	0.00657361	3.93681
A_84_P832779	AT2G26870	AT2G26870	NM_128244	ref|Arabidopsis thaliana phosphoesterase family protein (AT2G26870) mRNA, complete cds [NM_128244]	0.611881	4.09148	0.0889524	6.03809e-12	-0.577567	3.78066	0.0857006	1.59087e-11	3.93607
A_84_P575019	AT3G49710	AT3G49710	NM_114831	ref|Arabidopsis thaliana pentatricopeptide (PPR) repeat-containing protein (AT3G49710) mRNA, complete cds [NM_114831]	0.635452	4.31969	0.0871478	3.06158e-13	-0.550325	3.55079	0.082071	2.00749e-11	3.93524
A_84_P807008	no_match	TA26725_3702	TA26725_3702	tc|Rep: LHC II Type III chlorophyll a /b binding protein - Brassica napus (Rape), partial (65%) [TC404282]	0.571852	3.73123	0.0808799	1.54508e-12	-0.616416	4.13443	0.0836521	1.7217e-13	3.93283
A_84_P15265	AT1G28600	AT1G28600	NM_102628	ref|Arabidopsis thaliana lipase, putative (AT1G28600) mRNA, complete cds [NM_102628]	0.56276	3.65393	0.0803342	2.46572e-12	-0.623616	4.20355	0.0841158	1.2275e-13	3.92874
A_84_P837280	AT2G23560	MES7	NM_127920	ref|Arabidopsis thaliana MES7 (METHYL ESTERASE 7); hydrolase/ hydrolase, acting on ester bonds / methyl indole-3-acetate esterase/ methyl salicylate es_ (MES7) mRNA, complete cds [NM_127920]	0.523108	3.33509	0.11108	2.48597e-06	-0.655099	4.51959	0.133897	9.95368e-07	3.92734
A_84_P19192	AT2G45100	AT2G45100	NM_130073	ref|Arabidopsis thaliana RNA polymerase II transcription factor/ protein binding / transcription activator/ transcription regulator/ translation initia_ (AT2G45100) mRNA, complete cds [NM_130073]	0.609459	4.06873	0.0833623	2.65243e-13	-0.576785	3.77385	0.0813542	1.34305e-12	3.92129
A_84_P233869	AT4G01150	AT4G01150	NM_001125437	ref|Arabidopsis thaliana unknown protein (AT4G01150) mRNA, complete cds [NM_001125437]	0.607535	4.05074	0.08309	2.63646e-13	-0.578804	3.79144	0.0813042	1.08717e-12	3.92109
A_84_P859740	no_match	BE038450	BE038450	Unknown	0.666706	4.64201	0.112855	3.4708e-09	-0.504489	3.19513	0.099629	4.11255e-07	3.91857
A_84_P12337	AT1G67120	AT1G67120	NM_105382	ref|Arabidopsis thaliana ATP binding / ATPase/ nucleoside-triphosphatase/ nucleotide binding / transcription factor binding (AT1G67120) mRNA, complete cds [NM_105382]	0.59336	3.92067	0.0827452	7.44872e-13	-0.592106	3.90936	0.0827166	8.17135e-13	3.91501
A_84_P22487	AT5G18820	EMB3007	NM_121887	ref|Arabidopsis thaliana EMB3007 (embryo defective 3007); ATP binding / protein binding (EMB3007) mRNA, complete cds [NM_121887]	0.574263	3.752	0.0882662	7.71598e-11	-0.610354	4.07712	0.0939913	8.37376e-11	3.91456
A_84_P789493	AT4G18460	AT4G18460	NM_117960	ref|Arabidopsis thaliana D-Tyr-tRNA(Tyr) deacylase family protein (AT4G18460) mRNA, complete cds [NM_117960]	0.595514	3.94016	0.0831679	8.04523e-13	-0.588873	3.88037	0.0826575	1.04649e-12	3.91026
A_84_P20269	AT3G24430	HCF101	NM_113350	ref|Arabidopsis thaliana HCF101 (HIGH-CHLOROPHYLL-FLUORESCENCE 101); ATP binding (HCF101) mRNA, complete cds [NM_113350]	0.550783	3.55453	0.0796182	4.58709e-12	-0.629886	4.26468	0.084518	9.14611e-14	3.90961
A_84_P14868	AT5G01830	AT5G01830	NM_120261	ref|Arabidopsis thaliana armadillo/beta-catenin repeat family protein / U-box domain-containing protein (AT5G01830) mRNA, complete cds [NM_120261]	0.61851	4.15441	0.0837988	1.5723e-13	-0.563807	3.66275	0.0804073	2.3511e-12	3.90858
A_84_P109232	AT2G16630	AT2G16630	NM_127215	ref|Arabidopsis thaliana proline-rich family protein (AT2G16630) mRNA, complete cds [NM_127215]	0.561587	3.64407	0.0803353	2.73834e-12	-0.619733	4.16613	0.0839308	1.53772e-13	3.9051
A_84_P12344	AT1G04110	SDD1	NM_100292	ref|Arabidopsis thaliana SDD1 (STOMATAL DENSITY AND DISTRIBUTION); serine-type endopeptidase (SDD1) mRNA, complete cds [NM_100292]	0.605431	4.03117	0.0842315	6.58929e-13	-0.576868	3.77458	0.0826321	2.92734e-12	3.90287
A_84_P814445	AT1G35680	AT1G35680	NM_103272	ref|Arabidopsis thaliana 50S ribosomal protein L21, chloroplast / CL21 (RPL21) (AT1G35680) mRNA, complete cds [NM_103272]	0.58304	3.8286	0.0815661	8.80085e-13	-0.599477	3.97628	0.0825858	3.90419e-13	3.90244
A_84_P810847	AT4G21280	PSBQA	NM_001036610	ref|Arabidopsis thaliana oxygen-evolving enhancer protein 3, chloroplast, putative (PSBQ1) (PSBQ) (PSBQA) mRNA, complete cds [NM_001036610]	0.554759	3.58723	0.0798511	3.72032e-12	-0.625051	4.21746	0.0842038	1.14433e-13	3.90234
A_84_P14067	AT5G54860	AT5G54860	NM_124868	ref|Arabidopsis thaliana integral membrane transporter family protein (AT5G54860) mRNA, complete cds [NM_124868]	0.578887	3.79216	0.0813285	1.09598e-12	-0.603155	4.0101	0.0828329	3.29926e-13	3.90113
A_84_P549811	AT1G47395	AT1G47395	NM_179449	ref|Arabidopsis thaliana unknown protein (AT1G47395) mRNA, complete cds [NM_179449]	0.636343	4.32855	0.0853002	8.64988e-14	-0.540294	3.46972	0.0794854	1.06517e-11	3.89914
A_84_P556217	AT2G38995	AT2G38995	NM_179976	ref|Arabidopsis thaliana unknown protein (AT2G38995) mRNA, complete cds [NM_179976]	0.45359	2.84178	0.0894984	4.01738e-07	-0.69486	4.95291	0.114563	1.31698e-09	3.89734
A_84_P18550	AT4G20780	AT4G20780	NM_118196	ref|Arabidopsis thaliana calcium-binding protein, putative (AT4G20780) mRNA, complete cds [NM_118196]	0.571588	3.72897	0.0808671	1.5691e-12	-0.608869	4.06321	0.0831768	2.47629e-13	3.89609
A_84_P591022	AT3G21530	AT3G21530	NM_113048	ref|Arabidopsis thaliana endonuclease/exonuclease/phosphatase family protein (AT3G21530) mRNA, complete cds [NM_113048]	0.570524	3.71984	0.0895971	1.91926e-10	-0.609803	4.07195	0.0932483	6.17029e-11	3.89589
A_84_P19113	AT2G39880	MYB25	NM_129546	ref|Arabidopsis thaliana MYB25 (myb domain protein 25); DNA binding / transcription factor (MYB25) mRNA, complete cds [NM_129546]	0.644828	4.41396	0.0881387	2.5535e-13	-0.528627	3.37775	0.081818	1.04006e-10	3.89585
A_84_P787853	AT3G49580	LSU1	NM_114818	ref|Arabidopsis thaliana LSU1 (RESPONSE TO LOW SULFUR 1) (LSU1) mRNA, complete cds [NM_114818]	0.596963	3.95333	0.0836237	9.42342e-13	-0.5841	3.83795	0.0831508	2.14708e-12	3.89564
A_84_P15656	AT3G51820	G4	NM_115041	ref|Arabidopsis thaliana G4; chlorophyll synthetase (G4) mRNA, complete cds [NM_115041]	0.590983	3.89927	0.0820629	5.95184e-13	-0.589384	3.88494	0.0819651	6.44725e-13	3.8921
A_84_P834565	AT3G08870	AT3G08870	NM_111721	ref|Arabidopsis thaliana lectin protein kinase, putative (AT3G08870) mRNA, complete cds [NM_111721]	0.559667	3.628	0.0819238	8.3994e-12	-0.618595	4.15523	0.0857792	5.53441e-13	3.89162
A_84_P12361	AT1G03100, AT1G03090	AT1G03100	NM_100192	ref|Arabidopsis thaliana pentatricopeptide (PPR) repeat-containing protein (AT1G03100) mRNA, complete cds [NM_100192]	0.688712	4.88328	0.134734	3.19361e-07	-0.462386	2.89992	0.115396	6.15055e-05	3.8916
A_84_P512754	AT2G35030	AT2G35030	NM_129055	ref|Arabidopsis thaliana pentatricopeptide (PPR) repeat-containing protein (AT2G35030) mRNA, complete cds [NM_129055]	0.650402	4.47097	0.08701	7.7187e-14	-0.520048	3.31168	0.0790841	4.83613e-11	3.89133
A_84_P839524	AT3G48540	NP162691	NP162691	tc|GB|AL133315.1|CAB62343.1 putative protein [NP162691]	0.639219	4.35731	0.107582	2.82053e-09	-0.534616	3.42465	0.099681	8.17283e-08	3.89098
A_84_P806562	no_match	TA26504_3702	TA26504_3702	Unknown	0.590171	3.89198	0.0820041	6.16201e-13	-0.589462	3.88563	0.0819601	6.3823e-13	3.88881
A_84_P816308	AT5G05200	AT5G05200	NM_120602	ref|Arabidopsis thaliana ABC1 family protein (AT5G05200) mRNA, complete cds [NM_120602]	0.519505	3.30754	0.0811595	1.54325e-10	-0.649824	4.46502	0.0892275	3.27025e-13	3.88628
A_84_P17133	AT1G36390	AT1G36390	NM_103325	ref|Arabidopsis thaliana co-chaperone grpE family protein (AT1G36390) mRNA, complete cds [NM_103325]	0.55502	3.58938	0.0798938	3.73227e-12	-0.621291	4.1811	0.0839921	1.3928e-13	3.88524
A_84_P202818	AT4G39710	AT4G39710	NM_120132	ref|Arabidopsis thaliana immunophilin, putative / FKBP-type peptidyl-prolyl cis-trans isomerase, putative (AT4G39710) mRNA, complete cds [NM_120132]	0.657173	4.54123	0.0864042	2.83151e-14	-0.508805	3.22705	0.0773282	4.71035e-11	3.88414
A_84_P15928	AT5G46520	AT5G46520	NM_124022	ref|Arabidopsis thaliana ATP binding / nucleoside-triphosphatase/ nucleotide binding / protein binding / transmembrane receptor (AT5G46520) mRNA, complete cds [NM_124022]	0.594353	3.92964	0.0822761	5.05232e-13	-0.58344	3.83212	0.0816045	8.70322e-13	3.88088
A_84_P18315	AT3G09940	MDHAR	NM_111829	ref|Arabidopsis thaliana MDHAR (MONODEHYDROASCORBATE REDUCTASE); monodehydroascorbate reductase (NADH) (MDHAR) mRNA, complete cds [NM_111829]	0.609406	4.06823	0.0835047	2.92363e-13	-0.567176	3.69128	0.0809395	2.42769e-12	3.87976
A_84_P10057	AT4G24670	TAR2	NM_202879	ref|Arabidopsis thaliana TAR2 (TRYPTOPHAN AMINOTRANSFERASE RELATED 2); L-tryptophan:2-oxoglutarate aminotransferase/ L-tryptophan:pyruvate aminotransfe_ (TAR2) mRNA, complete cds [NM_202879]	0.658837	4.55866	0.0876032	5.44837e-14	-0.505199	3.20036	0.0787592	1.41309e-10	3.87951
A_84_P16281	AT2G24820	TIC55	NM_128041	ref|Arabidopsis thaliana TIC55 (TRANSLOCON AT THE INNER ENVELOPE MEMBRANE OF CHLOROPLASTS 55); 2 iron, 2 sulfur cluster binding / electron carrier/ oxi_ (TIC55) mRNA, complete cds [NM_128041]	0.593471	3.92167	0.0822244	5.28756e-13	-0.583233	3.8303	0.0815944	8.80813e-13	3.87598
A_84_P847323	AT2G18210	AT2G18210	NM_127378	ref|Arabidopsis thaliana unknown protein (AT2G18210) mRNA, complete cds [NM_127378]	0.593072	3.91807	0.0822497	5.56959e-13	-0.583505	3.83271	0.0816685	9.01221e-13	3.87539
A_84_P767667	AT5G03800	EMB175	NM_120461	ref|Arabidopsis thaliana EMB175 (EMBRYO DEFECTIVE 175); catalytic (EMB175) mRNA, complete cds [NM_120461]	0.618277	4.15219	0.0847149	2.91353e-13	-0.556124	3.59852	0.0809994	6.61286e-12	3.87536
A_84_P17227	AT2G19900	ATNADP-ME1	NM_127548	ref|Arabidopsis thaliana ATNADP-ME1 (NADP-malic enzyme 1); malate dehydrogenase (oxaloacetate-decarboxylating) (NADP+)/ malic enzyme/ oxidoreductase, a_ (ATNADP-ME1) mRNA, complete cds [NM_127548]	0.612033	4.09292	0.0844702	4.30699e-13	-0.562633	3.65286	0.0816212	5.45421e-12	3.87289
A_84_P17828	AT5G48570	AT5G48570	NM_124233	ref|Arabidopsis thaliana peptidyl-prolyl cis-trans isomerase, putative / FK506-binding protein, putative (AT5G48570) mRNA, complete cds [NM_124233]	0.580616	3.80729	0.0835422	3.65373e-12	-0.594875	3.93437	0.0842614	1.6666e-12	3.87083
A_84_P823371	AT1G64150	TA38732_3702	TA38732_3702	tc|Rep: F22C12.9 - Arabidopsis thaliana (Mouse-ear cress), partial (56%) [TC391028]	0.568539	3.70287	0.0872046	7.04949e-11	-0.606105	4.03743	0.0876437	4.66004e-12	3.87015
A_84_P60840	AT1G02405	AT1G02405	NM_148428	ref|Arabidopsis thaliana proline-rich family protein (AT1G02405) mRNA, complete cds [NM_148428]	0.58249	3.82376	0.0883913	4.40115e-11	-0.592677	3.91451	0.088572	2.2093e-11	3.86913
A_84_P10233	AT5G40160	EMB506	NM_123380	ref|Arabidopsis thaliana EMB506 (embryo defective 506); protein binding (EMB506) mRNA, complete cds [NM_123380]	0.559342	3.62528	0.0802195	3.11045e-12	-0.614146	4.11288	0.083612	2.05461e-13	3.86908
A_84_P11715	AT3G04290	LTL1	NM_111300	ref|Arabidopsis thaliana LTL1 (LI-TOLERANT LIPASE 1); carboxylesterase/ hydrolase, acting on ester bonds (LTL1) mRNA, complete cds [NM_111300]	0.550961	3.55599	0.079672	4.66684e-12	-0.621392	4.18208	0.0840181	1.40413e-13	3.86904
A_84_P537337	AT1G15140	AT1G15140	NM_202103	ref|Arabidopsis thaliana oxidoreductase NAD-binding domain-containing protein (AT1G15140) mRNA, complete cds [NM_202103]	0.565445	3.67659	0.0804963	2.14855e-12	-0.608305	4.05793	0.0831424	2.54663e-13	3.86726
A_84_P255170	AT5G42010	AT5G42010	NM_123566	ref|Arabidopsis thaliana WD-40 repeat family protein (AT5G42010) mRNA, complete cds [NM_123566]	0.597837	3.96129	0.0825576	4.43919e-13	-0.576457	3.77101	0.0812465	1.29198e-12	3.86615
A_84_P791881	AT5G40060	AT5G40060	NM_123369	ref|Arabidopsis thaliana ATP binding / nucleoside-triphosphatase/ nucleotide binding (AT5G40060) mRNA, complete cds [NM_123369]	0.576945	3.77525	0.0944624	1.01093e-09	-0.597073	3.95433	0.0940471	2.17204e-10	3.86479
A_84_P22496	AT5G24300	SSI1	NM_122336	ref|Arabidopsis thaliana SSI1 (SUPPRESSOR OF SALICYLIC ACID INSENSITIVITY 1); starch synthase/ transferase, transferring glycosyl groups (SSI1) mRNA, complete cds [NM_122336]	0.570934	3.72335	0.0808428	1.63805e-12	-0.602627	4.00523	0.0828003	3.38605e-13	3.86429
A_84_P764120	AT4G21830, AT4G21840	AT4G21830	NM_118303	ref|Arabidopsis thaliana methionine sulfoxide reductase domain-containing protein / SeIR domain-containing protein (AT4G21830) mRNA, complete cds [NM_118303]	0.643437	4.39984	0.0860288	7.47084e-14	-0.522269	3.32866	0.0786954	3.21015e-11	3.86425
A_84_P11118	AT5G10390	AT5G10390	NM_121077	ref|Arabidopsis thaliana histone H3 (AT5G10390) mRNA, complete cds [NM_121077]	0.570451	3.71921	0.0808259	1.69194e-12	-0.602903	4.00777	0.0828304	3.36909e-13	3.86349
A_84_P12367	AT1G11670	AT1G11670	NM_101039	ref|Arabidopsis thaliana MATE efflux family protein (AT1G11670) mRNA, complete cds [NM_101039]	0.603614	4.01434	0.0835233	4.94166e-13	-0.569519	3.71124	0.0813508	2.54537e-12	3.86279
A_84_P15428	AT2G14750	APK	NM_127039	ref|Arabidopsis thaliana APK (APS KINASE); ATP binding / adenylylsulfate kinase/ kinase/ transferase, transferring phosphorus-containing groups (APK) mRNA, complete cds [NM_127039]	0.564929	3.67223	0.080469	2.21142e-12	-0.607506	4.05048	0.0830972	2.65568e-13	3.86135
A_84_P23419	AT5G13200	AT5G13200	NM_121323	ref|Arabidopsis thaliana GRAM domain-containing protein / ABA-responsive protein-related (AT5G13200) mRNA, complete cds [NM_121323]	0.585438	3.8498	0.0817404	7.94152e-13	-0.587936	3.872	0.0818977	7.02736e-13	3.8609
A_84_P758704	AT2G46100	AT2G46100	NM_130173	ref|Arabidopsis thaliana unknown protein (AT2G46100) mRNA, complete cds [NM_130173]	0.551034	3.55659	0.0797481	4.85736e-12	-0.619174	4.16078	0.0839622	1.65038e-13	3.85868
A_84_P20248	AT3G23230	AT3G23230	NM_113224	ref|Arabidopsis thaliana ethylene-responsive factor, putative (AT3G23230) mRNA, complete cds [NM_113224]	0.576504	3.77141	0.0811645	1.22162e-12	-0.595647	3.94137	0.0823455	4.70679e-13	3.85639
A_84_P115962	AT4G04695	CPK31	NM_148230	ref|Arabidopsis thaliana CPK31; ATP binding / calcium ion binding / calmodulin-dependent protein kinase/ kinase/ protein kinase/ protein serine/threoni_ (CPK31) mRNA, complete cds [NM_148230]	0.566241	3.68333	0.0820233	5.07659e-12	-0.605229	4.0293	0.0846665	8.78016e-13	3.85632
A_84_P824100	AT2G16630	AT2G16630	NM_127215	ref|Arabidopsis thaliana proline-rich family protein (AT2G16630) mRNA, complete cds [NM_127215]	0.586187	3.85644	0.0820151	8.85007e-13	-0.585754	3.8526	0.0820072	9.15069e-13	3.85452
A_84_P13491	AT2G02020	AT2G02020	NM_126263	ref|Arabidopsis thaliana proton-dependent oligopeptide transport (POT) family protein (AT2G02020) mRNA, complete cds [NM_126263]	0.565278	3.67517	0.0825438	7.47757e-12	-0.605242	4.02942	0.0852478	1.24942e-12	3.85229
A_84_P306300	AT5G67350	AT5G67350	NM_126135	ref|Arabidopsis thaliana unknown protein (AT5G67350) mRNA, complete cds [NM_126135]	0.609896	4.07283	0.083347	2.52536e-13	-0.559945	3.63032	0.0802835	3.06737e-12	3.85158
A_84_P533265	AT3G13770	AT3G13770	NM_112227	ref|Arabidopsis thaliana pentatricopeptide (PPR) repeat-containing protein (AT3G13770) mRNA, complete cds [NM_112227]	0.621642	4.18449	0.123555	4.87117e-07	-0.545033	3.50778	0.109973	7.19431e-07	3.84613
A_84_P211628	AT2G40080	ELF4	NM_129566	ref|Arabidopsis thaliana ELF4 (EARLY FLOWERING 4) (ELF4) mRNA, complete cds [NM_129566]	0.589086	3.88227	0.0822516	7.95077e-13	-0.580873	3.80954	0.0818374	1.26671e-12	3.84591
A_84_P571701	AT5G19250	AT5G19250	NM_121930	ref|Arabidopsis thaliana unknown protein (AT5G19250) mRNA, complete cds [NM_121930]	0.578294	3.78699	0.0812741	1.11621e-12	-0.591215	3.90135	0.08207	5.85585e-13	3.84417
A_84_P194484	AT4G16410	AT4G16410	NM_117736	ref|Arabidopsis thaliana unknown protein (AT4G16410) mRNA, complete cds [NM_117736]	0.611012	4.08331	0.0833104	2.23103e-13	-0.55646	3.6013	0.0799535	3.40784e-12	3.84231
A_84_P20537	AT4G36580	AT4G36580	NM_119821	ref|Arabidopsis thaliana AAA-type ATPase family protein (AT4G36580) mRNA, complete cds [NM_119821]	0.545482	3.51141	0.0843191	9.84828e-11	-0.620347	4.17203	0.0884036	2.26333e-12	3.84172
A_84_P13834	AT4G23810, AT4G23800	AT4G23800	NM_118511	ref|Arabidopsis thaliana high mobility group (HMG1/2) family protein (AT4G23800) mRNA, complete cds [NM_118511]	0.619081	4.15988	0.0843844	2.19349e-13	-0.545285	3.50982	0.0800201	9.46902e-12	3.83485
A_84_P10141	AT5G01550	LECRKA4.2	NM_120233	ref|Arabidopsis thaliana LECRKA4.2 (LECTIN RECEPTOR KINASE A4.1); ATP binding / kinase/ protein kinase/ protein serine/threonine kinase/ sugar binding (LECRKA4.2) mRNA, complete cds [NM_120233]	0.56417	3.66581	0.0805626	2.50752e-12	-0.602463	4.00372	0.0829262	3.72894e-13	3.83476
A_84_P551839	AT3G10690	AT3G10690	NM_111905	ref|Arabidopsis thaliana DNA gyrase subunit A family protein (AT3G10690) mRNA, complete cds [NM_111905]	0.57495	3.75794	0.0818113	2.09878e-12	-0.591777	3.9064	0.0829387	9.67107e-13	3.83217
A_84_P181974	AT1G20310	AT1G20310	NM_101882	ref|Arabidopsis thaliana unknown protein (AT1G20310) mRNA, complete cds [NM_101882]	0.608201	4.05697	0.0831827	2.63918e-13	-0.556692	3.60323	0.0800274	3.49395e-12	3.8301
A_84_P551820	AT3G04770	RPSAb	NM_180184	ref|Arabidopsis thaliana RPSAb (40S ribosomal protein SA B); structural constituent of ribosome (RPSAb) mRNA, complete cds [NM_180184]	0.551739	3.56237	0.0797743	4.63749e-12	-0.612491	4.09724	0.0835099	2.22789e-13	3.8298
A_84_P500813	AT5G51160	AT5G51160	NM_124495	ref|Arabidopsis thaliana ankyrin repeat family protein (AT5G51160) mRNA, complete cds [NM_124495]	0.544075	3.50005	0.0805838	1.4616e-11	-0.618944	4.15857	0.0855074	4.53726e-13	3.82931
A_84_P13407	AT1G18590	SOT17	NM_101717	ref|Arabidopsis thaliana SOT17 (SULFOTRANSFERASE 17); desulfoglucosinolate sulfotransferase/ sulfotransferase (SOT17) mRNA, complete cds [NM_101717]	0.590891	3.89844	0.0822861	6.92363e-13	-0.575191	3.76003	0.081348	1.54093e-12	3.82924
A_84_P810435	AT3G20200	AT3G20200	NM_112911	ref|Arabidopsis thaliana protein kinase family protein (AT3G20200) mRNA, complete cds [NM_112911]	0.605138	4.02845	0.121742	6.67212e-07	-0.559697	3.62825	0.122778	5.14966e-06	3.82835
A_84_P560530	AT1G76740	AT1G76740	NM_106324	ref|Arabidopsis thaliana unknown protein (AT1G76740) mRNA, complete cds [NM_106324]	0.557681	3.61145	0.114674	1.15513e-06	-0.606596	4.042	0.131197	3.77214e-06	3.82672
A_84_P609679	AT3G15390	SDE5	NM_112407	ref|Arabidopsis thaliana SDE5 (silencing defective 5) (SDE5) mRNA, complete cds [NM_112407]	0.599442	3.97596	0.087876	9.01211e-12	-0.565499	3.67704	0.0861677	5.28172e-11	3.8265
A_84_P820256	AT2G24820	TIC55	NM_128041	ref|Arabidopsis thaliana TIC55 (TRANSLOCON AT THE INNER ENVELOPE MEMBRANE OF CHLOROPLASTS 55); 2 iron, 2 sulfur cluster binding / electron carrier/ oxi_ (TIC55) mRNA, complete cds [NM_128041]	0.581181	3.81225	0.0814843	9.86131e-13	-0.583948	3.83661	0.0816542	8.58508e-13	3.82443
A_84_P24102	AT3G48460	AT3G48460	NM_114705	ref|Arabidopsis thaliana GDSL-motif lipase/hydrolase family protein (AT3G48460) mRNA, complete cds [NM_114705]	0.544751	3.50551	0.0794	6.8453e-12	-0.617307	4.14293	0.0839233	1.90054e-13	3.82422
A_84_P23380	AT5G01540	LECRKA4.1	NM_120232	ref|Arabidopsis thaliana LECRKA4.1 (LECTIN RECEPTOR KINASE A4.1); kinase (LECRKA4.1) mRNA, complete cds [NM_120232]	0.58652	3.8594	0.081779	7.39042e-13	-0.578483	3.78863	0.0812849	1.10521e-12	3.82402
A_84_P532361	AT3G12770	AT3G12770	NM_112113	ref|Arabidopsis thaliana pentatricopeptide (PPR) repeat-containing protein (AT3G12770) mRNA, complete cds [NM_112113]	0.648296	4.44934	0.0907891	9.28726e-13	-0.504859	3.19785	0.0820284	7.52281e-10	3.8236
A_84_P232709	AT2G37860	LCD1	NM_179957	ref|Arabidopsis thaliana LCD1 (LOWER CELL DENSITY 1) (LCD1) mRNA, complete cds [NM_179957]	0.611172	4.08481	0.0833733	2.29215e-13	-0.551686	3.56193	0.0797321	4.54067e-12	3.82337
A_84_P859851	no_match	BE525769	BE525769	tc|Rep: Expressed protein - Arabidopsis thaliana (Mouse-ear cress), partial (41%) [TC399808]	0.602421	4.00332	0.0827977	3.4433e-13	-0.561447	3.6429	0.0802851	2.68758e-12	3.82311
A_84_P816728	AT2G24190	AT2G24190	NM_127980	ref|Arabidopsis thaliana short-chain dehydrogenase/reductase (SDR) family protein (AT2G24190) mRNA, complete cds [NM_127980]	0.673756	4.71798	0.104534	1.15352e-10	-0.466288	2.92609	0.0952069	9.69988e-07	3.82204
A_84_P829045	AT1G62540	FMO_GS-OX2	NM_104933	ref|Arabidopsis thaliana FMO GS-OX2 (FLAVIN-MONOOXYGENASE GLUCOSINOLATE S-OXYGENASE 2); 3-methylthiopropyl glucosinolate S-oxygenase/ 4-methylthiopropy_ (FMO GS-OX2) mRNA, complete cds [NM_104933]	0.602553	4.00454	0.0978351	7.32702e-10	-0.560405	3.63417	0.0981755	1.14176e-08	3.81936
A_84_P167973	AT3G48450	AT3G48450	NM_114704	ref|Arabidopsis thaliana nitrate-responsive NOI protein, putative (AT3G48450) mRNA, complete cds [NM_114704]	0.580185	3.80352	0.0849961	8.73003e-12	-0.583602	3.83356	0.0856506	9.50799e-12	3.81854
A_84_P834870	no_match	TA51728_3702	TA51728_3702	Unknown	0.647088	4.43699	0.115095	1.88549e-08	-0.504401	3.19449	0.115482	1.25502e-05	3.81574
A_84_P809013	AT1G15820	LHCB6	NM_101450	ref|Arabidopsis thaliana LHCB6 (LIGHT HARVESTING COMPLEX PSII SUBUNIT 6); chlorophyll binding (LHCB6) mRNA, complete cds [NM_101450]	0.613433	4.10613	0.083466	1.98966e-13	-0.547063	3.52422	0.0793982	5.57458e-12	3.81518
A_84_P830713	AT1G30680	AT1G30680	NM_179404	ref|Arabidopsis thaliana toprim domain-containing protein (AT1G30680) mRNA, complete cds [NM_179404]	0.624544	4.21254	0.0842301	1.21872e-13	-0.533741	3.41775	0.0786864	1.17596e-11	3.81514
A_84_P503876	AT2G27660	AT2G27660	NM_128325	ref|Arabidopsis thaliana DC1 domain-containing protein (AT2G27660) mRNA, complete cds [NM_128325]	0.576442	3.77087	0.0815104	1.52708e-12	-0.586398	3.85832	0.0821646	9.54796e-13	3.8146
A_84_P13068	AT5G39980	AT5G39980	NM_123361	ref|Arabidopsis thaliana pentatricopeptide (PPR) repeat-containing protein (AT5G39980) mRNA, complete cds [NM_123361]	0.573611	3.74638	0.0834542	6.27032e-12	-0.588244	3.87475	0.0843857	3.14923e-12	3.81057
A_84_P135765	AT4G32590	AT4G32590	NM_202934	ref|Arabidopsis thaliana ferredoxin-related (AT4G32590) mRNA, complete cds [NM_202934]	0.608698	4.0616	0.0831702	2.50386e-13	-0.551211	3.55804	0.0796485	4.49899e-12	3.80982
A_84_P552025	AT4G17000	AT4G17000	NM_117804	ref|Arabidopsis thaliana unknown protein (AT4G17000) mRNA, complete cds [NM_117804]	0.669627	4.67334	0.104739	1.62377e-10	-0.468759	2.94279	0.0858191	4.70318e-08	3.80807
A_84_P16882	AT5G48540	AT5G48540	NM_124230	ref|Arabidopsis thaliana 33 kDa secretory protein-related (AT5G48540) mRNA, complete cds [NM_124230]	0.596909	3.95284	0.0824234	4.42156e-13	-0.56365	3.66143	0.080384	2.34983e-12	3.80713
A_84_P869275	AT5G19250	AT5G19250	NM_121930	ref|Arabidopsis thaliana unknown protein (AT5G19250) mRNA, complete cds [NM_121930]	0.570737	3.72166	0.0808133	1.63635e-12	-0.590223	3.89245	0.0820083	6.15024e-13	3.80705
A_84_P788076	AT2G39470	PPL2	NM_129505	ref|Arabidopsis thaliana PPL2 (PsbP-like protein 2); calcium ion binding (PPL2) mRNA, complete cds [NM_129505]	0.57328	3.74352	0.0809679	1.43805e-12	-0.587656	3.86951	0.0818496	6.98577e-13	3.80651
A_84_P16819	AT5G23940	EMB3009	NM_122299	ref|Arabidopsis thaliana EMB3009 (embryo defective 3009); transferase/ transferase, transferring acyl groups other than amino-acyl groups (EMB3009) mRNA, complete cds [NM_122299]	0.556187	3.59904	0.0799831	3.55581e-12	-0.603569	4.01392	0.0828893	3.29825e-13	3.80648
A_84_P23848	AT2G25060	AT2G25060	NM_128063	ref|Arabidopsis thaliana plastocyanin-like domain-containing protein (AT2G25060) mRNA, complete cds [NM_128063]	0.590527	3.89517	0.0820365	6.09498e-13	-0.569885	3.71436	0.0807708	1.71883e-12	3.80477
A_84_P11669	AT2G03530	UPS2	NM_001084405	ref|Arabidopsis thaliana UPS2 (UREIDE PERMEASE 2) (UPS2) mRNA, complete cds [NM_001084405]	0.566406	3.68473	0.0805597	2.05238e-12	-0.593778	3.92445	0.0822387	5.19185e-13	3.80459
A_84_P750407	AT1G70760	CRR23	NM_105744	ref|Arabidopsis thaliana CRR23 ((chlororespiratory reduction 23) (CRR23) mRNA, complete cds [NM_105744]	0.580576	3.80694	0.0814141	9.95354e-13	-0.57953	3.79778	0.0813501	1.04911e-12	3.80236
A_84_P18271	AT1G07500	AT1G07500	NM_100624	ref|Arabidopsis thaliana unknown protein (AT1G07500) mRNA, complete cds [NM_100624]	0.654406	4.51238	0.0877428	8.76923e-14	-0.490124	3.09118	0.0778223	3.01522e-10	3.80178
A_84_P787563	AT4G16265	NRPB9B	NM_117723	ref|Arabidopsis thaliana NRPB9B; DNA binding / DNA-directed RNA polymerase/ nucleic acid binding / transcription regulator/ zinc ion binding (NRPB9B) mRNA, complete cds [NM_117723]	0.552805	3.57112	0.0825125	2.08923e-11	-0.605526	4.03205	0.0873231	4.08186e-12	3.80159
A_84_P829564	AT4G39710	AT4G39710	NM_120132	ref|Arabidopsis thaliana immunophilin, putative / FKBP-type peptidyl-prolyl cis-trans isomerase, putative (AT4G39710) mRNA, complete cds [NM_120132]	0.573657	3.74677	0.0810222	1.43899e-12	-0.586033	3.85507	0.0817871	7.75928e-13	3.80092
A_84_P819307	AT2G43590	AT2G43590	NM_129921	ref|Arabidopsis thaliana chitinase, putative (AT2G43590) mRNA, complete cds [NM_129921]	0.64033	4.36848	0.0852007	5.66726e-14	-0.50926	3.23042	0.0772244	4.26581e-11	3.79945
A_84_P21113	AT2G35700	ERF38	NM_129125	ref|Arabidopsis thaliana ERF38 (ERF FAMILY PROTEIN 38); DNA binding / transcription factor (ERF38) mRNA, complete cds [NM_129125]	0.656315	4.53227	0.113492	7.34159e-09	-0.486303	3.0641	0.104439	3.21877e-06	3.79818
A_84_P16977	AT5G28750	AT5G28750	NM_122758	ref|Arabidopsis thaliana thylakoid assembly protein, putative (AT5G28750) mRNA, complete cds [NM_122758]	0.607984	4.05494	0.08312	2.58276e-13	-0.549097	3.54077	0.0795168	5.00537e-12	3.79785
A_84_P853297	no_match	R90101	R90101	tc|Rep: Glutathione S-transferase - Arabidopsis thaliana (Mouse-ear cress), complete [TC395224]	0.561383	3.64236	0.0802479	2.6411e-12	-0.596931	3.95303	0.0824249	4.41742e-13	3.7977
A_84_P822473	AT2G26900	AT2G26900	NM_179758	ref|Arabidopsis thaliana bile acid:sodium symporter family protein (AT2G26900) mRNA, complete cds [NM_179758]	0.551699	3.56204	0.0799272	5.10856e-12	-0.605464	4.03148	0.0831872	3.37978e-13	3.79676
A_84_P515737	AT4G27010	AT4G27010	NM_001160798	ref|Arabidopsis thaliana unknown protein (AT4G27010) mRNA, complete cds [NM_001160798]	0.490249	3.09207	0.0940186	1.84429e-07	-0.652657	4.49425	0.101714	1.39341e-10	3.79316
A_84_P12984	AT1G62750	SCO1	NM_104952	ref|Arabidopsis thaliana SCO1 (SNOWY COTYLEDON 1); ATP binding / translation elongation factor/ translation factor, nucleic acid binding (SCO1) mRNA, complete cds [NM_104952]	0.572225	3.73444	0.0809035	1.51688e-12	-0.585618	3.85139	0.0817235	7.73122e-13	3.79291
A_84_P586198	AT1G15510	AT1G15510	NM_101420	ref|Arabidopsis thaliana pentatricopeptide (PPR) repeat-containing protein (AT1G15510) mRNA, complete cds [NM_101420]	0.605939	4.03589	0.122707	7.8892e-07	-0.549785	3.54638	0.108098	3.65724e-07	3.79113
A_84_P508502	AT3G54710	CDT1B	NM_115328	ref|Arabidopsis thaliana CDT1B (ARABIDOPSIS HOMOLOG OF YEAST CDT1 BARABIDOPSIS HOMOLOG OF YEAST CDT1 B); cyclin-dependent protein kinase (CDT1B) mRNA, complete cds [NM_115328]	0.359612	2.28882	0.0911021	7.9022e-05	-0.723663	5.29253	0.130651	3.04345e-08	3.79067
A_84_P214908	AT4G15510	AT4G15510	NM_202826	ref|Arabidopsis thaliana photosystem II reaction center PsbP family protein (AT4G15510) mRNA, complete cds [NM_202826]	0.534218	3.42151	0.0786599	1.10983e-11	-0.618841	4.15758	0.0838255	1.55351e-13	3.78955
A_84_P16532	AT3G47650	AT3G47650	NM_114633	ref|Arabidopsis thaliana bundle-sheath defective protein 2 family / bsd2 family (AT3G47650) mRNA, complete cds [NM_114633]	0.598729	3.96944	0.0825373	4.04488e-13	-0.557411	3.6092	0.0800098	3.24256e-12	3.78932
A_84_P13277	AT1G05210	AT1G05210	NM_100400	ref|Arabidopsis thaliana unknown protein (AT1G05210) mRNA, complete cds [NM_100400]	0.507428	3.21683	0.0794993	1.7388e-10	-0.63828	4.34791	0.0876607	3.30716e-13	3.78237
A_84_P64384	AT2G20900, AT2G20890	PSB29	NM_127659	ref|Arabidopsis thaliana PSB29 (PSB29) mRNA, complete cds [NM_127659]	0.65383	4.5064	0.0861499	3.21279e-14	-0.484347	3.05033	0.0759274	1.78153e-10	3.77837
A_84_P114232	AT5G65360	AT5G65360	NM_125934	ref|Arabidopsis thaliana histone H3 (AT5G65360) mRNA, complete cds [NM_125934]	0.590848	3.89806	0.0820491	5.97051e-13	-0.56278	3.6541	0.0803348	2.4622e-12	3.77608
A_84_P10939	AT4G02210, AT4G02200	AT4G02200	NM_178955	ref|Arabidopsis thaliana drought-responsive family protein (AT4G02200) mRNA, complete cds [NM_178955]	0.581981	3.81927	0.0814999	9.27397e-13	-0.571278	3.7263	0.0808462	1.59202e-12	3.77279
A_84_P10407	AT1G23740	AT1G23740	NM_102222	ref|Arabidopsis thaliana oxidoreductase, zinc-binding dehydrogenase family protein (AT1G23740) mRNA, complete cds [NM_102222]	0.554695	3.5867	0.079849	3.73672e-12	-0.597551	3.95869	0.0824649	4.28868e-13	3.77269
A_84_P282730	AT2G31870	TEJ	NM_128745	ref|Arabidopsis thaliana TEJ (Sanskrit for 'bright'); poly(ADP-ribose) glycohydrolase (TEJ) mRNA, complete cds [NM_128745]	0.558996	3.62239	0.0810044	5.17095e-12	-0.593188	3.91912	0.0829912	8.83045e-13	3.77075
A_84_P830096	AT5G44575	AT5G44575	NM_180589	ref|Arabidopsis thaliana unknown protein (AT5G44575) mRNA, complete cds [NM_180589]	0.635773	4.32288	0.0851055	7.9944e-14	-0.507458	3.21705	0.077377	5.44434e-11	3.76996
A_84_P13073	AT5G41170	AT5G41170	NM_123482	ref|Arabidopsis thaliana pentatricopeptide (PPR) repeat-containing protein (AT5G41170) mRNA, complete cds [NM_123482]	0.580988	3.81055	0.0829114	2.42901e-12	-0.571259	3.72614	0.0823627	4.03673e-12	3.76834
A_84_P12516	AT2G33255	AT2G33255	NM_179873	ref|Arabidopsis thaliana catalytic/ hydrolase/ phosphoglycolate phosphatase (AT2G33255) mRNA, complete cds [NM_179873]	0.579792	3.80007	0.0815999	1.20063e-12	-0.571773	3.73055	0.0811426	1.8344e-12	3.76531
A_84_P251935	AT3G45050	AT3G45050	NM_202657	ref|Arabidopsis thaliana unknown protein (AT3G45050) mRNA, complete cds [NM_202657]	0.610882	4.08208	0.0833197	2.27119e-13	-0.536889	3.44262	0.0788166	9.63341e-12	3.76235
A_84_P107372	AT3G02120	AT3G02120	NM_111078	ref|Arabidopsis thaliana hydroxyproline-rich glycoprotein family protein (AT3G02120) mRNA, complete cds [NM_111078]	0.636877	4.33388	0.0858025	1.14849e-13	-0.503704	3.18937	0.0779013	1.00679e-10	3.76162
A_84_P841882	AT5G42530	AT5G42530	NM_123618	ref|Arabidopsis thaliana unknown protein (AT5G42530) mRNA, complete cds [NM_123618]	0.666753	4.64251	0.0869291	1.71899e-14	-0.458621	2.87489	0.0744562	7.29236e-10	3.7587
A_84_P229929	AT2G04530	CPZ	NM_126484	ref|Arabidopsis thaliana CPZ; 3'-tRNA processing endoribonuclease (CPZ) mRNA, complete cds [NM_126484]	0.58213	3.82058	0.0817844	1.09617e-12	-0.56769	3.69564	0.0809152	2.28528e-12	3.75811
A_84_P826972	AT2G47750	GH3.9	NM_130342	ref|Arabidopsis thaliana GH3.9 (PUTATIVE INDOLE-3-ACETIC ACID-AMIDO SYNTHETASE GH3.9) (GH3.9) mRNA, complete cds [NM_130342]	0.529171	3.38198	0.113338	3.0271e-06	-0.616159	4.13199	0.139487	9.993e-06	3.75699
A_84_P21734	AT1G71460	AT1G71460	NM_105815	ref|Arabidopsis thaliana pentatricopeptide (PPR) repeat-containing protein (AT1G71460) mRNA, complete cds [NM_105815]	0.614071	4.11217	0.0846696	4.08988e-13	-0.53135	3.39899	0.079896	2.92058e-11	3.75558
A_84_P786857	AT4G26600	AT4G26600	NM_118794	ref|Arabidopsis thaliana nucleolar protein, putative (AT4G26600) mRNA, complete cds [NM_118794]	0.603026	4.00891	0.0914816	4.34599e-11	-0.544202	3.50108	0.0877639	5.61947e-10	3.75499
A_84_P19035	AT1G30380	PSAK	NM_102775	ref|Arabidopsis thaliana PSAK (photosystem I subunit K) (PSAK) mRNA, complete cds [NM_102775]	0.672177	4.70085	0.0872909	1.3562e-14	-0.448073	2.80591	0.0739081	1.33956e-09	3.75338
A_84_P16637	AT4G11470	AT4G11470	NM_117218	ref|Arabidopsis thaliana protein kinase family protein (AT4G11470) mRNA, complete cds [NM_117218]	0.603102	4.00961	0.0829179	3.50322e-13	-0.542597	3.48817	0.0792491	7.55567e-12	3.74889
A_84_P265500	AT1G51670	AT1G51670	NM_104045	ref|Arabidopsis thaliana unknown protein (AT1G51670) mRNA, complete cds [NM_104045]	0.616678	4.13693	0.085844	6.78482e-13	-0.526401	3.36048	0.0801973	5.24444e-11	3.7487
A_84_P821675	AT1G28600	AT1G28600	NM_102628	ref|Arabidopsis thaliana lipase, putative (AT1G28600) mRNA, complete cds [NM_102628]	0.549223	3.54179	0.0795303	4.99091e-12	-0.59718	3.9553	0.0824485	4.38672e-13	3.74855
A_84_P839763	AT1G31230	AK-HSDH_I	NM_102861	ref|Arabidopsis thaliana AK-HSDH I (ASPARTATE KINASE-HOMOSERINE DEHYDROGENASE I); aspartate kinase/ homoserine dehydrogenase (AK-HSDH I) mRNA, complete cds [NM_102861]	0.548824	3.53854	0.0831965	4.20352e-11	-0.59745	3.95776	0.0857227	3.17931e-12	3.74815
A_84_P12785	AT3G55330	PPL1	NM_115391	ref|Arabidopsis thaliana PPL1 (PsbP-like protein 1); calcium ion binding (PPL1) mRNA, complete cds [NM_115391]	0.588524	3.87725	0.0819037	6.69343e-13	-0.558218	3.61591	0.0800592	3.11227e-12	3.74658
A_84_P12521	AT2G33210	HSP60-2	NM_179872	ref|Arabidopsis thaliana HSP60-2 (HEAT SHOCK PROTEIN 60-2); ATP binding (HSP60-2) mRNA, complete cds [NM_179872]	0.611217	4.08524	0.0835042	2.48711e-13	-0.531788	3.40242	0.0787101	1.41579e-11	3.74383
A_84_P824668	AT3G01142, AT3G01140	MYB106	NM_110979	ref|Arabidopsis thaliana MYB106 (myb domain protein 106); DNA binding / transcription factor (MYB106) mRNA, complete cds [NM_110979]	0.608838	4.06292	0.0971007	3.60641e-10	-0.533972	3.41957	0.0946797	1.70281e-08	3.74125
A_84_P843020	AT1G07010	AT1G07010	NM_001160844	ref|Arabidopsis thaliana calcineurin-like phosphoesterase family protein (AT1G07010) mRNA, complete cds [NM_001160844]	0.570389	3.71868	0.0811553	2.08959e-12	-0.575339	3.76131	0.0816076	1.78825e-12	3.74
A_84_P286700	AT4G39630	AT4G39630	NM_120123	ref|Arabidopsis thaliana unknown protein (AT4G39630) mRNA, complete cds [NM_120123]	0.624227	4.20946	0.1002	4.67075e-10	-0.514543	3.26997	0.0958015	7.83316e-08	3.73971
A_84_P806997	AT5G54270	LHCB3	NM_124807	ref|Arabidopsis thaliana LHCB3 (LIGHT-HARVESTING CHLOROPHYLL B-BINDING PROTEIN 3); structural molecule (LHCB3) mRNA, complete cds [NM_124807]	0.569976	3.71515	0.080766	1.69986e-12	-0.575673	3.7642	0.0811126	1.27302e-12	3.73967
A_84_P22985	AT2G36870	AT2G36870	NM_129242	ref|Arabidopsis thaliana xyloglucan:xyloglucosyl transferase, putative / xyloglucan endotransglycosylase, putative / endo-xyloglucan transferase, putat_ (AT2G36870) mRNA, complete cds [NM_129242]	0.576542	3.77174	0.0897677	1.33965e-10	-0.568825	3.70532	0.0900838	2.71205e-10	3.73853
A_84_P141649	AT3G55760	AT3G55760	NM_180377	ref|Arabidopsis thaliana unknown protein (AT3G55760) mRNA, complete cds [NM_180377]	0.545976	3.51541	0.0794403	6.29623e-12	-0.596776	3.95163	0.082532	4.79979e-13	3.73352
A_84_P846583	AT3G48500	PDE312	NM_001084790	ref|Arabidopsis thaliana RNA binding (PDE312) mRNA, complete cds [NM_001084790]	0.568828	3.70534	0.0824585	5.26089e-12	-0.575263	3.76065	0.0829813	4.13637e-12	3.733
A_84_P191974	AT5G03210	AT5G03210	NM_120399	ref|Arabidopsis thaliana unknown protein (AT5G03210) mRNA, complete cds [NM_120399]	0.609676	4.07077	0.0834887	2.82465e-13	-0.530486	3.39224	0.0787287	1.60405e-11	3.7315
A_84_P22174	AT3G18580	AT3G18580	NM_112744	ref|Arabidopsis thaliana single-strand-binding family protein (AT3G18580) mRNA, complete cds [NM_112744]	0.591955	3.90801	0.083384	1.25529e-12	-0.550664	3.55356	0.0809799	1.04612e-11	3.73078
A_84_P830717	AT1G30680	AT1G30680	NM_179404	ref|Arabidopsis thaliana toprim domain-containing protein (AT1G30680) mRNA, complete cds [NM_179404]	0.620009	4.16878	0.0839373	1.50669e-13	-0.517253	3.29043	0.0777364	2.85351e-11	3.7296
A_84_P183904	AT5G54180	PTAC15	NM_124798	ref|Arabidopsis thaliana PTAC15 (PLASTID TRANSCRIPTIONALLY ACTIVE15) (PTAC15) mRNA, complete cds [NM_124798]	0.586303	3.85747	0.0823025	1.05028e-12	-0.556254	3.5996	0.0804868	4.80815e-12	3.72854
A_84_P308633	AT5G05200	AT5G05200	NM_120602	ref|Arabidopsis thaliana ABC1 family protein (AT5G05200) mRNA, complete cds [NM_120602]	0.542302	3.4858	0.0791174	7.16112e-12	-0.598921	3.97119	0.0825524	4.01558e-13	3.72849
A_84_P565849	AT1G78995	AT1G78995	NM_106549	ref|Arabidopsis thaliana unknown protein (AT1G78995) mRNA, complete cds [NM_106549]	0.610296	4.07658	0.0859005	1.20595e-12	-0.528487	3.37665	0.080484	5.15618e-11	3.72662
A_84_P22070	AT2G26930	ATCDPMEK	NM_128250	ref|Arabidopsis thaliana ATCDPMEK (4-(CYTIDINE 5'-PHOSPHO)-2-C-METHYL-D-ERITHRITOL KINASE); 4-(cytidine 5'-diphospho)-2-C-methyl-D-erythritol kinase (ATCDPMEK) mRNA, complete cds [NM_128250]	0.568048	3.69869	0.0807069	1.94446e-12	-0.573926	3.74909	0.0810776	1.45479e-12	3.72389
A_84_P18661	AT5G04660	CYP77A4	NM_120548	ref|Arabidopsis thaliana CYP77A4; electron carrier/ heme binding / iron ion binding / monooxygenase/ oxygen binding (CYP77A4) mRNA, complete cds [NM_120548]	0.527305	3.36748	0.0947002	2.57464e-08	-0.610571	4.07917	0.102409	2.48999e-09	3.72332
A_84_P818893	AT1G23740	AT1G23740	NM_102222	ref|Arabidopsis thaliana oxidoreductase, zinc-binding dehydrogenase family protein (AT1G23740) mRNA, complete cds [NM_102222]	0.542314	3.48589	0.0791164	7.14988e-12	-0.597455	3.95781	0.0824591	4.3096e-13	3.72185
A_84_P19591	AT1G19450	AT1G19450	NM_101801	ref|Arabidopsis thaliana integral membrane protein, putative / sugar transporter family protein (AT1G19450) mRNA, complete cds [NM_101801]	0.558577	3.6189	0.0801175	3.12527e-12	-0.582344	3.82247	0.0815633	9.34839e-13	3.72069
A_84_P19328	AT3G19170	ATPREP1	NM_112804	ref|Arabidopsis thaliana ATPREP1 (PRESEQUENCE PROTEASE 1); metalloendopeptidase (ATPREP1) mRNA, complete cds [NM_112804]	0.595131	3.93668	0.0823153	4.83389e-13	-0.544574	3.50408	0.0792507	6.35163e-12	3.72038
A_84_P847474	AT1G54385	AT1G54385	NM_001036112	ref|Arabidopsis thaliana binding (AT1G54385) mRNA, complete cds [NM_001036112]	0.686985	4.8639	0.0935445	2.07398e-13	-0.41093	2.5759	0.07742	1.10958e-07	3.7199
A_84_P828717	no_match	TA45319_3702	TA45319_3702	Unknown	0.546563	3.52016	0.0805644	1.1675e-11	-0.593126	3.91856	0.0837143	1.38919e-12	3.71936
A_84_P64534	AT1G12570	AT1G12570	NM_101128	ref|Arabidopsis thaliana glucose-methanol-choline (GMC) oxidoreductase family protein (AT1G12570) mRNA, complete cds [NM_101128]	0.573679	3.74696	0.0852325	1.68781e-11	-0.566907	3.68899	0.0850726	2.66832e-11	3.71797
A_84_P20685	AT5G54100	AT5G54100	NM_124790	ref|Arabidopsis thaliana band 7 family protein (AT5G54100) mRNA, complete cds [NM_124790]	0.529584	3.38519	0.0789259	1.94775e-11	-0.607348	4.049	0.0836137	3.76534e-13	3.7171
A_84_P800447	AT3G46940	AT3G46940	NM_114561	ref|Arabidopsis thaliana deoxyuridine 5'-triphosphate nucleotidohydrolase family (AT3G46940) mRNA, complete cds [NM_114561]	0.600582	3.98641	0.0828663	4.24209e-13	-0.537165	3.44481	0.0790554	1.08468e-11	3.71561
A_84_P11565	AT2G30320	AT2G30320	NM_128585	ref|Arabidopsis thaliana tRNA pseudouridine synthase family protein (AT2G30320) mRNA, complete cds [NM_128585]	0.596603	3.95006	0.0827146	5.48146e-13	-0.541696	3.48094	0.0793874	8.88782e-12	3.7155
A_84_P828432	AT1G58280	AT1G58280	NM_179495	ref|Arabidopsis thaliana unknown protein (AT1G58280) mRNA, complete cds [NM_179495]	0.519623	3.30843	0.080141	8.9409e-11	-0.614219	4.11357	0.0866587	1.36265e-12	3.711
A_84_P13014	AT5G12110	AT5G12110	NM_121249	ref|Arabidopsis thaliana elongation factor 1B alpha-subunit 1 (eEF1Balpha1) (AT5G12110) mRNA, complete cds [NM_121249]	0.553362	3.57571	0.0803351	5.65107e-12	-0.584866	3.84473	0.0822378	1.14462e-12	3.71022
A_84_P562314	AT2G04080	AT2G04080	NM_126449	ref|Arabidopsis thaliana MATE efflux family protein (AT2G04080) mRNA, complete cds [NM_126449]	0.469531	2.94802	0.124218	0.000156896	-0.650459	4.47156	0.140003	3.38362e-06	3.70979
A_84_P550146	AT3G27925	DEGP1	NM_113709	ref|Arabidopsis thaliana DEGP1 (DegP protease 1); serine-type endopeptidase/ serine-type peptidase (DEGP1) mRNA, complete cds [NM_113709]	0.581386	3.81405	0.0814745	9.62186e-13	-0.556965	3.6055	0.0799969	3.34673e-12	3.70977
A_84_P14059	AT1G50400	AT1G50400	NM_103923	ref|Arabidopsis thaliana porin family protein (AT1G50400) mRNA, complete cds [NM_103923]	0.38937	2.45115	0.138603	0.00496583	-0.696106	4.96714	0.189757	0.000244072	3.70914
A_84_P166753	AT5G38520	AT5G38520	NM_001085213	ref|Arabidopsis thaliana hydrolase, alpha/beta fold family protein (AT5G38520) mRNA, complete cds [NM_001085213]	0.561348	3.64207	0.0802499	2.65259e-12	-0.576855	3.77446	0.0811901	1.20326e-12	3.70827
A_84_P160863	AT5G64980	AT5G64980	NM_125897	ref|Arabidopsis thaliana unknown protein (AT5G64980) mRNA, complete cds [NM_125897]	0.56077	3.63723	0.0855766	5.64513e-11	-0.577289	3.77823	0.0867557	2.84871e-11	3.70773
A_84_P831396	AT1G20310	AT1G20310	NM_101882	ref|Arabidopsis thaliana unknown protein (AT1G20310) mRNA, complete cds [NM_101882]	0.583396	3.83174	0.0817504	9.58718e-13	-0.554329	3.58368	0.0800259	4.30271e-12	3.70771
A_84_P820630	AT2G21385	AT2G21385	NM_127710	ref|Arabidopsis thaliana unknown protein (AT2G21385) mRNA, complete cds [NM_127710]	0.568935	3.70625	0.0811915	2.42927e-12	-0.569231	3.70878	0.0812465	2.44832e-12	3.70752
A_84_P795558	no_match	ACL	BP782296	gb|BP782296 RAFL7 Arabidopsis thaliana cDNA clone RAFL07-81-K15 3', mRNA sequence [BP782296]	0.416136	2.60697	0.1455	0.00423576	-0.68187	4.80696	0.216627	0.00164579	3.70696
A_84_P805600	no_match	ATPRX_Q	NM_113510	ref|Arabidopsis thaliana ATPRX Q; antioxidant/ peroxiredoxin (ATPRX Q) mRNA, complete cds [NM_113510]	0.628222	4.24837	0.0844605	1.02174e-13	-0.500449	3.16555	0.0767643	7.0638e-11	3.70696
A_84_P19458	AT4G04940	AT4G04940	NM_116732	ref|Arabidopsis thaliana transducin family protein / WD-40 repeat family protein (AT4G04940) mRNA, complete cds [NM_116732]	0.528187	3.37432	0.0800223	4.09788e-11	-0.606136	4.03772	0.0848197	8.92348e-13	3.70602
A_84_P21091	AT2G17630	AT2G17630	NM_127317	ref|Arabidopsis thaliana phosphoserine aminotransferase, putative (AT2G17630) mRNA, complete cds [NM_127317]	0.596101	3.94549	0.0843985	1.63021e-12	-0.539267	3.46152	0.081482	3.63513e-11	3.70351
A_84_P20725	AT5G63980	SAL1	NM_125794	ref|Arabidopsis thaliana SAL1; 3'(2'),5'-bisphosphate nucleotidase/ inositol or phosphatidylinositol phosphatase (SAL1) mRNA, complete cds [NM_125794]	0.557517	3.61008	0.080132	3.4641e-12	-0.579305	3.79581	0.0814561	1.14488e-12	3.70295
A_84_P123822	AT2G39250	SNZ	NM_179982	ref|Arabidopsis thaliana SNZ (SCHNARCHZAPFEN); DNA binding / transcription factor (SNZ) mRNA, complete cds [NM_179982]	0.560194	3.6324	0.0807644	4.02937e-12	-0.576709	3.7732	0.0817741	1.75773e-12	3.7028
A_84_P270170	AT1G21100	AT1G21100	NM_101964	ref|Arabidopsis thaliana O-methyltransferase, putative (AT1G21100) mRNA, complete cds [NM_101964]	0.553927	3.58036	0.0798106	3.9065e-12	-0.582611	3.82482	0.0815463	9.02982e-13	3.70259
A_84_P21428	AT4G29800	PLP8	NM_119126	ref|Arabidopsis thaliana PLP8 (PATATIN-LIKE PROTEIN 8) (PLP8) mRNA, complete cds [NM_119126]	0.327655	2.12645	0.115943	0.00471314	-0.722256	5.27541	0.179154	5.54276e-05	3.70093
A_84_P248295	AT1G80030	AT1G80030	NM_106652	ref|Arabidopsis thaliana DNAJ heat shock protein, putative (AT1G80030) mRNA, complete cds [NM_106652]	0.563589	3.66091	0.0804101	2.40145e-12	-0.572797	3.73936	0.0809691	1.50244e-12	3.70013
A_84_P212348	no_match	TA37041_3702	TA37041_3702	Unknown	0.582885	3.82723	0.0815635	8.90888e-13	-0.552546	3.569	0.0797296	4.20099e-12	3.69811
A_84_P512584	AT1G52640	AT1G52640	NM_104142	ref|Arabidopsis thaliana pentatricopeptide (PPR) repeat-containing protein (AT1G52640) mRNA, complete cds [NM_104142]	0.550717	3.55399	0.123181	7.79356e-06	-0.584454	3.84109	0.135334	1.57023e-05	3.69754
A_84_P852482	AT3G05660	AtRLP33	NM_111439	ref|Arabidopsis thaliana AtRLP33 (Receptor Like Protein 33); kinase/ protein binding (AtRLP33) mRNA, complete cds [NM_111439]	0.314787	2.06437	0.072058	1.25088e-05	-0.726773	5.33057	0.107891	1.62584e-11	3.69747
A_84_P17616	AT4G23670	AT4G23670	NM_118498	ref|Arabidopsis thaliana major latex protein-related / MLP-related (AT4G23670) mRNA, complete cds [NM_118498]	0.546428	3.51907	0.079357	5.75071e-12	-0.587851	3.87125	0.0818608	6.91492e-13	3.69516
A_84_P216378	AT2G25830	AT2G25830	NM_128143	ref|Arabidopsis thaliana YebC-related (AT2G25830) mRNA, complete cds [NM_128143]	0.566812	3.68818	0.0808714	2.40355e-12	-0.568384	3.70156	0.0809965	2.26039e-12	3.69487
A_84_P853946	AT1G70580	AOAT2	NM_202393	ref|Arabidopsis thaliana AOAT2 (ALANINE-2-OXOGLUTARATE AMINOTRANSFERASE 2); L-alanine:2-oxoglutarate aminotransferase/ glycine:2-oxoglutarate aminotran_ (AOAT2) mRNA, complete cds [NM_202393]	0.585654	3.85172	0.0943341	5.3562e-10	-0.548607	3.53677	0.0929282	3.55749e-09	3.69424
A_84_P508215	AT1G74750	AT1G74750	NM_106133	ref|Arabidopsis thaliana pentatricopeptide (PPR) repeat-containing protein (AT1G74750) mRNA, complete cds [NM_106133]	0.518328	3.29859	0.0807805	1.39444e-10	-0.611141	4.08452	0.0864442	1.55177e-12	3.69156
A_84_P13170	AT5G66530	AT5G66530	NM_126051	ref|Arabidopsis thaliana aldose 1-epimerase family protein (AT5G66530) mRNA, complete cds [NM_126051]	0.54746	3.52745	0.0794285	5.48231e-12	-0.5853	3.84857	0.0817145	7.90812e-13	3.68801
A_84_P153348	no_match	TC396624	TC396624	tc|Rep: Chromosome chr15 scaffold_40, whole genome shotgun sequence - Vitis vinifera (Grape), partial (4%) [TC396624]	0.597845	3.96137	0.102866	6.17651e-09	-0.533223	3.41368	0.0959044	2.69869e-08	3.68752
[truncated: 2,614 more rows]

## Sheet: L30-DOWN
Light-repressed genes in Arabidopsis seedlings treated with 1 mM flg22 for 30 min.
					Experiment 1				Experiment 2
[truncated: 4,157 more rows]
