# Supplementary material for: Light-dependent expression of flg22-induced defense genes in Arabidopsis
Source: Front Plant Sci. 2014 Oct 9;5:531. doi: 10.3389/fpls.2014.00531 (PMC4191550; doi:10.3389/fpls.2014.00531)
Supplement: Supplementary file 7 [file DataSheet2.XLS]

## Sheet: flg-up Ligh-up 
TargetID	GeneSymbol	flg22 30 min-up Light-up
AT5G24110	WRKY30_(WRKY_DNA-binding_protein_30);_transcription_factor	604.357	up
AT1G06135	similar_to_unknown_protein_[Arabidopsis_thaliana]_(TAIR:AT2G31345.1)	229.879	up
AT5G47850	protein_kinase,_putative	172.464	up
AT3G12910	transcription_factor	153.511	up
AT2G37430	zinc_finger_(C2H2_type)_family_protein_(ZAT11)	149.452	up
AT1G72520	lipoxygenase,_putative	134.598	up
AT4G18540	similar_to_unnamed_protein_product_[Vitis_vinifera]_(GB:CAO48082.1)	129.095	up
AT1G07160	protein_phosphatase_2C,_putative_/_PP2C,_putative	114.13	up
AT5G64905	PROPEP3_(Elicitor_peptide_3_precursor)	96.2396	up
AT1G56250	ATPP2-B14_(Phloem_protein_2-B14);_carbohydrate_binding	93.9584	up
AT4G31950	CYP82C3_(cytochrome_P450,_family_82,_subfamily_C,_polypeptide_3);_oxygen_binding	93.0886	up
AT5G05300	similar_to_unknown_protein_[Arabidopsis_thaliana]_(TAIR:AT3G10930.1)	85.834	up
AT4G11470	protein_kinase_family_protein	83.5627	up
AT4G19520	disease_resistance_protein_(TIR-NBS-LRR_class),_putative	80.0443	up
AT5G42380	CML37/CML39;_calcium_ion_binding	71.6718	up
AT1G66090	disease_resistance_protein_(TIR-NBS_class),_putative	64.0584	up
AT3G46090	ZAT7;_nucleic_acid_binding_/_transcription_factor/_zinc_ion_binding	61.8039	up
AT4G16820	lipase_class_3_family_protein	59.9564	up
AT1G14540	anionic_peroxidase,_putative	59.6404	up
AT1G17420	LOX3_(Lipoxygenase_3);_iron_ion_binding_/_lipoxygenase/_metal_ion_binding_/_oxidoreductase,_acting_on_single_donors_with_incorporation_of_molecular_oxygen,_incorporation_of_two_atoms_of_oxygen	58.972	up
AT3G23230	ethylene-responsive_factor,_putative	56.1425	up
AT1G24140	matrixin_family_protein	47.6765	up
AT5G57010	calmodulin-binding_family_protein	46.9988	up
AT1G69920	ATGSTU12_(Arabidopsis_thaliana_Glutathione_S-transferase_(class_tau)_12);_glutathione_transferase	46.1551	up
AT4G04480	similar_to_F-box_family_protein_[Arabidopsis_thaliana]_(TAIR:AT4G22030.1);_similar_to_hypothetical_protein_[Vitis_vinifera]_(GB:CAN65749.1)	44.7812	up
AT3G50930	AAA-type_ATPase_family_protein	41.0821	up
AT4G21920	unknown_protein	40.5482	up
AT5G56960	basic_helix-loop-helix_(bHLH)_family_protein	39.9891	up
AT5G03210	unknown_protein	39.5088	up
AT4G37710	VQ_motif-containing_protein	38.8589	up
AT1G79680	wall-associated_kinase,_putative	38.2486	up
AT1G58420	similar_to_unknown_protein_[Arabidopsis_thaliana]_(TAIR:AT1G10140.1);_contains_InterPro_domain_Uncharacterised_conserved_protein_UCP031279_(InterPro:IPR016972)	35.239	up
AT2G33580	protein_kinase_family_protein_/_peptidoglycan-binding_LysM_domain-containing_protein	34.8536	up
AT5G41740	disease_resistance_protein_(TIR-NBS-LRR_class),_putative	34.5923	up
AT5G01100	similar_to_unknown_protein_[Arabidopsis_thaliana]_(TAIR:AT2G37980.1);_similar_to_unknown_protein_[Arabidopsis_thaliana]_(TAIR:AT3G54100.1);_similar_to_unnamed_protein_product_[Vitis_vinifera]_(GB:CAO15763.1);_contains_InterPro_domain_Protein_of_unknown_function_DUF246,_plant_(InterPro:IPR004348)	34.3556	up
AT2G44840	ATERF13/EREBP_(ETHYLENE-RESPONSIVE_ELEMENT_BINDING_FACTOR_13);_DNA_binding_/_transcription_factor	33.0753	up
AT5G52050	MATE_efflux_protein-related	32.7738	up
AT5G22520	similar_to_unknown_protein_[Arabidopsis_thaliana]_(TAIR:AT5G22530.1)	32.4013	up
AT5G22380	ANAC090_(Arabidopsis_NAC_domain_containing_protein_90);_transcription_factor	31.3913	up
AT3G09870	auxin-responsive_family_protein	30.733	up
AT1G61340	F-box_family_protein	28.4275	up
AT2G32200	similar_to_unknown_protein_[Arabidopsis_thaliana]_(TAIR:AT2G32210.1);_similar_to_unknown_[Populus_trichocarpa]_(GB:ABK92801.1)	28.091	up
AT1G56060	similar_to_unknown_protein_[Arabidopsis_thaliana]_(TAIR:AT2G32190.1);_similar_to_unnamed_protein_product_[Vitis_vinifera]_(GB:CAO68639.1);_contains_domain_PD188784_(PD188784)	27.7154	up
AT1G16420	ATMC8_(METACASPASE_8);_caspase	27.5707	up
AT3G21150	zinc_finger_(B-box_type)_family_protein	27.0069	up
AT1G17147	similar_to_VQ_motif-containing_protein_[Arabidopsis_thaliana]_(TAIR:AT1G78410.1);_similar_to_Avr9/Cf-9_rapidly_elicited_protein_169_[Nicotiana_tabacum]_(GB:AAG43552.1);_contains_InterPro_domain_VQ_(InterPro:IPR008889)	26.955	up
AT1G26380	FAD-binding_domain-containing_protein	26.0667	up
AT1G30370	lipase_class_3_family_protein	25.7866	up
AT2G32030	GCN5-related_N-acetyltransferase_(GNAT)_family_protein	25.4606	up
AT2G35658	similar_to_unknown_protein_[Arabidopsis_thaliana]_(TAIR:AT4G16840.1);_similar_to_unnamed_protein_product_[Vitis_vinifera]_(GB:CAO62316.1)	23.866	up
AT3G43250	cell_cycle_control_protein-related	23.6502	up
AT3G09520	ATEXO70H4_(exocyst_subunit_EXO70_family_protein_H4);_protein_binding	23.4325	up
AT5G52760	heavy-metal-associated_domain-containing_protein	22.1113	up
AT3G25250	AGC2-1_(OXIDATIVE_SIGNAL-INDUCIBLE1);_kinase	21.7295	up
AT5G01550	lectin_protein_kinase,_putative	21.187	up
AT4G30430	TET9_(TETRASPANIN9)	19.4851	up
AT3G23250	AtMYB15/AtY19/MYB15_(myb_domain_protein_15);_DNA_binding_/_transcription_factor	19.3913	up
AT1G71520	AP2_domain-containing_transcription_factor,_putative	18.8923	up
AT1G59865	unknown_protein	18.7406	up
AT5G41750	disease_resistance_protein_(TIR-NBS-LRR_class),_putative	18.561	up
AT1G43000	zinc-binding_family_protein	18.4544	up
AT3G14225	GLIP4;_carboxylesterase	18.2049	up
AT3G48640	similar_to_unknown_protein_[Arabidopsis_thaliana]_(TAIR:AT5G66670.2);_similar_to_unknown_protein_[Arabidopsis_thaliana]_(TAIR:AT5G66670.1)	18.1834	up
AT2G01180	ATPAP1_(PHOSPHATIDIC_ACID_PHOSPHATASE_1);_phosphatidate_phosphatase	18.1305	up
AT1G20310	similar_to_unknown_protein_[Arabidopsis_thaliana]_(TAIR:AT1G76070.1);_similar_to_hypothetical_protein_[Vitis_vinifera]_(GB:CAN83887.1)	17.5512	up
AT5G01540	lectin_protein_kinase,_putative	17.227	up
AT4G15975	zinc_finger_(C3HC4-type_RING_finger)_family_protein	17.0311	up
AT5G38310	unknown_protein	16.8937	up
AT5G36925	similar_to_unknown_protein_[Arabidopsis_thaliana]_(TAIR:AT5G36920.1)	16.5888	up
AT2G36690	oxidoreductase,_2OG-Fe(II)_oxygenase_family_protein	16.4695	up
AT5G57220	CYP81F2_(cytochrome_P450,_family_81,_subfamily_F,_polypeptide_2);_oxygen_binding	16.0045	up
AT2G46400	WRKY46_(WRKY_DNA-binding_protein_46);_transcription_factor	15.9969	up
AT2G32140	transmembrane_receptor	15.9945	up
AT2G34930	disease_resistance_family_protein	15.6587	up
AT3G17690	ATCNGC19_(cyclic_nucleotide_gated_channel_19);_calmodulin_binding_/_cyclic_nucleotide_binding_/_ion_channel	15.5356	up
AT4G14370	disease_resistance_protein_(TIR-NBS-LRR_class),_putative	15.4176	up
AT1G61560	MLO6_(MILDEW_RESISTANCE_LOCUS_O_6);_calmodulin_binding	15.0603	up
AT4G30210	ATR2_(ARABIDOPSIS_P450_REDUCTASE_2)	14.9975	up
AT1G24145	unknown_protein	14.9315	up
AT2G23270	similar_to_unknown_protein_[Arabidopsis_thaliana]_(TAIR:AT4G37290.1);_similar_to_hypothetical_protein_[Vitis_vinifera]_(GB:CAN62855.1)	14.7676	up
AT5G60900	RLK1_(RECEPTOR-LIKE_PROTEIN_KINASE_1);_carbohydrate_binding_/_kinase	13.9812	up
AT3G11840	U-box_domain-containing_protein	13.8994	up
AT5G54710	ankyrin_repeat_family_protein	13.7056	up
AT4G39670	glycolipid_binding_/_glycolipid_transporter	13.635	up
AT3G60120	glycosyl_hydrolase_family_1_protein	13.6152	up
AT1G73805	calmodulin_binding	13.586	up
AT1G63750	ATP_binding_/_nucleoside-triphosphatase/_nucleotide_binding_/_protein_binding_/_transmembrane_receptor	13.3924	up
AT2G40180	ATHPP2C5;_protein_serine/threonine_phosphatase	13.2303	up
AT2G13790	ATSERK4_(SOMATIC_EMBRYOGENESIS_RECEPTOR-LIKE_KINASE_4);_protein_binding_/_protein_kinase/_transmembrane_receptor_protein_serine/threonine_kinase	12.9696	up
AT5G66640	LIM_domain-containing_protein-related	12.9612	up
AT1G74360	leucine-rich_repeat_transmembrane_protein_kinase,_putative	12.0342	up
AT1G65390	ATPP2-A5;_carbohydrate_binding	11.9247	up
AT4G38560	similar_to_pEARLI4_[Arabidopsis_thaliana]_(TAIR:AT2G20960.1);_contains_InterPro_domain_Phospholipase-like,_arabidopsis_(InterPro:IPR007942)	11.7978	up
AT1G30755	similar_to_unknown_protein_[Arabidopsis_thaliana]_(TAIR:AT1G34320.1);_similar_to_unnamed_protein_product_[Vitis_vinifera]_(GB:CAO60978.1);_contains_InterPro_domain_Protein_of_unknown_function_DUF668_(InterPro:IPR007700)	11.7933	up
AT4G17230	SCL13_(SCARECROW-LIKE_13);_transcription_factor	11.7107	up
AT1G16090	WAKL7_(WALL_ASSOCIATED_KINASE-LIKE_7)	11.668	up
AT4G28350	lectin_protein_kinase_family_protein	10.7964	up
AT3G07195	proline-rich_family_protein	10.6608	up
AT4G33050	EDA39_(embryo_sac_development_arrest_39);_calmodulin_binding	10.5366	up
AT5G25170	similar_to_unknown_protein_[Arabidopsis_thaliana]_(TAIR:AT2G25190.1);_similar_to_unnamed_protein_product_[Vitis_vinifera]_(GB:CAO44286.1);_contains_InterPro_domain_Protein_of_unknown_function_DUF862,_eukaryotic_(InterPro:IPR008580)	10.4682	up
AT5G39020	protein_kinase_family_protein	10.0335	up
AT1G17380	JAZ5/TIFY11A_(JASMONATE-ZIM-DOMAIN_PROTEIN_5)	10.023	up
AT2G32210	similar_to_unknown_protein_[Arabidopsis_thaliana]_(TAIR:AT2G32190.1);_similar_to_unknown_[Populus_trichocarpa]_(GB:ABK92801.1);_contains_domain_PD188784_(PD188784)	9.97784	up
AT3G21070	NADK1_(NAD_kinase_1);_NAD+_kinase/_NADH_kinase/_calmodulin_binding	9.91612	up
AT4G39830	L-ascorbate_oxidase,_putative	9.84249	up
AT5G61900	BON1_(BONZAI1);_calcium-dependent_phospholipid_binding	9.71872	up
AT3G54150	embryo-abundant_protein-related	9.62386	up
AT2G33710	AP2_domain-containing_transcription_factor_family_protein	9.5846	up
AT2G29100	ATGLR2.9_(Arabidopsis_thaliana_glutamate_receptor_2.9)	9.55432	up
AT1G53080	legume_lectin_family_protein	9.17524	up
AT3G05370	disease_resistance_family_protein	9.1174	up
AT1G34420	leucine-rich_repeat_family_protein_/_protein_kinase_family_protein	9.08427	up
AT2G31890	similar_to_hypothetical_protein_[Vitis_vinifera]_(GB:CAN78554.1);_similar_to_unnamed_protein_product_[Vitis_vinifera]_(GB:CAO46382.1);_contains_InterPro_domain_RAP_domain_(InterPro:IPR013584)	9.0392	up
AT1G31710	copper_amine_oxidase,_putative	8.87934	up
AT5G65600	legume_lectin_family_protein_/_protein_kinase_family_protein	8.87642	up
AT1G34355	forkhead-associated_domain-containing_protein_/_FHA_domain-containing_protein	8.80342	up
AT4G40020	similar_to_unknown_protein_[Arabidopsis_thaliana]_(TAIR:AT5G16730.1);_similar_to_hypothetical_protein_[Vitis_vinifera]_(GB:CAN70653.1);_contains_domain_PTHR23160_(PTHR23160)	8.69956	up
AT1G56510	disease_resistance_protein_(TIR-NBS-LRR_class),_putative	8.64013	up
AT4G23190	CRK11_(CYSTEINE-RICH_RLK11);_kinase	8.54881	up
AT3G21660	UBX_domain-containing_protein	8.49437	up
AT2G29720	CTF2B;_monooxygenase	8.47151	up
AT5G36920	similar_to_unknown_protein_[Arabidopsis_thaliana]_(TAIR:AT5G36925.1)	8.4181	up
AT2G39200	MLO12_(MILDEW_RESISTANCE_LOCUS_O_12);_calmodulin_binding	8.22273	up
AT4G35180	LHT7_(LYS/HIS_TRANSPORTER_7);_amino_acid_transmembrane_transporter	8.17925	up
AT3G21520	similar_to_unknown_protein_[Arabidopsis_thaliana]_(TAIR:AT3G21550.1);_similar_to_unnamed_protein_product_[Vitis_vinifera]_(GB:CAO71058.1);_contains_InterPro_domain_Protein_of_unknown_function_DUF679_(InterPro:IPR007770)	7.98375	up
AT1G17750	leucine-rich_repeat_transmembrane_protein_kinase,_putative	7.97498	up
AT1G78410	VQ_motif-containing_protein	7.97161	up
AT5G28610	similar_to_glycine-rich_protein_[Arabidopsis_thaliana]_(TAIR:AT5G28630.1)	7.93843	up
AT4G38550	similar_to_unknown_protein_[Arabidopsis_thaliana]_(TAIR:AT2G20950.1);_contains_InterPro_domain_Phospholipase-like,_arabidopsis_(InterPro:IPR007942)	7.89232	up
AT4G19515	disease_resistance_family_protein	7.85572	up
AT3G56970	BHLH038/ORG2_(OBP3-RESPONSIVE_GENE_2);_DNA_binding_/_transcription_factor	7.85113	up
AT4G36030	armadillo/beta-catenin_repeat_family_protein	7.83654	up
AT5G58140	PHOT2_(NON_PHOTOTROPIC_HYPOCOTYL_1-LIKE);_kinase	7.78425	up
AT1G20510	OPCL1_(OPC-8:0_COA_LIGASE1);_4-coumarate-CoA_ligase	7.76763	up
AT2G19710	similar_to_unknown_protein_[Arabidopsis_thaliana]_(TAIR:AT4G29440.1);_similar_to_unnamed_protein_product_[Vitis_vinifera]_(GB:CAO65395.1);_contains_InterPro_domain_Protein_of_unknown_function_DUF292,_eukaryotic_(InterPro:IPR005061)	7.76398	up
AT1G02400	ATGA2OX6/DTA1_(GIBBERELLIN_2-OXIDASE_6);_gibberellin_2-beta-dioxygenase	7.67883	up
AT2G27660	DC1_domain-containing_protein	7.58569	up
AT2G45760	BAP2_(BON_ASSOCIATION_PROTEIN_2)	7.5818	up
AT1G28370	ATERF11/ERF11_(ERF_domain_protein_11);_DNA_binding_/_transcription_factor/_transcription_repressor	7.5344	up
AT1G77390	CYCA1;2_(CYCLIN_A1;2);_cyclin-dependent_protein_kinase_regulator	7.52099	up
AT3G25610	haloacid_dehalogenase-like_hydrolase_family_protein	7.48578	up
AT5G44910	Toll-Interleukin-Resistance_(TIR)_domain-containing_protein	7.4131	up
AT2G35980	YLS9_(YELLOW-LEAF-SPECIFIC_GENE_9)	7.37267	up
AT5G18470	curculin-like_(mannose-binding)_lectin_family_protein	7.23893	up
AT2G41240	BHLH100;_DNA_binding_/_transcription_factor	7.23855	up
AT5G41680	protein_kinase_family_protein	7.06135	up
AT1G51820	leucine-rich_repeat_protein_kinase,_putative	7.05233	up
AT1G11050	protein_kinase_family_protein	6.94895	up
AT5G25250	similar_to_unknown_protein_[Arabidopsis_thaliana]_(TAIR:AT5G64870.1);_similar_to_unknown_protein_[Arabidopsis_thaliana]_(TAIR:AT5G25260.1);_similar_to_unnamed_protein_product_[Vitis_vinifera]_(GB:CAO44306.1);_similar_to_80C09_16_[Brassica_rapa_subsp._pekinensis]_(GB:AAZ41827.1);_similar_to_nodulin_[Glycine_max]_(GB:AAC72337.1);_contains_domain_PTHR13806:SF3_(PTHR13806:SF3);_contains_domain_PTHR13…	6.90095	up
AT2G22500	mitochondrial_substrate_carrier_family_protein	6.89892	up
AT4G23220	protein_kinase_family_protein	6.79965	up
AT5G19240	Identical_to_Uncharacterized_GPI-anchored_protein_At5g19240_precursor_[Arabidopsis_Thaliana]_(GB:Q84VZ5;GB:Q8H7A4);_similar_to_unknown_protein_[Arabidopsis_thaliana]_(TAIR:AT5G19230.1);_similar_to_unknown_[Populus_trichocarpa]_(GB:ABK94712.1)	6.7959	up
AT5G01760	VHS_domain-containing_protein_/_GAT_domain-containing_protein	6.70018	up
AT2G19130	S-locus_lectin_protein_kinase_family_protein	6.69581	up
AT3G02800	phosphoprotein_phosphatase	6.63457	up
AT1G21110	O-methyltransferase,_putative	6.60977	up
AT1G73080	PEPR1_(PEP1_RECEPTOR_1);_ATP_binding_/_kinase/_protein_binding_/_protein_serine/threonine_kinase	6.53226	up
AT1G07000	ATEXO70B2_(exocyst_subunit_EXO70_family_protein_B2);_protein_binding	6.50587	up
AT1G51670	similar_to_unknown_protein_[Arabidopsis_thaliana]_(TAIR:AT1G48180.1);_contains_domain_Cysteine_proteinases_(SSF54001)	6.48174	up
AT1G33600	leucine-rich_repeat_family_protein	6.45775	up
AT4G34150	C2_domain-containing_protein	6.43108	up
AT3G50950	disease_resistance_protein_(CC-NBS-LRR_class),_putative	6.36805	up
AT1G09940	HEMA2;_glutamyl-tRNA_reductase	6.24982	up
AT5G01950	ATP_binding_/_kinase/_protein_serine/threonine_kinase	6.24571	up
AT3G26500	leucine-rich_repeat_family_protein	6.0499	up
AT1G35710	leucine-rich_repeat_transmembrane_protein_kinase,_putative	6.04749	up
AT2G42360	zinc_finger_(C3HC4-type_RING_finger)_family_protein	6.02069	up
AT5G46510	disease_resistance_protein_(TIR-NBS-LRR_class),_putative	6.00623	up
AT2G43000	ANAC042_(Arabidopsis_NAC_domain_containing_protein_42);_transcription_factor	5.92974	up
AT5G44070	CAD1_(CADMIUM_SENSITIVE_1)	5.88461	up
AT1G80450	VQ_motif-containing_protein	5.75546	up
AT2G02010	GAD4_(GLUTAMATE_DECARBOXYLASE_4);_calmodulin_binding	5.7379	up
AT1G27360	squamosa_promoter-binding_protein-like_11_(SPL11)	5.71945	up
AT5G22540	similar_to_unknown_protein_[Arabidopsis_thaliana]_(TAIR:AT5G22550.2);_similar_to_unnamed_protein_product_[Vitis_vinifera]_(GB:CAO15956.1);_contains_InterPro_domain_Protein_of_unknown_function_DUF247,_plant_(InterPro:IPR004158)	5.60759	up
AT2G47680	zinc_finger_(CCCH_type)_helicase_family_protein	5.56088	up
AT5G28630	glycine-rich_protein	5.5028	up
AT4G21390	B120;_protein_kinase/_sugar_binding	5.43633	up
AT3G22910	calcium-transporting_ATPase,_plasma_membrane-type,_putative_/_Ca(2+)-ATPase,_putative_(ACA13)	5.42469	up
AT1G56140	leucine-rich_repeat_family_protein_/_protein_kinase_family_protein	5.36182	up
AT2G32190	similar_to_unknown_protein_[Arabidopsis_thaliana]_(TAIR:AT2G32210.1);_similar_to_unknown_[Populus_trichocarpa]_(GB:ABK92801.1);_contains_domain_PD188784_(PD188784)	5.31662	up
AT5G03260	LAC11_(laccase_11);_copper_ion_binding_/_oxidoreductase	5.29899	up
AT5G22530	similar_to_unknown_protein_[Arabidopsis_thaliana]_(TAIR:AT5G22520.1)	5.22381	up
AT1G63820	similar_to_unknown_protein_[Arabidopsis_thaliana]_(TAIR:AT5G41380.1);_similar_to_unnamed_protein_product_[Vitis_vinifera]_(GB:CAO65933.1);_contains_InterPro_domain_CCT_(InterPro:IPR010402)	5.19831	up
AT1G71400	disease_resistance_family_protein_/_LRR_family_protein	5.15894	up
AT5G04020	calmodulin-binding_protein-related_(PICBP)	5.15757	up
AT1G07220	similar_to_unknown_protein_[Arabidopsis_thaliana]_(TAIR:AT5G23850.1);_similar_to_hypothetical_protein_[Vitis_vinifera]_(GB:CAN70836.1);_contains_InterPro_domain_Protein_of_unknown_function_DUF821,_CAP10-like_(InterPro:IPR008539);_contains_InterPro_domain_Lipopolysaccharide-modifying_protein_(InterPro:IPR006598)	5.12357	up
AT1G33590	disease_resistance_protein-related_/_LRR_protein-related	5.06768	up
AT4G24380	hydrolase,_acting_on_ester_bonds	5.0622	up
AT2G32130	similar_to_UNE1_(unfertilized_embryo_sac_1)_[Arabidopsis_thaliana]_(TAIR:AT1G29300.1);_similar_to_unnamed_protein_product_[Vitis_vinifera]_(GB:CAO48018.1);_contains_InterPro_domain_Protein_of_unknown_function_DUF641,_plant_(InterPro:IPR006943)	5.05894	up
AT1G13210	ACA.L_(AUTOINHIBITED_CA2+/ATPASE_II);_ATPase,_coupled_to_transmembrane_movement_of_ions,_phosphorylative_mechanism_/_calmodulin_binding	4.99534	up
AT3G56710	SIB1_(SIGMA_FACTOR_BINDING_PROTEIN_1);_binding	4.98993	up
AT1G76040	CPK29_(calcium-dependent_protein_kinase_29);_calmodulin-dependent_protein_kinase/_kinase	4.94397	up
AT1G30420	ATMRP12_(Arabidopsis_thaliana_multidrug_resistance-associated_protein_12)	4.92157	up
AT1G61420	S-locus_lectin_protein_kinase_family_protein	4.90938	up
AT4G13820	disease_resistance_family_protein_/_LRR_family_protein	4.88491	up
AT3G20200	protein_kinase_family_protein	4.86097	up
AT4G01010	ATCNGC13_(cyclic_nucleotide_gated_channel_13);_calmodulin_binding_/_cyclic_nucleotide_binding_/_ion_channel	4.85587	up
AT5G26030	FC1_(FERROCHELATASE_1);_ferrochelatase	4.78313	up
AT1G36622	similar_to_unknown_protein_[Arabidopsis_thaliana]_(TAIR:AT1G36640.1)	4.76673	up
AT4G11850	PLDGAMMA1_(maternal_effect_embryo_arrest_54);_phospholipase_D	4.70163	up
AT1G30757	unknown_protein	4.69702	up
AT1G61460	S-locus_protein_kinase,_putative	4.69419	up
AT1G02800	ATCEL2_(Arabidopsis_thaliana_Cellulase_2);_hydrolase,_hydrolyzing_O-glycosyl_compounds	4.688	up
AT1G65484	unknown_protein	4.68192	up
AT2G33110	ATVAMP723_(Arabidopsis_thaliana_vesicle-associated_membrane_protein_723)	4.65121	up
AT1G75000	GNS1/SUR4_membrane_family_protein	4.60491	up
AT1G66880	serine/threonine_protein_kinase_family_protein	4.60301	up
AT1G51620	protein_kinase_family_protein	4.59738	up
AT5G66130	ATRAD17_(RADIATION_SENSITIVE)	4.58514	up
AT5G37490	U-box_domain-containing_protein	4.57352	up
AT5G22545	similar_to_unknown_protein_[Arabidopsis_thaliana]_(TAIR:AT5G22520.1)	4.54435	up
AT1G08860	BON3_(BONZAI_3)	4.54323	up
AT4G08555	unknown_protein	4.49227	up
AT2G31865	poly_(ADP-ribose)_glycohydrolase_(PARG)_family_protein	4.48523	up
AT4G28085	unknown_protein	4.42648	up
AT3G52430	PAD4_(PHYTOALEXIN_DEFICIENT_4);_triacylglycerol_lipase	4.30489	up
AT3G46780	PTAC16_(PLASTID_TRANSCRIPTIONALLY_ACTIVE18);_binding_/_catalytic	4.28882	up
AT5G61080	nucleic_acid_binding	4.27877	up
AT3G18370	ATSYTF/NTMC2T3/NTMC2TYPE3/SYTF	4.27808	up
AT5G63130	octicosapeptide/Phox/Bem1p_(PB1)_domain-containing_protein	4.26532	up
AT2G18210	similar_to_unknown_protein_[Arabidopsis_thaliana]_(TAIR:AT4G36500.1);_similar_to_hypothetical_protein_[Thellungiella_halophila]_(GB:ABB45855.1)	4.24759	up
AT1G01340	ATCNGC10_(CYCLIC_NUCLEOTIDE_GATED_CHANNEL_10);_calmodulin_binding_/_cyclic_nucleotide_binding_/_ion_channel	4.24225	up
AT1G48580	similar_to_unnamed_protein_product_[Vitis_vinifera]_(GB:CAO67053.1)	4.16833	up
AT1G29690	CAD1_(CONSTITUTIVELY_ACTIVATED_CELL_DEATH_1)	4.15677	up
AT2G47150	short-chain_dehydrogenase/reductase_(SDR)_family_protein	4.15419	up
AT4G25350	SHB1_(SHORT_HYPOCOTYL_UNDER_BLUE1)	4.15112	up
AT3G55150	ATEXO70H1_(exocyst_subunit_EXO70_family_protein_H1);_protein_binding	4.14619	up
AT5G47910	RBOHD_(RESPIRATORY_BURST_OXIDASE_PROTEIN_D)	4.14611	up
AT5G07130	LAC13_(laccase_13);_copper_ion_binding_/_oxidoreductase	4.13832	up
AT3G57460	catalytic/_metal_ion_binding_/_metalloendopeptidase/_zinc_ion_binding	4.13105	up
AT1G27130	ATGSTU13_(GLUTATHIONE_S-TRANSFERASE_12);_glutathione_transferase	4.12408	up
AT1G08050	zinc_finger_(C3HC4-type_RING_finger)_family_protein	4.12308	up
AT4G01700	chitinase,_putative	4.06609	up
AT4G22690	CYP706A1_(cytochrome_P450,_family_706,_subfamily_A,_polypeptide_1);_oxygen_binding	4.05958	up
AT4G18205	AT4G18200	4.04731	up
AT5G67340	armadillo/beta-catenin_repeat_family_protein_/_U-box_domain-containing_protein	4.04705	up
AT1G09932	phosphoglycerate/bisphosphoglycerate_mutase-related	4.04016	up
AT2G47140	short-chain_dehydrogenase/reductase_(SDR)_family_protein	4.03659	up
AT3G55950	protein_kinase_family_protein	4.02543	up
AT5G48530	similar_to_unknown_protein_[Arabidopsis_thaliana]_(TAIR:AT3G07440.1);_similar_to_hypothetical_protein_[Vitis_vinifera]_(GB:CAN82702.1)	4.01891	up
AT5G48540	33_kDa_secretory_protein-related	4.01244	up
AT5G60350	unknown_protein	4.00655	up
AT3G63490	ribosomal_protein_L1_family_protein	4.0005	up
AT5G63920	DNA_topoisomerase_III_alpha,_putative	3.99595	up
AT1G67470	protein_kinase_family_protein	3.98617	up
AT5G46520	ATP_binding_/_nucleoside-triphosphatase/_nucleotide_binding_/_protein_binding_/_transmembrane_receptor	3.98491	up
AT5G01590	similar_to_unnamed_protein_product_[Vitis_vinifera]_(GB:CAO63840.1)	3.97211	up
AT3G61670	similar_to_unknown_protein_[Arabidopsis_thaliana]_(TAIR:AT2G46380.1);_similar_to_unnamed_protein_product_[Vitis_vinifera]_(GB:CAO65830.1)	3.96986	up
AT1G20060	kinesin_motor_protein-related	3.95276	up
AT3G18890	binding_/_catalytic/_coenzyme_binding	3.94642	up
AT1G19180	JAZ1/TIFY10A_(JASMONATE-ZIM-DOMAIN_PROTEIN_1);_protein_binding	3.92372	up
AT3G56410	similar_to_unknown_protein_[Arabidopsis_thaliana]_(TAIR:AT5G05190.1);_similar_to_unknown_protein_[Arabidopsis_thaliana]_(TAIR:AT3G61670.1);_similar_to_hypothetical_protein_Kpol_1058p4_[Vanderwaltozyma_polyspora_DSM_70294]_(GB:XP_001645325.1)	3.91408	up
AT4G23280	protein_kinase,_putative	3.91283	up
AT5G61560	protein_kinase_family_protein	3.90173	up
AT3G46110	signal_transducer	3.89754	up
AT1G24150	ATFH4/FH4_(FORMIN_HOMOLOGUE_4);_actin_binding_/_protein_binding	3.86201	up
AT1G57630	disease_resistance_protein_(TIR_class),_putative	3.84032	up
AT4G39230	isoflavone_reductase,_putative	3.8306	up
AT3G49540	unknown_protein	3.82936	up
AT3G17700	CNBT1_(CYCLIC_NUCLEOTIDE-BINDING_TRANSPORTER_1);_calmodulin_binding_/_cyclic_nucleotide_binding_/_ion_channel	3.82586	up
AT3G44630	disease_resistance_protein_RPP1-WsB-like_(TIR-NBS-LRR_class),_putative	3.81933	up
AT5G48657	defense_protein-related	3.79983	up
AT4G12120	SEC1B;_protein_transporter	3.79214	up
AT1G58370	RXF12;_hydrolase,_hydrolyzing_O-glycosyl_compounds	3.77792	up
AT4G29610	cytidine_deaminase,_putative_/_cytidine_aminohydrolase,_putative	3.76621	up
AT3G23120	leucine-rich_repeat_family_protein	3.73242	up
AT3G09020	alpha_1,4-glycosyltransferase_family_protein_/_glycosyltransferase_sugar-binding_DXD_motif-containing_protein	3.72756	up
AT5G13210	similar_to_unknown_protein_[Arabidopsis_thaliana]_(TAIR:AT3G24780.1);_similar_to_unknown_protein_[Arabidopsis_thaliana]_(TAIR:AT5G43400.1);_similar_to_unnamed_protein_product_[Vitis_vinifera]_(GB:CAO70061.1);_contains_InterPro_domain_von_Willebrand_factor,_type_A_(InterPro:IPR002035);_contains_InterPro_domain_Uncharacterized_conserved_protein_UCP015417,__vWA_(InterPro:IPR011205)	3.72151	up
AT3G22160	VQ_motif-containing_protein	3.71977	up
AT3G44720	ADT4_(AROGENATE_DEHYDRATASE_4);_arogenate_dehydratase/_prephenate_dehydratase	3.70181	up
AT2G15390	FUT4_(fucosyltransferase_4);_fucosyltransferase	3.68467	up
AT2G46430	ATCNGC3_(CYCLIC_NUCLEOTIDE_GATED_CHANNEL_3);_calmodulin_binding_/_cyclic_nucleotide_binding_/_ion_channel	3.66398	up
AT3G44670	ATP_binding_/_nucleoside-triphosphatase/_nucleotide_binding_/_protein_binding_/_transmembrane_receptor	3.62691	up
AT2G41010	ATCAMBP25_(ARABIDOPSIS_THALIANA_CALMODULIN_(CAM)-BINDING_PROTEIN_OF_25_KDA);_calmodulin_binding	3.59296	up
AT4G17300	NS1_(OVULE_ABORTION_8)	3.59168	up
AT5G60930	chromosome-associated_kinesin,_putative	3.58724	up
AT4G04220	disease_resistance_family_protein	3.55566	up
AT1G69790	protein_kinase,_putative	3.55119	up
AT4G20170	similar_to_unknown_protein_[Arabidopsis_thaliana]_(TAIR:AT5G44670.1);_similar_to_Os06g0328800_[Oryza_sativa_(japonica_cultivar-group)]_(GB:NP_001057533.1);_similar_to_Os02g0712500_[Oryza_sativa_(japonica_cultivar-group)]_(GB:NP_001047907.1);_similar_to_unknown_protein_[Oryza_sativa_(japonica_cultivar-group)]_(GB:BAD72474.1);_contains_InterPro_domain_Protein_of_unknown_function_DUF23_(InterPro:IPR…	3.53362	up
AT2G28500	LBD11_(LOB_DOMAIN-CONTAINING_PROTEIN_11)	3.48972	up
AT4G30090	EMB1353_(EMBRYO_DEFECTIVE_1353)	3.48828	up
AT1G30040	ATGA2OX2;_gibberellin_2-beta-dioxygenase	3.48045	up
AT3G57210	similar_to_EMB2204_(EMBRYO_DEFECTIVE_2204)_[Arabidopsis_thaliana]_(TAIR:AT1G22090.1);_contains_InterPro_domain_Protein_of_unknown_function_DUF626,_Arabidopsis_thaliana_(InterPro:IPR006462)	3.47992	up
AT2G41342	similar_to_unknown_[Picea_sitchensis]_(GB:ABK27016.1)	3.46016	up
AT3G59750	receptor_lectin_kinase,_putative	3.44431	up
AT4G02060	PRL_(PROLIFERA);_ATP_binding_/_DNA_binding_/_DNA-dependent_ATPase	3.43616	up
AT1G65120	ubiquitin_carboxyl-terminal_hydrolase-related	3.42949	up
AT1G14250	nucleoside_phosphatase_family_protein_/_GDA1/CD39_family_protein	3.40325	up
AT1G05630	5PTASE13/AT5PTASE13;_inositol_or_phosphatidylinositol_phosphatase	3.39802	up
AT5G10380	zinc_finger_(C3HC4-type_RING_finger)_family_protein	3.31648	up
AT2G20142	transmembrane_receptor	3.28702	up
AT4G18250	receptor_serine/threonine_kinase,_putative	3.28252	up
AT5G63320	similar_to_unknown_protein_[Arabidopsis_thaliana]_(TAIR:AT2G22795.1);_similar_to_hypothetical_protein_PFE0440w_[Plasmodium_falciparum_3D7]_(GB:XP_001351647.1);_contains_domain_FALZ-RELATED_BROMODOMAIN-CONTAINING_PROTEINS_(PTHR22880);_contains_domain_GCN5_GENERAL_CONTROL_OF_AMINO-ACID_SYNTHESIS_5-LIKE_2,_GCNL2_(PTHR22880:SF2)	3.27847	up
AT1G76210	similar_to_unknown_protein_[Arabidopsis_thaliana]_(TAIR:AT1G20520.1);_similar_to_hypothetical_protein_[Vitis_vinifera]_(GB:CAN69930.1);_contains_InterPro_domain_Protein_of_unknown_function_DUF241,_plant_(InterPro:IPR004320)	3.27797	up
AT5G52740	heavy-metal-associated_domain-containing_protein	3.27195	up
AT1G21120	O-methyltransferase,_putative	3.25837	up
AT5G67100	ICU2_(INCURVATA2);_DNA-directed_DNA_polymerase	3.25143	up
AT2G47010	similar_to_unknown_protein_[Arabidopsis_thaliana]_(TAIR:AT1G17030.1);_similar_to_hypothetical_protein_[Vitis_vinifera]_(GB:CAN67131.1);_similar_to_unnamed_protein_product_[Vitis_vinifera]_(GB:CAO40236.1)	3.24256	up
AT5G46910	transcription_factor_jumonji_(jmj)_family_protein	3.23493	up
AT1G76970	VHS_domain-containing_protein_/_GAT_domain-containing_protein	3.22918	up
AT1G03370	C2_domain-containing_protein_/_GRAM_domain-containing_protein	3.2271	up
AT5G58160	actin_binding	3.21827	up
AT2G47750	GH3.9_(PUTATIVE_INDOLE-3-ACETIC_ACID-AMIDO_SYNTHETASE_GH3.9)	3.20735	up
AT4G21410	protein_kinase_family_protein	3.19188	up
AT5G37420	AGL105;_transcription_factor	3.18918	up
AT4G00240	PLDBETA2_(phospholipase_D_beta_2)	3.18482	up
AT3G50190	similar_to_unknown_protein_[Arabidopsis_thaliana]_(TAIR:AT3G50140.1);_similar_to_unknown_protein_[Arabidopsis_thaliana]_(TAIR:AT3G50130.1);_similar_to_unnamed_protein_product_[Vitis_vinifera]_(GB:CAO71911.1);_contains_InterPro_domain_Protein_of_unknown_function_DUF247,_plant_(InterPro:IPR004158)	3.18282	up
AT3G63480	kinesin_heavy_chain,_putative	3.17935	up
AT1G44130	nucellin_protein,_putative	3.14686	up
AT5G27030	TPR3_(TOPLESS-RELATED_3)	3.14456	up
AT3G07380	similar_to_unknown_protein_[Arabidopsis_thaliana]_(TAIR:AT3G60990.1);_similar_to_unknown_protein_[Arabidopsis_thaliana]_(TAIR:AT5G48190.1);_similar_to_unknown_[Populus_trichocarpa]_(GB:ABK94817.1);_contains_InterPro_domain_Protein_of_unknown_function_DUF23_(InterPro:IPR008166)	3.14307	up
AT4G34260	catalytic	3.13065	up
AT5G46490	disease_resistance_protein_(TIR-NBS_class),_putative	3.11312	up
AT1G26420	FAD-binding_domain-containing_protein	3.10325	up
AT1G48970	GTP_binding_/_translation_initiation_factor	3.08724	up
AT4G00970	protein_kinase_family_protein	3.07456	up
AT5G40180	similar_to_unknown_protein_[Arabidopsis_thaliana]_(TAIR:AT3G28150.1)	3.06893	up
AT1G77310	wound-responsive_protein,_putative	3.06364	up
AT1G18370	HIK_(HINKEL);_microtubule_motor	3.06068	up
AT5G64310	AGP1_(ARABINOGALACTAN-PROTEIN_1)	3.05843	up
AT2G20562	similar_to_unknown_protein_[Arabidopsis_thaliana]_(TAIR:AT2G31090.1);_similar_to_unnamed_protein_product_[Vitis_vinifera]_(GB:CAO39329.1)	3.04092	up
AT5G02690	unknown_protein	3.03895	up
AT5G05730	ASA1_(ANTHRANILATE_SYNTHASE_ALPHA_SUBUNIT_1);_anthranilate_synthase	3.02049	up
AT1G03740	protein_kinase_family_protein	3.01044	up
AT1G15570	CYCA2;3_(CYCLIN_A2;3);_cyclin-dependent_protein_kinase_regulator	3.0078	up
AT3G13100	ATMRP7_(Arabidopsis_thaliana_multidrug_resistance-associated_protein_7)	2.99861	up
AT2G48120	PAC_(PALE_CRESS)	2.99526	up
AT1G66910	protein_kinase,_putative	2.986	up
AT5G59340	WOX2_(WUSCHEL-related_homeobox_2);_transcription_factor	2.96082	up
AT5G39000	protein_kinase_family_protein	2.94909	up
AT1G79560	EMB1047/FTSH12_(EMBRYO_DEFECTIVE_1047);_ATP-dependent_peptidase/_ATPase/_metallopeptidase	2.94174	up
AT2G24600	ankyrin_repeat_family_protein	2.93	up
AT2G40095	similar_to_unknown_protein_[Arabidopsis_thaliana]_(TAIR:AT3G55880.2);_similar_to_unnamed_protein_product_[Vitis_vinifera]_(GB:CAO41350.1);_contains_domain_PTHR10992_(PTHR10992);_contains_domain_PTHR10992:SF2_(PTHR10992:SF2)	2.92719	up
AT4G33760	tRNA_synthetase_class_II_(D,_K_and_N)_family_protein	2.91883	up
AT3G01990	ACR6_(ACT_Domain_Repeat_6)	2.91641	up
AT3G28210	PMZ;_zinc_ion_binding	2.91181	up
AT3G13020	hAT_dimerisation_domain-containing_protein	2.90969	up
AT1G21650	ATP_binding	2.90824	up
AT5G44620	CYP706A3_(cytochrome_P450,_family_706,_subfamily_A,_polypeptide_3);_oxygen_binding	2.90538	up
AT3G42660	nucleotide_binding	2.8952	up
AT1G33670	leucine-rich_repeat_family_protein	2.8945	up
AT3G20440	BE1/EMB2729_(BRANCHING_ENZYME_1);_alpha-amylase	2.89373	up
AT1G16670	protein_kinase_family_protein	2.88796	up
AT1G71110	similar_to_unknown_protein_[Arabidopsis_thaliana]_(TAIR:AT2G12400.1);_similar_to_unnamed_protein_product_[Vitis_vinifera]_(GB:CAO42240.1)	2.86397	up
AT4G23320	protein_kinase_family_protein	2.85539	up
AT2G05940	protein_kinase,_putative	2.85261	up
AT5G63420	EMB2746_(EMBRYO_DEFECTIVE_2746);_catalytic	2.85233	up
AT4G23230	protein_kinase_family_protein	2.83785	up
AT1G17250	leucine-rich_repeat_family_protein	2.83035	up
AT3G02120	hydroxyproline-rich_glycoprotein_family_protein	2.82328	up
AT2G17220	protein_kinase,_putative	2.81768	up
AT1G12030	similar_to_unknown_protein_[Arabidopsis_thaliana]_(TAIR:AT1G62420.1);_similar_to_Protein_of_unknown_function_DUF506,_plant_[Medicago_truncatula]_(GB:ABN05810.1);_contains_InterPro_domain_Protein_of_unknown_function_DUF506,_plant_(InterPro:IPR006502)	2.81721	up
AT4G21400	protein_kinase_family_protein	2.81173	up
AT5G03380	heavy-metal-associated_domain-containing_protein	2.80911	up
AT1G34260	phosphatidylinositol-4-phosphate_5-kinase_family_protein	2.80667	up
AT5G15840	CO_(CONSTANS);_transcription_factor/_zinc_ion_binding	2.80634	up
AT3G04790	ribose_5-phosphate_isomerase-related	2.79979	up
AT3G50260	ATERF#011/CEJ1_(COOPERATIVELY_REGULATED_BY_ETHYLENE_AND_JASMONATE_1);_DNA_binding_/_transcription_factor	2.799	up
AT3G44400	disease_resistance_protein_(TIR-NBS-LRR_class),_putative	2.79659	up
AT2G27310	F-box_family_protein	2.78522	up
AT1G14030	ribulose-1,5_bisphosphate_carboxylase_oxygenase_large_subunit_N-methyltransferase,_putative	2.7828	up
AT1G33610	leucine-rich_repeat_family_protein	2.76978	up
AT4G16890	SNC1_(SUPPRESSOR_OF_NPR1-1,_CONSTITUTIVE_1)	2.7532	up
AT5G09420	ATTOC64-V/MTOM64_(ARABIDOPSIS_THALIANA_TRANSLOCON_AT_THE_OUTER_MEMBRANE_OF_CHLOROPLASTS_64-V);_amidase	2.75118	up
AT4G39580	kelch_repeat-containing_F-box_family_protein	2.74501	up
AT4G16860	RPP4_(RECOGNITION_OF_PERONOSPORA_PARASITICA_4)	2.74349	up
AT3G50910	similar_to_unknown_protein_[Arabidopsis_thaliana]_(TAIR:AT5G66480.1);_similar_to_hypothetical_protein_[Thellungiella_halophila]_(GB:ABB45854.1)	2.74202	up
AT4G01750	RGXT2_(RHAMNOGALACTURONAN_XYLOSYLTRANSFERASE_2);_UDP-xylosyltransferase	2.73646	up
AT1G12800	S1_RNA-binding_domain-containing_protein	2.72626	up
AT1G50740	similar_to_unknown_protein_[Arabidopsis_thaliana]_(TAIR:AT3G20510.1);_similar_to_unnamed_protein_product_[Vitis_vinifera]_(GB:CAO38976.1);_contains_InterPro_domain_Protein_of_unknown_function_UPF0136,_Transmembrane;_(InterPro:IPR005349)	2.70306	up
AT5G09800	U-box_domain-containing_protein	2.69888	up
AT4G23940	FtsH_protease,_putative	2.69403	up
AT4G36090	oxidoreductase,_2OG-Fe(II)_oxygenase_family_protein	2.69235	up
AT3G57330	ACA11_(AUTOINHIBITED_CA2+-ATPASE_11);_calcium-transporting_ATPase/_calmodulin_binding	2.6592	up
AT4G33520	PAA1_(metal-transporting_P-type_ATPase_1)	2.65422	up
AT2G39310	jacalin_lectin_family_protein	2.64804	up
AT5G48450	SKS3_(SKU5_Similar_3);_copper_ion_binding	2.64415	up
AT1G29720	protein_kinase_family_protein	2.63321	up
AT4G23310	receptor-like_protein_kinase,_putative	2.62684	up
AT1G16330	CYCB3;1_(CYCLIN_B3;1);_cyclin-dependent_protein_kinase	2.62513	up
AT4G37640	ACA2_(CALCIUM_ATPASE_2);_calmodulin_binding	2.60896	up
AT3G20600	NDR1_(NON_RACE-SPECIFIC_DISEASE_RESISTANCE_1);_signal_transducer	2.60434	up
AT2G01730	ATCPSF73-II_(CLEAVAGE_AND_POLYADENYLATION_SPECIFICITY_FACTOR_73_KDA_SUBUNIT-II);_catalytic/_protein_binding	2.60188	up
AT2G20900	diacylglycerol_kinase,_putative	2.60001	up
AT1G21250	WAK1_(CELL_WALL-ASSOCIATED_KINASE);_kinase	2.59727	up
AT5G44568	unknown_protein	2.59498	up
AT2G02860	SUT2_(sucrose_transporter_3);_carbohydrate_transmembrane_transporter/_sucrose_transmembrane_transporter/_sucrose:hydrogen_symporter/_sugar:hydrogen_ion_symporter	2.58932	up
AT3G11820	SYP121_(syntaxin_121);_SNAP_receptor	2.58855	up
AT1G61440	S-locus_protein_kinase,_putative	2.5872	up
AT5G46080	protein_kinase_family_protein	2.57909	up
AT5G42830	transferase_family_protein	2.57849	up
AT2G27040	AGO4_(ARGONAUTE_4);_nucleic_acid_binding	2.57776	up
AT5G60040	NRPC1_(nuclear_RNA_polymerase_C_1);_DNA_binding_/_DNA-directed_RNA_polymerase	2.57252	up
AT5G59680	leucine-rich_repeat_protein_kinase,_putative	2.57016	up
AT5G20480	EFR_(EF-TU_RECEPTOR);_ATP_binding_/_kinase/_protein_serine/threonine_kinase	2.56511	up
AT3G44730	kinesin_motor_protein-related	2.56118	up
AT1G17220	FUG1_(FU-GAERI1);_translation_initiation_factor	2.55785	up
AT5G18570	GTP1/OBG_family_protein	2.54815	up
AT5G25440	protein_kinase_family_protein	2.54573	up
AT5G22620	phosphoglycerate/bisphosphoglycerate_mutase_family_protein	2.54371	up
AT1G73810	DNA_binding	2.52458	up
AT3G08870	lectin_protein_kinase,_putative	2.52168	up
AT5G46740	UBP21_(UBIQUITIN-SPECIFIC_PROTEASE_21);_ubiquitin-specific_protease	2.51128	up
AT1G70130	lectin_protein_kinase,_putative	2.49862	up
AT1G14650	SWAP_(Suppressor-of-White-APricot)/surp_domain-containing_protein_/_ubiquitin_family_protein	2.49595	up
AT3G28580	AAA-type_ATPase_family_protein	2.49536	up
AT2G23680	stress-responsive_protein,_putative	2.49413	up
AT5G15510	similar_to_unknown_protein_[Arabidopsis_thaliana]_(TAIR:AT3G01015.1);_similar_to_unnamed_protein_product_[Vitis_vinifera]_(GB:CAO15061.1);_contains_InterPro_domain_Targeting_for_Xklp2_(InterPro:IPR009675)	2.49301	up
AT1G03830	guanylate-binding_family_protein	2.48418	up
AT2G36010	E2F3_(E2F_TRANSCRIPTION_FACTOR-3)	2.48388	up
AT1G23840	similar_to_unknown_protein_[Arabidopsis_thaliana]_(TAIR:AT1G23830.1);_similar_to_unnamed_protein_product_[Vitis_vinifera]_(GB:CAO14801.1)	2.48371	up
AT3G11010	disease_resistance_family_protein_/_LRR_family_protein	2.47283	up
AT5G01830	armadillo/beta-catenin_repeat_family_protein_/_U-box_domain-containing_protein	2.46969	up
AT5G57035	kinase	2.46186	up
AT3G63060	EDL3_(EID1-LIKE_3)	2.46046	up
AT5G24600	similar_to_unknown_protein_[Arabidopsis_thaliana]_(TAIR:AT3G18215.1);_similar_to_unnamed_protein_product_[Vitis_vinifera]_(GB:CAO65983.1);_contains_InterPro_domain_Protein_of_unknown_function_DUF599_(InterPro:IPR006747)	2.44884	up
AT4G21070	ATBRCA1_(BREAST_CANCER_SUSCEPTIBILITY1);_ubiquitin-protein_ligase	2.44451	up
AT5G20540	ATBRXL4/BRX-LIKE4_(BREVIS_RADIX-LIKE_4)	2.43063	up
AT1G63940	monodehydroascorbate_reductase,_putative	2.42926	up
AT4G22640	similar_to_unknown_protein_[Arabidopsis_thaliana]_(TAIR:AT4G22666.1);_similar_to_unknown_protein_[Arabidopsis_thaliana]_(TAIR:AT4G22666.2);_contains_InterPro_domain_Bifunctional_inhibitor/plant_lipid_transfer_protein/seed_storage_(InterPro:IPR016140)	2.42802	up
AT1G68890	2-oxoglutarate_decarboxylase/_hydro-lyase/_magnesium_ion_binding_/_thiamin_pyrophosphate_binding	2.42123	up
AT1G61430	S-locus_protein_kinase,_putative	2.4162	up
AT4G37910	MTHSC70-1_(mitochondrial_heat_shock_protein_70-1);_ATP_binding_/_unfolded_protein_binding	2.41485	up
AT2G47130	short-chain_dehydrogenase/reductase_(SDR)_family_protein	2.41185	up
AT2G15480	UGT73B5_(UDP-GLUCOSYL_TRANSFERASE_73B5);_UDP-glycosyltransferase/_transferase,_transferring_glycosyl_groups	2.41133	up
AT5G54860	integral_membrane_transporter_family_protein	2.41133	up
AT3G01140	MYB106_(myb_domain_protein_106);_DNA_binding_/_transcription_factor	2.4062	up
AT3G25780	AOC3_(ALLENE_OXIDE_CYCLASE_3)	2.40558	up
AT4G22980	similar_to_catalytic/_pyridoxal_phosphate_binding_[Arabidopsis_thaliana]_(TAIR:AT5G51920.1);_similar_to_unnamed_protein_product_[Vitis_vinifera]_(GB:CAO63651.1);_contains_domain_PTHR14237_(PTHR14237)	2.4034	up
AT5G22800	EMB1030_(EMBRYO_DEFECTIVE_1030);_ATP_binding_/_alanine-tRNA_ligase/_ligase,_forming_aminoacyl-tRNA_and_related_compounds_/_nucleic_acid_binding	2.3874	up
AT2G42760	similar_to_unnamed_protein_product_[Vitis_vinifera]_(GB:CAO69913.1)	2.38494	up
AT5G11650	hydrolase,_alpha/beta_fold_family_protein	2.38323	up
AT5G43650	basic_helix-loop-helix_(bHLH)_family_protein	2.38006	up
AT3G04210	disease_resistance_protein_(TIR-NBS_class),_putative	2.37832	up
AT1G68725	AGP19/ATAGP19_(ARABINOGALACTAN-PROTEIN_19)	2.36833	up
AT5G64900	ATPEP1/PROPEP1_(Elicitor_peptide_1_precursor)	2.3634	up
AT3G21230	4CL5_(4-COUMARATE:COA_LIGASE_5);_4-coumarate-CoA_ligase	2.36014	up
AT3G44480	RPP1_(RECOGNITION_OF_PERONOSPORA_PARASITICA_1)	2.35953	up
AT3G24495	MSH7_(MUTS_HOMOLOG_6-2);_ATP_binding_/_damaged_DNA_binding	2.35349	up
AT3G60750	transketolase,_putative	2.34385	up
AT5G24780	VSP1_(VEGETATIVE_STORAGE_PROTEIN_1);_acid_phosphatase	2.33872	up
AT2G20835	similar_to_unknown_protein_[Arabidopsis_thaliana]_(TAIR:AT3G15534.1);_similar_to_unnamed_protein_product_[Vitis_vinifera]_(GB:CAO39221.1)	2.33029	up
AT3G48080	lipase_class_3_family_protein_/_disease_resistance_protein-related	2.30347	up
AT5G42010	WD-40_repeat_family_protein	2.29619	up
AT4G24970	ATP-binding_region,_ATPase-like_domain-containing_protein	2.29619	up
AT5G35170	adenylate_kinase_family_protein	2.2956	up
AT1G70140	ATFH8_(FORMIN_8);_actin_binding_/_actin_filament_binding_/_profilin_binding	2.28753	up
AT3G53600	zinc_finger_(C2H2_type)_family_protein	2.28638	up
AT2G45570	CYP76C2_(cytochrome_P450,_family_76,_subfamily_C,_polypeptide_2);_oxygen_binding	2.28314	up
AT4G25110	ATMC2_(METACASPASE_2);_caspase	2.28225	up
AT1G78650	POLD3	2.27502	up
AT1G25370	similar_to_unknown_protein_[Arabidopsis_thaliana]_(TAIR:AT1G68340.1);_similar_to_unnamed_protein_product_[Vitis_vinifera]_(GB:CAO68084.1);_contains_InterPro_domain_Protein_of_unknown_function_DUF1639_(InterPro:IPR012438)	2.27469	up
AT4G30110	HMA2_(Heavy_metal_ATPase_2);_cadmium-transporting_ATPase	2.2684	up
AT5G13630	GUN5_(GENOMES_UNCOUPLED_5)	2.26808	up
AT1G55320	ligase	2.25247	up
AT3G50420	pentatricopeptide_(PPR)_repeat-containing_protein	2.25192	up
AT2G32250	FRS2_(FAR1-RELATED_SEQUENCE_2);_zinc_ion_binding	2.25156	up
AT1G51800	leucine-rich_repeat_protein_kinase,_putative	2.23607	up
AT4G23030	MATE_efflux_protein-related	2.23378	up
AT5G64530	ANAC104/XND1_(Arabidopsis_NAC_domain_containing_protein_104);_transcription_factor	2.23248	up
AT2G07690	minichromosome_maintenance_family_protein_/_MCM_family_protein	2.22431	up
AT1G24147	unknown_protein	2.21242	up
AT3G07320	glycosyl_hydrolase_family_17_protein	2.21105	up
AT1G10930	ATRECQ4A/ATSGS1/RECQL4A;_ATP-dependent_helicase	2.20835	up
AT1G30700	FAD-binding_domain-containing_protein	2.20705	up
AT3G06030	ANP3_(Arabidopsis_NPK1-related_protein_kinase_3);_kinase	2.20679	up
AT1G75860	similar_to_unknown_protein_[Arabidopsis_thaliana]_(TAIR:AT1G20100.1)	2.20187	up
AT1G49630	ATPREP2;_metalloendopeptidase	2.19893	up
AT3G14840	leucine-rich_repeat_family_protein_/_protein_kinase_family_protein	2.19801	up
AT5G52400	CYP715A1_(cytochrome_P450,_family_715,_subfamily_A,_polypeptide_1);_oxygen_binding	2.19583	up
AT1G32960	ATSBT3.3;_subtilase	2.18663	up
AT1G12200	flavin-containing_monooxygenase_family_protein_/_FMO_family_protein	2.18413	up
AT2G03530	UPS2_(UREIDE_PERMEASE_2)	2.17843	up
AT5G60600	GcpE_(CHLOROPLAST_BIOGENESIS_4);_4-hydroxy-3-methylbut-2-en-1-yl_diphosphate_synthase	2.17795	up
AT5G16715	EMB2247_(EMBRYO_DEFECTIVE_2247);_ATP_binding_/_aminoacyl-tRNA_ligase	2.17528	up
AT4G14330	phragmoplast-associated_kinesin-related_protein_2_(PAKRP2)	2.17436	up
AT3G07960	phosphatidylinositol-4-phosphate_5-kinase_family_protein	2.17394	up
AT4G15890	binding	2.17335	up
AT3G48090	EDS1_(ENHANCED_DISEASE_SUSCEPTIBILITY_1);_signal_transducer/_triacylglycerol_lipase	2.16088	up
AT5G11670	ATNADP-ME2_(NADP-MALIC_ENZYME_2);_malate_dehydrogenase_(oxaloacetate-decarboxylating)_(NADP+)/_malic_enzyme/_oxidoreductase,_acting_on_NADH_or_NADPH,_NAD_or_NADP_as_acceptor	2.15895	up
AT4G33270	CDC20.1;_signal_transducer	2.1587	up
AT2G37940	similar_to_phosphatidic_acid_phosphatase-related_/_PAP2-related_[Arabidopsis_thaliana]_(TAIR:AT3G54020.1);_similar_to_unnamed_protein_product_[Vitis_vinifera]_(GB:CAO15746.1);_contains_domain_PTHR21290:SF1_(PTHR21290:SF1);_contains_domain_PTHR21290_(PTHR21290)	2.15545	up
AT5G19920	transducin_family_protein_/_WD-40_repeat_family_protein	2.15218	up
AT1G69526	UbiE/COQ5_methyltransferase_family_protein	2.15206	up
AT4G02420	lectin_protein_kinase,_putative	2.15059	up
AT1G27880	ATP-dependent_DNA_helicase,_putative	2.14881	up
AT3G08820	pentatricopeptide_(PPR)_repeat-containing_protein	2.13947	up
AT1G18900	pentatricopeptide_(PPR)_repeat-containing_protein	2.13613	up
AT1G14040	ATP_binding_/_ATPase,_coupled_to_transmembrane_movement_of_substances	2.13488	up
AT5G24300	ATSS1/SSI_(STARCH_SYNTHASE_I);_transferase,_transferring_glycosyl_groups	2.13167	up
AT1G33390	helicase_domain-containing_protein	2.12106	up
AT5G52410	oxidoreductase/_transition_metal_ion_binding	2.11802	up
AT4G01690	PPOX_(PROTOPORPHYRINOGEN_OXIDASE);_protoporphyrinogen_oxidase	2.11799	up
AT5G43745	phosphotransferase-related	2.11601	up
AT2G45470	FLA8_(Arabinogalactan_protein_8)	2.11514	up
AT4G20780	calcium-binding_protein,_putative	2.11422	up
AT3G19330	polyadenylate-binding_protein-related_/_PABP-related	2.10747	up
AT2G42950	similar_to_unknown_protein_[Arabidopsis_thaliana]_(TAIR:AT1G29820.1);_similar_to_unknown_protein_[Arabidopsis_thaliana]_(TAIR:AT1G29820.2);_similar_to_unnamed_protein_product_[Vitis_vinifera]_(GB:CAO66903.1)	2.10735	up
AT1G72280	AERO1_(ARABIDOPSIS_ENDOPLASMIC_RETICULUM_OXIDOREDUCTINS_1);_FAD_binding_/_electron_carrier/_oxidoreductase,_acting_on_sulfur_group_of_donors,_disulfide_as_acceptor_/_protein_binding	2.09808	up
AT5G53060	KH_domain-containing_protein	2.09525	up
AT5G55460	protease_inhibitor/seed_storage/lipid_transfer_protein_(LTP)_family_protein	2.09017	up
AT5G44870	disease_resistance_protein_(TIR-NBS-LRR_class),_putative	2.08946	up
AT2G29630	thiamine_biosynthesis_family_protein_/_thiC_family_protein	2.08833	up
AT3G22060	receptor_protein_kinase-related	2.08572	up
AT1G32970	subtilase_family_protein	2.08062	up
AT1G01790	KEA1_(K_EFFLUX_ANTIPORTER_1);_potassium:hydrogen_antiporter	2.07835	up
AT3G01800	ribosome_recycling_factor_family_protein_/_ribosome_releasing_factor_family_protein	2.07368	up
AT2G40550	similar_to_unnamed_protein_product_[Vitis_vinifera]_(GB:CAO41481.1);_contains_domain_PTHR13489_(PTHR13489)	2.07176	up
AT5G08610	DEAD_box_RNA_helicase_(RH26)	2.07136	up
AT4G04540	protein_kinase_family_protein	2.06924	up
AT1G78860	curculin-like_(mannose-binding)_lectin_family_protein	2.06906	up
AT2G35390	ribose-phosphate_pyrophosphokinase_1_/_phosphoribosyl_diphosphate_synthetase_1_(PRSI)	2.06585	up
AT3G06890	similar_to_unknown_[Populus_trichocarpa]_(GB:ABK94344.1)	2.06105	up
AT5G14760	AO_(L-ASPARTATE_OXIDASE);_L-aspartate_oxidase	2.06085	up
AT3G18110	EMB1270_(EMBRYO_DEFECTIVE_1270)	2.06003	up
AT4G26600	nucleolar_protein,_putative	2.05963	up
AT5G04895	ATP_binding_/_helicase/_nucleic_acid_binding	2.05949	up
AT2G41880	GK-1_(GUANYLATE_KINASE_1);_guanylate_kinase	2.05852	up
AT1G21100	O-methyltransferase,_putative	2.05742	up
AT5G04870	CPK1_(calcium-dependent_protein_kinase_isoform_AK1);_calmodulin-dependent_protein_kinase/_kinase	2.04955	up
AT5G61910	similar_to_unknown_protein_[Arabidopsis_thaliana]_(TAIR:AT2G32910.1);_similar_to_unnamed_protein_product_[Vitis_vinifera]_(GB:CAO68695.1);_contains_InterPro_domain_Kelch_related_(InterPro:IPR013089);_contains_InterPro_domain_Development_and_cell_death_(InterPro:IPR013989);_contains_InterPro_domain_Protein_of_unknown_function_GLTT_(InterPro:IPR008165)	2.04413	up
AT4G34090	similar_to_unknown_protein_[Arabidopsis_thaliana]_(TAIR:AT2G23370.1);_similar_to_unnamed_protein_product_[Vitis_vinifera]_(GB:CAO47838.1)	2.04327	up
AT5G04140	GLS1/GLU1/GLUS_(FERREDOXIN-DEPENDENT_GLUTAMATE_SYNTHASE_1)	2.04101	up
AT1G65080	OXA1_family_protein	2.03911	up
AT3G23670	KINESIN-12B/PAKRP1L;_microtubule_motor/_plus-end-directed_microtubule_motor	2.03877	up
AT1G09000	ANP1_(NPK1-RELATED_PROTEIN_KINASE_1S);_kinase	2.03857	up
AT3G47780	ATATH6_(ABC2_homolog_6);_ATPase,_coupled_to_transmembrane_movement_of_substances	2.03819	up
AT3G49710	pentatricopeptide_(PPR)_repeat-containing_protein	2.03587	up
AT1G50180	disease_resistance_protein_(CC-NBS-LRR_class),_putative	2.03332	up
AT1G49930	similar_to_EMB1030_(EMBRYO_DEFECTIVE_1030),_ATP_binding_/_alanine-tRNA_ligase/_ligase,_forming_aminoacyl-tRNA_and_related_compounds_/_nucleic_acid_binding_[Arabidopsis_thaliana]_(TAIR:AT5G22800.1)	2.02366	up
AT3G10690	DNA_gyrase_subunit_A_family_protein	2.02132	up
AT4G09010	APX4_(ASCORBATE_PEROXIDASE_4);_peroxidase	2.01941	up
AT5G13550	SULTR4;1_(Sulfate_transporter_4.1);_sulfate_transmembrane_transporter	2.01865	up
AT3G18390	EMB1865_(EMBRYO_DEFECTIVE_1865)	2.01305	up
AT1G63610	similar_to_unknown_protein_[Arabidopsis_thaliana]_(TAIR:AT2G14910.1);_similar_to_unnamed_protein_product_[Vitis_vinifera]_(GB:CAO62022.1);_similar_to_unknown_[Populus_trichocarpa]_(GB:ABK95713.1)	2.0129	up
AT4G00570	malate_oxidoreductase,_putative	2.01065	up

## Sheet: flg-up Light-Dwn 
TargetID	GeneSymbol	fkg22 30 min-up Light-down
AT1G51915	cryptdin_protein-related	18.7854	up
AT5G01540	lectin_protein_kinase,_putative	17.227	up
AT5G45340	CYP707A3_(cytochrome_P450,_family_707,_subfamily_A,_polypeptide_3);_oxygen_binding	12.7057	up
AT2G47190	MYB2_(myb_domain_protein_2);_DNA_binding_/_transcription_factor	9.93975	up
AT4G00040	chalcone_and_stilbene_synthase_family_protein	8.67267	up
AT4G25490	CBF1_(C-REPEAT/DRE_BINDING_FACTOR_1);_DNA_binding_/_transcription_activator/_transcription_factor	8.54339	up
AT5G61600	ethylene-responsive_element-binding_family_protein	8.49002	up
AT2G17430	ATMLO7/MLO7_(MILDEW_RESISTANCE_LOCUS_O_7);_calmodulin_binding	8.01456	up
AT2G36350	protein_kinase,_putative	7.88873	up
AT5G07100	WRKY26_(WRKY_DNA-binding_protein_26);_transcription_factor	7.67757	up
AT1G10340	ankyrin_repeat_family_protein	7.1227	up
AT4G25580	stress-responsive_protein-related	7.08767	up
AT1G68765	IDA_(INFLORESCENCE_DEFICIENT_IN_ABSCISSION)	6.94986	up
AT3G13600	calmodulin-binding_family_protein	6.69535	up
AT5G06740	lectin_protein_kinase_family_protein	6.62356	up
AT1G33760	AP2_domain-containing_transcription_factor,_putative	6.37911	up
AT5G58040	ATFIP1[V]_(ARABIDOPSIS_HOMOLOG_OF_YEAST_FIP1_[V]);_RNA_binding_/_protein_binding	6.34972	up
AT5G48410	ATGLR1.3_(Arabidopsis_thaliana_glutamate_receptor_1.3)	6.11848	up
AT1G25400	similar_to_unknown_protein_[Arabidopsis_thaliana]_(TAIR:AT1G68440.1);_similar_to_unnamed_protein_product_[Vitis_vinifera]_(GB:CAO42150.1)	5.93833	up
AT5G45630	similar_to_unknown_protein_[Arabidopsis_thaliana]_(TAIR:AT4G18980.1);_similar_to_unknown_[Cucumis_sativus]_(GB:ABY56081.1);_similar_to_unknown_[Cucumis_melo]_(GB:ABQ53634.1);_contains_InterPro_domain_Protein_of_unknown_function_DUF584_(InterPro:IPR007608)	5.89093	up
AT2G42640	ATP_binding_/_protein_kinase/_protein_serine/threonine_kinase/_protein-tyrosine_kinase	5.54919	up
AT4G23150	protein_kinase_family_protein	5.5278	up
AT1G13480	similar_to_unknown_protein_[Arabidopsis_thaliana]_(TAIR:AT1G13520.1);_similar_to_unnamed_protein_product_[Vitis_vinifera]_(GB:CAO42040.1);_contains_InterPro_domain_Protein_of_unknown_function_DUF1262_(InterPro:IPR010683)	5.48088	up
AT4G32810	CCD8_(CAROTENOID_CLEAVAGE_DIOXYGENASE_8)	5.32309	up
AT3G18230	octicosapeptide/Phox/Bem1p_(PB1)_domain-containing_protein	5.31529	up
AT1G21610	wound-responsive_family_protein	5.26037	up
AT3G50800	similar_to_unknown_protein_[Arabidopsis_thaliana]_(TAIR:AT5G66580.1);_similar_to_unnamed_protein_product_[Vitis_vinifera]_(GB:CAO41608.1);_similar_to_unnamed_protein_product_[Vitis_vinifera]_(GB:CAO45438.1);_similar_to_hypothetical_protein_[Vitis_vinifera]_(GB:CAN61825.1)	5.11425	up
AT1G77640	AP2_domain-containing_transcription_factor,_putative	5.05616	up
AT1G02050	chalcone_and_stilbene_synthase_family_protein	4.71164	up
AT5G65170	VQ_motif-containing_protein	4.43012	up
AT1G09910	lyase	4.31766	up
AT2G41210	phosphatidylinositol-4-phosphate_5-kinase_family_protein	4.30738	up
AT3G13432	unknown_protein	4.29713	up
AT5G62090	similar_to_SLK1_(SEUSS-LIKE_1),_transcription_regulator_[Arabidopsis_thaliana]_(TAIR:AT4G25520.1);_similar_to_SEU1_protein_[Antirrhinum_majus]_(GB:CAF18247.1)	4.27926	up
AT3G27260	GTE8_(GLOBAL_TRANSCRIPTION_FACTOR_GROUP_E8);_DNA_binding	4.24027	up
AT3G42640	AHA8_(ARABIDOPSIS_H(+)-ATPASE_8);_ATPase	4.21453	up
AT2G17660	nitrate-responsive_NOI_protein,_putative	4.17666	up
AT3G56860	UBA2A;_RNA_binding	4.07882	up
AT5G28290	ATNEK3;_kinase	3.99801	up
AT5G13010	EMB3011_(EMBRYO_DEFECTIVE_3011);_RNA_helicase	3.98653	up
AT1G32810	protein_binding_/_zinc_ion_binding	3.91024	up
AT1G27520	glycoside_hydrolase_family_47_protein	3.90722	up
AT4G25810	XTR6_(XYLOGLUCAN_ENDOTRANSGLYCOSYLASE_6);_hydrolase,_acting_on_glycosyl_bonds	3.87731	up
AT2G34170	similar_to_unknown_protein_[Arabidopsis_thaliana]_(TAIR:AT1G29240.1);_similar_to_unnamed_protein_product_[Vitis_vinifera]_(GB:CAO48048.1);_contains_InterPro_domain_Protein_of_unknown_function_DUF688_(InterPro:IPR007789)	3.87028	up
AT1G80240	similar_to_unknown_protein_[Arabidopsis_thaliana]_(TAIR:AT5G25460.1);_similar_to_unnamed_protein_product_[Vitis_vinifera]_(GB:CAO44183.1);_contains_InterPro_domain_Protein_of_unknown_function_DUF642_(InterPro:IPR006946)	3.86684	up
AT5G23080	TGH_(TOUGH);_RNA_binding	3.84108	up
AT5G51070	ERD1_(EARLY_RESPONSIVE_TO_DEHYDRATION_1);_ATP_binding_/_ATPase	3.8031	up
AT1G33720	CYP76C6_(cytochrome_P450,_family_76,_subfamily_C,_polypeptide_6);_oxygen_binding	3.80209	up
AT5G14170	CHC1	3.79615	up
AT4G13790	auxin-responsive_protein,_putative	3.74628	up
AT4G27654	unknown_protein	3.74335	up
AT4G34890	ATXDH1_(XANTHINE_DEHYDROGENASE_1);_xanthine_dehydrogenase	3.67637	up
AT1G49530	GGPS6_(GERANYLGERANYL_PYROPHOSPHATE_SYNTHASE_6);_farnesyltranstransferase	3.66264	up
AT1G20160	ATSBT5.2;_subtilase	3.64018	up
AT2G27990	BLH8_(BEL1-LIKE_HOMEODOMAIN_8);_DNA_binding_/_transcription_factor	3.62036	up
AT1G73066	protein_binding	3.59524	up
AT4G36840	kelch_repeat-containing_protein	3.57144	up
AT4G04220	disease_resistance_family_protein	3.55566	up
AT5G53870	plastocyanin-like_domain-containing_protein	3.53141	up
AT3G62500	similar_to_DNA_binding_[Arabidopsis_thaliana]_(TAIR:AT3G61740.1);_similar_to_unknown_protein_[Arabidopsis_thaliana]_(TAIR:AT3G61740.2);_similar_to_unnamed_protein_product_[Vitis_vinifera]_(GB:CAO39758.1)	3.51168	up
AT1G71080	similar_to_unknown_protein_[Arabidopsis_thaliana]_(TAIR:AT5G38050.1);_similar_to_unknown_[Populus_trichocarpa]_(GB:ABK95382.1);_contains_domain_PTHR15970:SF2_(PTHR15970:SF2);_contains_domain_PTHR15970_(PTHR15970)	3.50252	up
AT3G06210	binding	3.47872	up
AT3G46690	UDP-glucoronosyl/UDP-glucosyl_transferase_family_protein	3.46406	up
AT1G01640	speckle-type_POZ_protein-related	3.45841	up
AT4G24020	RWP-RK_domain-containing_protein	3.45598	up
AT4G36870	BLH2_(BEL1-LIKE_HOMEODOMAIN_2,_SAWTOOTH_1);_DNA_binding_/_transcription_factor	3.4283	up
AT4G27870	integral_membrane_family_protein	3.42495	up
AT2G41380	embryo-abundant_protein-related	3.41177	up
AT3G47610	transcription_regulator/_zinc_ion_binding	3.38431	up
AT5G58350	WNK4_(Arabidopsis_WNK_kinase_4);_kinase	3.37399	up
AT1G02065	SPL8_(SQUAMOSA_PROMOTER_BINDING_PROTEIN-LIKE_8);_DNA_binding	3.33227	up
AT5G18980	binding	3.32858	up
AT1G20630	CAT1_(CATALASE_1);_catalase	3.31629	up
AT5G63200	tetratricopeptide_repeat_(TPR)-containing_protein	3.29771	up
AT1G15240	phox_(PX)_domain-containing_protein	3.26038	up
AT4G25800	calmodulin-binding_protein	3.24735	up
AT3G63330	protein_kinase_family_protein	3.23863	up
AT1G76720	translation_initiation_factor	3.22501	up
AT1G05020	epsin_N-terminal_homology_(ENTH)_domain-containing_protein_/_clathrin_assembly_protein-related	3.1564	up
AT1G07150	MAPKKK13_(Mitogen-activated_protein_kinase_kinase_kinase_13);_kinase	3.13809	up
AT4G02430	pre-mRNA_splicing_factor,_putative_/_SR1_protein,_putative	3.11357	up
AT3G20550	DDL_(DAWDLE)	3.10931	up
AT5G01670	aldose_reductase,_putative	3.10712	up
AT4G02760	F-box_family_protein	3.09178	up
AT2G46200	similar_to_unnamed_protein_product_[Vitis_vinifera]_(GB:CAO39689.1)	3.08246	up
AT5G59170	proline-rich_family_protein	3.0819	up
AT3G14010	CID4_(CTC-Interacting_Domain_4);_protein_binding	3.05409	up
AT2G27390	proline-rich_family_protein	3.04871	up
AT1G18270	ketose-bisphosphate_aldolase_class-II_family_protein	3.03361	up
AT4G15530	PPDK_(PYRUVATE_ORTHOPHOSPHATE_DIKINASE)	3.02746	up
AT3G23430	PHO1_(PHOSPHATE_1)	3.02609	up
AT1G09770	ATCDC5_(ARABIDOPSIS_THALIANA_HOMOLOG_OF_CDC5);_DNA_binding_/_transcription_factor	3.0197	up
AT1G04300	similar_to_meprin_and_TRAF_homology_domain-containing_protein_/_MATH_domain-containing_protein_[Arabidopsis_thaliana]_(TAIR:AT5G43560.1);_similar_to_meprin_and_TRAF_homology_domain-containing_protein_/_MATH_domain-containing_protein_[Arabidopsis_thaliana]_(TAIR:AT5G43560.2);_similar_to_unnamed_protein_product_[Vitis_vinifera]_(GB:CAO71320.1);_contains_InterPro_domain_MATH_(InterPro:IPR002083);_co…	3.00188	up
AT3G04160	similar_to_hypothetical_protein_[Vitis_vinifera]_(GB:CAN82741.1)	2.97188	up
AT1G77180	chromatin_protein_family	2.97136	up
AT5G01160	e-cadherin_binding_protein-related	2.96999	up
AT4G32910	similar_to_nucleoporin_[Lotus_japonicus]_(GB:BAF45348.1);_similar_to_putative_nucleoporin_Nup75_[Oryza_sativa_(japonica_cultivar-group)]_(GB:BAD87530.1);_similar_to_unnamed_protein_product_[Vitis_vinifera]_(GB:CAO44018.1);_contains_InterPro_domain_Nucleoporin,_Nup85-like_(InterPro:IPR011502)	2.93352	up
AT1G56660	unknown_protein	2.93085	up
AT5G63810	BGAL10_(beta-galactosidase_10);_beta-galactosidase	2.93021	up
AT1G13520	similar_to_unknown_protein_[Arabidopsis_thaliana]_(TAIR:AT1G13480.1);_similar_to_unnamed_protein_product_[Vitis_vinifera]_(GB:CAO42040.1);_contains_InterPro_domain_Protein_of_unknown_function_DUF1262_(InterPro:IPR010683)	2.91516	up
AT4G25470	CBF2_(FREEZING_TOLERANCE_QTL_4);_DNA_binding_/_transcription_activator/_transcription_factor	2.89983	up
AT4G37870	PCK1/PEPCK_(PHOSPHOENOLPYRUVATE_CARBOXYKINASE_1);_ATP_binding_/_phosphoenolpyruvate_carboxykinase_(ATP)	2.89216	up
AT4G10070	KH_domain-containing_protein	2.88965	up
AT4G00752	UBX_domain-containing_protein	2.87397	up
AT3G22640	cupin_family_protein	2.85078	up
AT1G67580	protein_kinase_family_protein	2.84401	up
AT3G45260	zinc_finger_(C2H2_type)_family_protein	2.83964	up
AT1G76825	translation_initiation_factor	2.82735	up
AT2G31280	CPuORF7_(Conserved_peptide_upstream_open_reading_frame_7)	2.81037	up
AT2G15880	leucine-rich_repeat_family_protein_/_extensin_family_protein	2.77981	up
AT5G48780	disease_resistance_protein_(TIR-NBS_class),_putative	2.77353	up
AT5G05310	similar_to_unnamed_protein_product_[Vitis_vinifera]_(GB:CAO41480.1);_contains_InterPro_domain_MFS_general_substrate_transporter_(InterPro:IPR016196)	2.75185	up
AT4G13580	disease_resistance-responsive_family_protein	2.75011	up
AT1G07200	ATP-dependent_Clp_protease_ClpB_protein-related	2.7469	up
AT1G62760	invertase/pectin_methylesterase_inhibitor_family_protein	2.73358	up
AT1G35660	binding	2.71167	up
AT2G17200	ubiquitin_family_protein	2.68498	up
AT1G60200	splicing_factor_PWI_domain-containing_protein_/_RNA_recognition_motif_(RRM)-containing_protein	2.67379	up
AT3G15760	similar_to_unknown_protein_[Arabidopsis_thaliana]_(TAIR:AT1G52565.1);_similar_to_unnamed_protein_product_[Vitis_vinifera]_(GB:CAO62742.1)	2.66815	up
AT4G31370	FLA5_(FASCICLIN-LIKE_ARABINOGALACTAN_PROTEIN_5_PRECURSOR)	2.66775	up
AT4G33210	F-box_family_protein_(FBL15)	2.65491	up
AT3G02390	unknown_protein	2.6537	up
AT1G12230	transaldolase,_putative	2.64471	up
AT3G01560	proline-rich_family_protein	2.64295	up
AT5G41370	XPB1_(ARABIDOPSIS_HOMOLOG_OF_XERODERMA_PIGMENTOSUM_COMPLEMENTATION_GROUP_B_1);_ATP-dependent_helicase	2.6383	up
AT1G56210	copper_chaperone_(CCH)-related	2.63702	up
AT3G18550	BRC1/TCP18_(BRANCHED1);_transcription_factor	2.62281	up
AT4G37520	peroxidase_50_(PER50)_(P50)_(PRXR2)	2.61326	up
AT1G33680	nucleic_acid_binding	2.61101	up
AT5G64570	XYL4_(beta-xylosidase_4);_hydrolase,_hydrolyzing_O-glycosyl_compounds	2.60452	up
AT4G35790	ATPLDDELTA_(Arabidopsis_thaliana_phospholipase_D_delta);_phospholipase_D	2.59015	up
AT1G79450	LEM3_(ligand-effect_modulator_3)_family_protein_/_CDC50_family_protein	2.58392	up
AT1G08760	similar_to_unknown_protein_[Arabidopsis_thaliana]_(TAIR:AT4G13370.1);_similar_to_hypothetical_protein_[Vitis_vinifera]_(GB:CAN75715.1);_contains_InterPro_domain_Protein_of_unknown_function_DUF936,_plant_(InterPro:IPR010341)	2.58213	up
AT3G10320	similar_to_unknown_protein_[Arabidopsis_thaliana]_(TAIR:AT2G41640.1);_similar_to_unnamed_protein_product_[Vitis_vinifera]_(GB:CAO23616.1);_contains_InterPro_domain_Protein_of_unknown_function_DUF563_(InterPro:IPR007657)	2.57729	up
AT4G31430	similar_to_unnamed_protein_product_[Vitis_vinifera]_(GB:CAO43934.1)	2.56831	up
AT3G58640	protein_kinase_family_protein	2.56782	up
AT3G61420	transcription_factor-related	2.55687	up
AT5G17440	LUC7_N_terminus_domain-containing_protein	2.54911	up
AT3G02540	RAD23-3_(PUTATIVE_DNA_REPAIR_PROTEIN_RAD23-3);_damaged_DNA_binding	2.53635	up
AT1G15825	hydroxyproline-rich_glycoprotein_family_protein	2.53302	up
AT1G78960	ATLUP2_(Arabidopsis_thaliana_lupeol_synthase_2);_lupeol_synthase	2.52687	up
AT1G53570	MAP3KA_(Mitogen-activated_protein_kinase_kinase_kinase_3);_kinase	2.523	up
AT2G17787	similar_to_unknown_protein_[Arabidopsis_thaliana]_(TAIR:AT4G35940.1);_similar_to_hypothetical_protein_[Vitis_vinifera]_(GB:CAN63050.1)	2.51758	up
AT1G07480	transcription_factor_IIA_large_subunit_/_TFIIA_large_subunit_(TFIIA-L)	2.51733	up
AT4G34135	UGT73B2;_UDP-glucosyltransferase/_UDP-glycosyltransferase/_flavonol_3-O-glucosyltransferase	2.5049	up
AT3G11560	similar_to_unknown_protein_[Arabidopsis_thaliana]_(TAIR:AT5G06220.1);_similar_to_hypothetical_protein_OsJ_026592_[Oryza_sativa_(japonica_cultivar-group)]_(GB:EAZ43109.1);_similar_to_hypothetical_protein_OsI_028617_[Oryza_sativa_(indica_cultivar-group)]_(GB:EAZ07385.1);_similar_to_unknown_protein_[Oryza_sativa_(japonica_cultivar-group)]_(GB:BAD09288.1);_contains_InterPro_domain_LETM1-like_(InterPr…	2.50192	up
AT2G21430	cysteine_proteinase_A494,_putative_/_thiol_protease,_putative	2.49737	up
AT5G03280	EIN2_(ETHYLENE_INSENSITIVE_2);_transporter	2.48891	up
AT2G32660	disease_resistance_family_protein_/_LRR_family_protein	2.48189	up
AT1G32350	AOX1D_(ALTERNATIVE_OXIDASE_1D);_alternative_oxidase	2.46139	up
AT1G61690	zinc_ion_binding	2.4513	up
AT3G57830	leucine-rich_repeat_transmembrane_protein_kinase,_putative	2.44516	up
AT3G53540	similar_to_unknown_protein_[Arabidopsis_thaliana]_(TAIR:AT4G28760.2);_similar_to_unknown_protein_[Arabidopsis_thaliana]_(TAIR:AT4G28760.1);_similar_to_unnamed_protein_product_[Vitis_vinifera]_(GB:CAO18092.1);_contains_domain_PHOSPHATIDYLINOSITOL_N-ACETYLGLUCOSAMINYLTRANSFERASE_SUBUNIT_P_(DOWN_SYNDROME_CRITICAL_REGION_PROTEIN_5)-RELATED_(PTHR21726)	2.44323	up
AT5G37370	ATSRL1;_binding	2.4374	up
AT1G03380	AtATG18g_(Arabidopsis_thaliana_homolog_of_yeast_autophagy_18_(ATG18)_g)	2.42273	up
AT5G24670	hydrolase/_zinc_ion_binding	2.41818	up
AT4G16280	FCA;_RNA_binding	2.41688	up
AT2G41150	similar_to_unknown_protein_[Arabidopsis_thaliana]_(TAIR:AT3G56750.1);_similar_to_unnamed_protein_product_[Vitis_vinifera]_(GB:CAO18205.1)	2.41219	up
AT3G08570	phototropic-responsive_protein,_putative	2.41121	up
AT1G07350	transformer_serine/arginine-rich_ribonucleoprotein,_putative	2.41034	up
AT5G20300	chloroplast_outer_membrane_protein,_putative	2.40407	up
AT3G54540	ATGCN4_(Arabidopsis_thaliana_general_control_non-repressible_4)	2.39133	up
AT3G48390	MA3_domain-containing_protein	2.37809	up
AT5G27220	protein_transport_protein-related	2.37641	up
AT1G22470	similar_to_unknown_protein_[Arabidopsis_thaliana]_(TAIR:AT1G72240.1)	2.37033	up
AT3G22460	cysteine_synthase,_putative_/_O-acetylserine_(thiol)-lyase,_putative_/_O-acetylserine_sulfhydrylase,_putative	2.37025	up
AT5G03770	3-deoxy-D-manno-octulosonic_acid_transferase-related	2.37024	up
AT1G33980	ATUPF3/UPF3;_nucleotide_binding	2.36632	up
AT5G13800	hydrolase,_alpha/beta_fold_family_protein	2.36463	up
AT2G41280	M10	2.34605	up
AT2G22660	similar_to_glycine-rich_protein_[Arabidopsis_thaliana]_(TAIR:AT4G37900.1);_similar_to_unnamed_protein_product_[Vitis_vinifera]_(GB:CAO44607.1);_similar_to_unnamed_protein_product_[Vitis_vinifera]_(GB:CAO38708.1);_similar_to_glycine-rich_protein_[Medicago_truncatula]_(GB:ABY48136.1);_contains_InterPro_domain_Protein_of_unknown_function_DUF1399_(InterPro:IPR009836)	2.34245	up
AT3G28730	ATHMG_(HIGH_MOBILITY_GROUP);_transcription_factor	2.33453	up
AT5G65110	ACX2_(ACYL-COA_OXIDASE_2);_acyl-CoA_oxidase	2.33376	up
AT4G34020	DJ-1_family_protein	2.32911	up
AT4G15080	zinc_finger_(DHHC_type)_family_protein	2.32802	up
AT5G23430	transducin_family_protein_/_WD-40_repeat_family_protein	2.32768	up
AT1G04950	TAFII59_(TBP-ASSOCIATED_FACTOR_6);_transcription_initiation_factor	2.32613	up
AT1G69360	similar_to_unknown_protein_[Arabidopsis_thaliana]_(TAIR:AT1G26620.1);_similar_to_hypothetical_protein_[Vitis_vinifera]_(GB:CAN65039.1);_contains_InterPro_domain_Protein_of_unknown_function_DUF863,_plant_(InterPro:IPR008581)	2.3233	up
AT3G05640	protein_phosphatase_2C,_putative_/_PP2C,_putative	2.32051	up
AT3G59060	PIL6_(PHYTOCHROME-INTERACTING_FACTOR_5);_DNA_binding_/_transcription_factor	2.31628	up
AT3G54720	AMP1_(ALTERED_MERISTEM_PROGRAM_1);_dipeptidase	2.31397	up
AT1G18690	transferase/_transferase,_transferring_glycosyl_groups	2.31324	up
AT3G51130	Identical_to_UPF0183_protein_At3g51130_[Arabidopsis_Thaliana]_(GB:Q9SD33;GB:Q53YG9;GB:Q8LD70;GB:Q94C31);_similar_to_unnamed_protein_product_[Vitis_vinifera]_(GB:CAO48256.1);_similar_to_Os06g0714000_[Oryza_sativa_(japonica_cultivar-group)]_(GB:NP_001058570.1);_contains_InterPro_domain_Protein_of_unknown_function_UPF0183_(InterPro:IPR005373)	2.31289	up
AT5G47720	acetyl-CoA_C-acyltransferase,_putative_/_3-ketoacyl-CoA_thiolase,_putative	2.30328	up
AT5G67570	EMB1408_(EMBRYO_DEFECTIVE_1408)	2.30016	up
AT2G37150	zinc_finger_(C3HC4-type_RING_finger)_family_protein	2.29537	up
AT1G45150	similar_to_predicted_protein_[Physcomitrella_patens_subsp._patens]_(GB:EDQ61431.1);_similar_to_unnamed_protein_product_[Vitis_vinifera]_(GB:CAO61185.1);_similar_to_hypothetical_protein_OsJ_023917_[Oryza_sativa_(japonica_cultivar-group)]_(GB:EAZ40434.1)	2.28978	up
AT1G05790	lipase_class_3_family_protein	2.28655	up
AT1G78910	pseudouridine_synthase_family_protein	2.28453	up
AT4G29990	light_repressible_receptor_protein_kinase	2.27934	up
AT3G50060	MYB77;_DNA_binding_/_transcription_factor	2.2574	up
AT5G63260	zinc_finger_(CCCH-type)_family_protein	2.25677	up
AT3G45100	SETH2;_transferase,_transferring_glycosyl_groups	2.24304	up
AT1G76760	ATY1_(Arabidopsis_thioredoxin_y1);_thiol-disulfide_exchange_intermediate	2.24089	up
AT3G47600	MYB94_(myb_domain_protein_94);_DNA_binding_/_transcription_factor	2.23937	up
AT3G48380	Identical_to_Probable_Ufm1-specific_protease__[Arabidopsis_Thaliana]_(GB:Q9STL8;GB:Q304B1;GB:Q3EAM8);_similar_to_hypothetical_protein_[Vitis_vinifera]_(GB:CAN74983.1);_similar_to_unnamed_protein_product_[Vitis_vinifera]_(GB:CAO64191.1);_contains_InterPro_domain_Peptidase_C78,_ubiquitin_fold_modifier-specific_peptidase_1_and_2_(InterPro:IPR012462)	2.23611	up
AT3G01750	ankyrin_repeat_family_protein	2.23351	up
AT4G16920	disease_resistance_protein_(TIR-NBS-LRR_class),_putative	2.23111	up
AT5G14780	FDH_(FORMATE_DEHYDROGENASE);_NAD_binding_/_binding_/_catalytic/_cofactor_binding_/_oxidoreductase,_acting_on_the_CH-OH_group_of_donors,_NAD_or_NADP_as_acceptor	2.22935	up
AT2G42370	similar_to_unknown_protein_[Arabidopsis_thaliana]_(TAIR:AT3G58110.1);_similar_to_hypothetical_protein_[Vitis_vinifera]_(GB:CAN63361.1)	2.22706	up
AT1G10560	armadillo/beta-catenin_repeat_family_protein_/_U-box_domain-containing_protein	2.21535	up
AT1G42550	PMI1_(PLASTID_MOVEMENT_IMPAIRED1)	2.20911	up
AT2G47180	ATGOLS1_(ARABIDOPSIS_THALIANA_GALACTINOL_SYNTHASE_1);_transferase,_transferring_hexosyl_groups	2.17826	up
AT5G66180	similar_to_NOL1/NOP2/sun_family_protein_[Arabidopsis_thaliana]_(TAIR:AT1G06560.1);_similar_to_unnamed_protein_product_[Vitis_vinifera]_(GB:CAO48200.1);_contains_InterPro_domain_Bacterial_Fmu_(Sun)/eukaryotic_nucleolar_NOL1/Nop2p_(InterPro:IPR001678)	2.17432	up
AT3G62510	protein_disulfide_isomerase-related	2.17059	up
AT1G18260	suppressor_of_lin-12-like_protein-related_/_sel-1_protein-related	2.16448	up
AT5G18140	DNAJ_heat_shock_N-terminal_domain-containing_protein	2.1623	up
AT5G42520	ATBPC6/BBR/BPC6/BPC6_(BASIC_PENTACYSTEINE_6);_DNA_binding_/_transcription_factor	2.15603	up
AT1G03457	RNA-binding_protein,_putative	2.15419	up
AT4G16150	calmodulin-binding_protein	2.14901	up
AT2G30210	LAC3_(laccase_3);_copper_ion_binding_/_oxidoreductase	2.14701	up
AT3G17810	dihydroorotate_dehydrogenase_family_protein_/_dihydroorotate_oxidase_family_protein	2.14303	up
AT3G22440	hydroxyproline-rich_glycoprotein_family_protein	2.12143	up
AT3G13040	myb_family_transcription_factor	2.12092	up
AT5G03340	(Cell_division_control_protein_48_homolog_E);_ATPase	2.11125	up
AT3G53860	similar_to_unknown_protein_[Arabidopsis_thaliana]_(TAIR:AT2G31600.1);_similar_to_unnamed_protein_product_[Vitis_vinifera]_(GB:CAO64768.1)	2.11029	up
AT5G66700	HB53_(homeobox-8);_DNA_binding_/_transcription_factor	2.1078	up
AT5G51690	ACS12_(1-Amino-cyclopropane-1-carboxylate_synthase_12);_1-aminocyclopropane-1-carboxylate_synthase	2.10744	up
AT1G18450	ATARP4_(ACTIN-RELATED_PROTEIN_4);_structural_constituent_of_cytoskeleton	2.10358	up
AT3G60310	similar_to_unnamed_protein_product_[Vitis_vinifera]_(GB:CAO65357.1)	2.10042	up
AT2G33020	leucine-rich_repeat_family_protein	2.09964	up
AT4G16110	ARR2_(ARABIDOPSIS_RESPONSE_REGULATOR_2);_transcription_factor/_two-component_response_regulator	2.09178	up
AT1G09710	DNA_binding	2.09049	up
AT5G20010	RAN-1_(RAS_RELATED_NUCLEAR_PROTEIN);_GTP_binding	2.08677	up
AT3G23640	HGL1_(HETEROGLYCAN_GLUCOSIDASE_1);_hydrolase,_hydrolyzing_O-glycosyl_compounds	2.08341	up
AT4G19190	zinc_knuckle_(CCHC-type)_family_protein	2.0775	up
AT1G08630	THA1_(THREONINE_ALDOLASE_1);_aldehyde-lyase/_threonine_aldolase	2.07263	up
AT1G20480	4-coumarate--CoA_ligase_family_protein_/_4-coumaroyl-CoA_synthase_family_protein	2.0671	up
AT4G00590	asparaginase_2_family_protein	2.06507	up
AT4G21970	similar_to_unknown_protein_[Arabidopsis_thaliana]_(TAIR:AT4G04630.1);_similar_to_unnamed_protein_product_[Vitis_vinifera]_(GB:CAO38947.1);_contains_InterPro_domain_Protein_of_unknown_function_DUF584_(InterPro:IPR007608)	2.06233	up
AT5G12120	ubiquitin-associated_(UBA)/TS-N_domain-containing_protein	2.05779	up
AT3G20250	APUM5_(ARABIDOPSIS_PUMILIO_5);_RNA_binding	2.05096	up
AT2G17036	F-box_family_protein	2.04244	up
AT2G37280	ATPDR5/PDR5_(PLEIOTROPIC_DRUG_RESISTANCE_5);_ATPase,_coupled_to_transmembrane_movement_of_substances	2.04124	up
AT4G06536	similar_to_unnamed_protein_product_[Vitis_vinifera]_(GB:CAO61385.1);_contains_InterPro_domain_B302,_(SPRY)-like_(InterPro:IPR001870)	2.04079	up
AT1G73500	ATMKK9_(Arabidopsis_thaliana_MAP_kinase_kinase_9);_kinase	2.03494	up
AT5G22460	esterase/lipase/thioesterase_family_protein	2.02678	up
AT5G09530	hydroxyproline-rich_glycoprotein_family_protein	2.01565	up
AT5G06710	HAT14_(homeobox-leucine_zipper_protein_14);_DNA_binding_/_transcription_factor	2.00328	up

## Sheet: flg-Dwn Light-up 
TargetID	GeneSymbol	flg22 30min-Dwn Light-up
AT5G35490	unknown_protein	8.64953	down
AT1G29430	auxin-responsive_family_protein	6.10213	down
AT3G48240	octicosapeptide/Phox/Bem1p_(PB1)_domain-containing_protein	5.99003	down
AT1G53542	unknown_protein	5.9345	down
AT2G39330	jacalin_lectin_family_protein	5.09999	down
AT1G06160	ethylene-responsive_factor,_putative	5.09494	down
AT5G35480	unknown_protein	5.02241	down
AT2G40330	Bet_v_I_allergen_family_protein	5.0044	down
AT3G06145	similar_to_unnamed_protein_product_[Vitis_vinifera]_(GB:CAO71096.1)	4.99618	down
AT5G35120	similar_to_unknown_protein_[Arabidopsis_thaliana]_(TAIR:AT1G59930.1);_similar_to_putative_MADS-box_transcription_factor_[Arabidopsis_lyrata]_(GB:AAO42467.1);_contains_domain_PTHR11945_(PTHR11945);_contains_domain_PTHR11945:SF14_(PTHR11945:SF14)	4.97368	down
AT5G24105	AGP41	4.77366	down
AT2G35970	harpin-induced_family_protein_/_HIN1_family_protein_/_harpin-responsive_family_protein	4.7596	down
AT5G12910	histone_H3,_putative	4.72297	down
AT1G35560	TCP_family_transcription_factor,_putative	4.62994	down
AT1G15580	IAA5_(indoleacetic_acid-induced_protein_5);_transcription_factor	4.47719	down
AT1G45201	similar_to_triacylglycerol_lipase_[Arabidopsis_thaliana]_(TAIR:AT5G42930.1);_similar_to_lipase_class_3_family_protein_[Arabidopsis_thaliana]_(TAIR:AT5G67050.1);_similar_to_unnamed_protein_product_[Vitis_vinifera]_(GB:CAO61357.1);_contains_InterPro_domain_Lipase,_class_3;_(InterPro:IPR002921)	4.36444	down
AT5G08030	glycerophosphoryl_diester_phosphodiesterase_family_protein	4.36382	down
AT3G14580	pentatricopeptide_(PPR)_repeat-containing_protein	4.31934	down
AT5G08050	similar_to_unnamed_protein_product_[Vitis_vinifera]_(GB:CAO62462.1);_similar_to_unknown_[Populus_trichocarpa]_(GB:ABK95457.1);_contains_InterPro_domain_Protein_of_unknown_function_DUF1118_(InterPro:IPR009500);_contains_InterPro_domain_Uncharacterised_conserved_protein_UCP022207_(InterPro:IPR016801)	4.20886	down
AT4G00165	protease_inhibitor/seed_storage/lipid_transfer_protein_(LTP)_family_protein	4.13518	down
AT5G54270	LHCB3_(LIGHT-HARVESTING_CHLOROPHYLL_BINDING_PROTEIN_3)	3.98796	down
AT5G42070	similar_to_unnamed_protein_product_[Vitis_vinifera]_(GB:CAO69519.1)	3.94576	down
AT2G32380	similar_to_unknown_protein_[Arabidopsis_thaliana]_(TAIR:AT1G05210.1);_similar_to_unnamed_protein_product_[Vitis_vinifera]_(GB:CAO24140.1);_contains_InterPro_domain_Transmembrane_protein_97,_predicted_(InterPro:IPR016964)	3.9271	down
AT1G78210	hydrolase,_alpha/beta_fold_family_protein	3.91663	down
AT4G16410	similar_to_hypothetical_protein_[Vitis_vinifera]_(GB:CAN73304.1);_similar_to_unnamed_protein_product_[Vitis_vinifera]_(GB:CAO39941.1);_contains_InterPro_domain_Protein_of_unknown_function_DUF751_(InterPro:IPR008470)	3.91213	down
AT5G62360	invertase/pectin_methylesterase_inhibitor_family_protein	3.89934	down
AT2G21210	auxin-responsive_protein,_putative	3.88243	down
AT3G15680	zinc_finger_(Ran-binding)_family_protein	3.84789	down
AT5G57345	similar_to_unknown_[Populus_trichocarpa_x_Populus_deltoides]_(GB:ABK96592.1)	3.84036	down
AT4G28310	similar_to_unknown_protein_[Arabidopsis_thaliana]_(TAIR:AT1G52270.1);_similar_to_unnamed_protein_product_[Vitis_vinifera]_(GB:CAO69747.1)	3.78823	down
AT1G22590	AGL87	3.77943	down
AT4G15630	integral_membrane_family_protein	3.77408	down
AT2G29170	short-chain_dehydrogenase/reductase_(SDR)_family_protein_/_tropinone_reductase,_putative	3.7729	down
AT1G19450	integral_membrane_protein,_putative_/_sugar_transporter_family_protein	3.74296	down
AT4G34740	ATASE2_(GLN_PHOSPHORIBOSYL_PYROPHOSPHATE_AMIDOTRANSFERASE_2);_amidophosphoribosyltransferase	3.73513	down
AT4G10600	PHD_finger_family_protein	3.65924	down
AT3G54900	CXIP1_(CAX_INTERACTING_PROTEIN_1)	3.65698	down
AT3G01345	Expressed_protein	3.64981	down
AT1G04250	AXR3_(AUXIN_RESISTANT_3);_transcription_factor	3.64525	down
AT1G05220	similar_to_unknown_protein_[Arabidopsis_thaliana]_(TAIR:AT1G05210.1);_similar_to_hypothetical_protein_[Vitis_vinifera]_(GB:CAN76235.1);_contains_InterPro_domain_Transmembrane_protein_97,_predicted_(InterPro:IPR016964)	3.62471	down
AT3G50685	similar_to_unnamed_protein_product_[Vitis_vinifera]_(GB:CAO22868.1)	3.58057	down
AT1G23100	10_kDa_chaperonin,_putative	3.5503	down
AT5G42530	unknown_protein	3.51992	down
AT5G50790	nodulin_MtN3_family_protein	3.49841	down
AT2G33855	similar_to_unnamed_protein_product_[Vitis_vinifera]_(GB:CAO66402.1)	3.47569	down
AT4G21170	pentatricopeptide_(PPR)_repeat-containing_protein	3.46853	down
AT1G05210	similar_to_unknown_protein_[Arabidopsis_thaliana]_(TAIR:AT2G32380.1);_similar_to_unnamed_protein_product_[Vitis_vinifera]_(GB:CAO24140.1);_contains_InterPro_domain_Transmembrane_protein_97,_predicted_(InterPro:IPR016964)	3.43135	down
AT4G00895	ATP_synthase_delta_chain-related	3.42668	down
AT3G44590	60S_acidic_ribosomal_protein_P2_(RPP2D)	3.41854	down
AT5G26220	ChaC-like_family_protein	3.40825	down
AT5G18660	DVR_(PALE-GREEN_AND_CHLOROPHYLL_B_REDUCED_2);_3,8-divinyl_protochlorophyllide_a_8-vinyl_reductase	3.40396	down
AT2G41950	similar_to_unnamed_protein_product_[Vitis_vinifera]_(GB:CAO23423.1);_contains_domain_S-adenosyl-L-methionine-dependent_methyltransferases_(SSF53335)	3.40043	down
AT2G23590	hydrolase,_alpha/beta_fold_family_protein	3.37592	down
AT5G27440	unknown_protein	3.37374	down
AT5G44580	similar_to_unknown_protein_[Arabidopsis_thaliana]_(TAIR:AT5G44582.1)	3.36245	down
AT5G38060	similar_to_unknown_protein_[Arabidopsis_thaliana]_(TAIR:AT1G65000.1);_similar_to_unnamed_protein_product_[Vitis_vinifera]_(GB:CAO17072.1)	3.34556	down
AT3G59870	similar_to_unknown_protein_[Arabidopsis_thaliana]_(TAIR:AT2G43945.1);_similar_to_hypothetical_protein_[Vitis_vinifera]_(GB:CAN60471.1)	3.31801	down
AT1G16390	ATOCT3_(ARABIDOPSIS_THALIANA_ORGANIC_CATION/CARNITINE_TRANSPORTER2);_carbohydrate_transmembrane_transporter/_sugar:hydrogen_ion_symporter	3.30642	down
AT1G78030	similar_to_glycine-rich_protein_[Arabidopsis_thaliana]_(TAIR:AT4G37900.1)	3.30629	down
AT1G32780	alcohol_dehydrogenase,_putative	3.29103	down
AT1G76190	auxin-responsive_family_protein	3.29067	down
AT2G21330	fructose-bisphosphate_aldolase,_putative	3.28729	down
AT5G65420	CYCD4;1_(CYCLIN_D4;1);_cyclin-dependent_protein_kinase_regulator	3.28483	down
AT4G13575	unknown_protein	3.28393	down
AT4G37800	xyloglucan:xyloglucosyl_transferase,_putative_/_xyloglucan_endotransglycosylase,_putative_/_endo-xyloglucan_transferase,_putative	3.28254	down
AT1G14980	CPN10_(CHAPERONIN_10)	3.27592	down
AT4G12900	gamma_interferon_responsive_lysosomal_thiol_reductase_family_protein_/_GILT_family_protein	3.19219	down
AT3G14760	similar_to_unnamed_protein_product_[Vitis_vinifera]_(GB:CAO39487.1)	3.15406	down
AT5G59850	40S_ribosomal_protein_S15A_(RPS15aF)	3.12344	down
AT4G30320	allergen_V5/Tpx-1-related_family_protein	3.12321	down
AT2G42110	similar_to_unknown_[Populus_trichocarpa]_(GB:ABK94541.1);_similar_to_unknown_[Populus_trichocarpa]_(GB:ABK92893.1);_contains_domain_PTHR10270:SF18_(PTHR10270:SF18);_contains_domain_PTHR10270_(PTHR10270)	3.12311	down
AT4G23680	major_latex_protein-related_/_MLP-related	3.09615	down
AT3G52630	similar_to_unknown_protein_[Arabidopsis_thaliana]_(TAIR:AT4G18590.1);_similar_to_unknown_[Populus_trichocarpa]_(GB:ABK94610.1);_contains_InterPro_domain_Replication_factor_A_protein_3_(InterPro:IPR013970);_contains_InterPro_domain_Nucleic_acid-binding,_OB-fold-like_(InterPro:IPR016027)	3.05571	down
AT2G27840	HDT4_(histone_deacetylase_13)	3.04681	down
AT5G44570	unknown_protein	3.03902	down
AT5G36120	YGGT_family_protein	3.03055	down
AT2G17630	phosphoserine_aminotransferase,_putative	3.01731	down
AT2G46890	oxidoreductase,_acting_on_the_CH-CH_group_of_donors	3.01387	down
AT4G00810	60S_acidic_ribosomal_protein_P1_(RPP1B)	2.99947	down
AT2G29180	similar_to_80C09_19_[Brassica_rapa_subsp._pekinensis]_(GB:AAZ41830.1)	2.97456	down
AT3G10150	ATPAP16/PAP16_(purple_acid_phosphatase_16);_acid_phosphatase/_protein_serine/threonine_phosphatase	2.97314	down
AT2G05310	similar_to_unknown_protein_[Arabidopsis_thaliana]_(TAIR:AT4G13500.1);_similar_to_unnamed_protein_product_[Vitis_vinifera]_(GB:CAO41162.1)	2.97044	down
AT1G16640	transcriptional_factor_B3_family_protein	2.96298	down
AT5G11000	similar_to_unknown_protein_[Arabidopsis_thaliana]_(TAIR:AT2G25200.1);_similar_to_hypothetical_protein_[Vitis_vinifera]_(GB:CAN69699.1);_contains_InterPro_domain_Protein_of_unknown_function_DUF868,_plant_(InterPro:IPR008586)	2.95539	down
AT4G24130	similar_to_unknown_protein_[Arabidopsis_thaliana]_(TAIR:AT1G56580.1);_similar_to_unnamed_protein_product_[Vitis_vinifera]_(GB:CAO62919.1);_contains_InterPro_domain_Protein_of_unknown_function_DUF538_(InterPro:IPR007493)	2.95439	down
AT5G17870	PSRP6_(PLASTID-SPECIFIC_50S_RIBOSOMAL_PROTEIN_6)	2.95407	down
AT2G31730	ethylene-responsive_protein,_putative	2.94226	down
AT1G61570	TIM13;_P-P-bond-hydrolysis-driven_protein_transmembrane_transporter	2.94201	down
AT1G31835	unknown_protein	2.93477	down
AT5G52220	similar_to_unnamed_protein_product_[Vitis_vinifera]_(GB:CAO15518.1);_similar_to_hypothetical_protein_[Vitis_vinifera]_(GB:CAN74035.1)	2.92659	down
AT2G04039	similar_to_unnamed_protein_product_[Vitis_vinifera]_(GB:CAO41070.1)	2.92595	down
AT1G31335	unknown_protein	2.92	down
AT1G63930	similar_to_unknown_protein_[Arabidopsis_thaliana]_(TAIR:AT4G23530.1);_similar_to_hypothetical_protein_[Vitis_vinifera]_(GB:CAN64338.1);_contains_InterPro_domain_Protein_of_unknown_function_DUF793_(InterPro:IPR008511)	2.91402	down
AT2G38750	ANNAT4_(ANNEXIN_ARABIDOPSIS_4);_calcium_ion_binding_/_calcium-dependent_phospholipid_binding	2.90415	down
AT3G01120	MTO1_(METHIONINE_OVERACCUMULATION_1)	2.89249	down
AT1G19960	similar_to_transmembrane_receptor_[Arabidopsis_thaliana]_(TAIR:AT2G32140.1)	2.89049	down
AT4G17480	palmitoyl_protein_thioesterase_family_protein	2.8766	down
AT5G59500	protein-S-isoprenylcysteine_O-methyltransferase	2.87583	down
AT3G47090	leucine-rich_repeat_transmembrane_protein_kinase,_putative	2.87069	down
AT5G67510	60S_ribosomal_protein_L26_(RPL26B)	2.84681	down
AT4G12600	ribosomal_protein_L7Ae/L30e/S12e/Gadd45_family_protein	2.84358	down
AT5G18407	Encodes_a_defensin-like_(DEFL)_family_protein.	2.83942	down
AT1G65500	similar_to_unknown_protein_[Arabidopsis_thaliana]_(TAIR:AT1G65486.1)	2.83092	down
AT1G29250	nucleic_acid_binding	2.82314	down
AT4G38010	pentatricopeptide_(PPR)_repeat-containing_protein	2.8074	down
AT5G44575	unknown_protein	2.79588	down
AT1G52270	similar_to_unknown_protein_[Arabidopsis_thaliana]_(TAIR:AT4G28310.1)	2.79299	down
AT5G24155	squalene_monooxygenase,_putative_/_squalene_epoxidase,_putative	2.79162	down
AT3G12870	similar_to_unknown_protein_[Arabidopsis_thaliana]_(TAIR:AT5G56120.1);_similar_to_unnamed_protein_product_[Vitis_vinifera]_(GB:CAO47924.1)	2.78405	down
AT3G42725	similar_to_unknown_[Olimarabidopsis_pumila]_(GB:ABA18101.1);_contains_domain_PROKAR_LIPOPROTEIN_(PS51257)	2.7779	down
AT2G42975	similar_to_unnamed_protein_product_[Vitis_vinifera]_(GB:CAO69996.1)	2.77042	down
AT1G78370	ATGSTU20_(Arabidopsis_thaliana_Glutathione_S-transferase_(class_tau)_20);_glutathione_transferase	2.73817	down
AT3G25760	AOC1_(ALLENE_OXIDE_CYCLASE_1)	2.73547	down
AT3G19710	BCAT4_(BRANCHED-CHAIN_AMINOTRANSFERASE4);_catalytic/_methionine-oxo-acid_transaminase	2.72187	down
AT3G46940	deoxyuridine_5'-triphosphate_nucleotidohydrolase_family	2.71752	down
AT3G20270	lipid-binding_serum_glycoprotein_family_protein	2.71711	down
AT1G54500	rubredoxin_family_protein	2.71532	down
AT2G26550	HO2_(HEME_OXYGENASE_2);_heme_oxygenase_(decyclizing)	2.71454	down
AT4G16880	disease_resistance_protein-related	2.71407	down
AT1G12900	GAPA-2;_glyceraldehyde-3-phosphate_dehydrogenase	2.70873	down
AT5G45680	FK506-binding_protein_1_(FKBP13)	2.69985	down
AT2G38760	ANNAT3_(ANNEXIN_ARABIDOPSIS_3);_calcium_ion_binding_/_calcium-dependent_phospholipid_binding	2.68656	down
AT2G44650	CHL-CPN10_(chloroplast_chaperonin_10)	2.6845	down
AT3G28420	contains_domain_PROKAR_LIPOPROTEIN_(PS51257)	2.68362	down
AT2G27775	similar_to_unknown_protein_[Arabidopsis_thaliana]_(TAIR:AT2G27800.1)	2.68232	down
AT1G04635	EMB1687_(EMBRYO_DEFECTIVE_1687);_ribonuclease_P	2.68115	down
AT3G16330	similar_to_unknown_protein_[Arabidopsis_thaliana]_(TAIR:AT1G52140.1);_similar_to_hypothetical_protein_[Vitis_vinifera]_(GB:CAN64915.1)	2.67565	down
AT4G26810	SWIB_complex_BAF60b_domain-containing_protein	2.67283	down
AT3G21700	GTP_binding	2.64857	down
AT1G49410	TOM6_(TRANSLOCASE_OF_THE_OUTER_MITOCHONDRIAL_MEMBRANE_6)	2.64692	down
AT4G25050	ACP4_(ACYL_CARRIER_PROTEIN_4)	2.63934	down
AT5G58250	similar_to_hypothetical_protein_[Vitis_vinifera]_(GB:CAN75840.1);_contains_domain_PD020337_(PD020337)	2.63541	down
AT2G33180	similar_to_unnamed_protein_product_[Vitis_vinifera]_(GB:CAO41107.1)	2.63275	down
AT5G44550	integral_membrane_family_protein	2.62825	down
AT1G73177	BNS_(BONSAI)	2.62411	down
AT3G54600	DJ-1_family_protein	2.62025	down
AT3G62530	PBS_lyase_HEAT-like_repeat-containing_protein	2.61534	down
AT2G26840	similar_to_unknown_protein_[Arabidopsis_thaliana]_(TAIR:AT3G43910.1);_similar_to_unnamed_protein_product_[Vitis_vinifera]_(GB:CAO67267.1)	2.60433	down
AT3G19508	similar_to_unnamed_protein_product_[Vitis_vinifera]_(GB:CAO70852.1)	2.60336	down
AT4G11100	similar_to_unknown_protein_[Arabidopsis_thaliana]_(TAIR:AT5G03060.1)	2.5976	down
AT4G39795	senescence-associated_protein-related	2.59566	down
AT2G36885	similar_to_unnamed_protein_product_[Vitis_vinifera]_(GB:CAO63025.1)	2.58827	down
AT4G34190	SEP1_(STRESS_ENHANCED_PROTEIN_1)	2.58036	down
AT5G25090	plastocyanin-like_domain-containing_protein	2.56592	down
AT1G44000	similar_to_unknown_protein_[Arabidopsis_thaliana]_(TAIR:AT4G11911.1);_similar_to_hypothetical_protein_[Vitis_vinifera]_(GB:CAN81476.1)	2.55345	down
AT3G09162	unknown_protein	2.55338	down
AT3G28070	nodulin_MtN21_family_protein	2.55114	down
AT1G55550	microtubule_motor	2.53951	down
AT3G27830	RPL12-A_(RIBOSOMAL_PROTEIN_L12-A);_structural_constituent_of_ribosome	2.5379	down
AT1G27350	similar_to_unknown_protein_[Arabidopsis_thaliana]_(TAIR:AT1G27330.1);_similar_to_membrane_protein_[Brassica_juncea]_(GB:AAT38818.1);_contains_InterPro_domain_Ribosome_associated_membrane_RAMP4_(InterPro:IPR010580)	2.53773	down
AT5G63980	SAL1_(FIERY1);_3'(2'),5'-bisphosphate_nucleotidase/_inositol_or_phosphatidylinositol_phosphatase	2.53184	down
AT1G09470	similar_to_unknown_protein_[Arabidopsis_thaliana]_(TAIR:AT5G26770.1);_similar_to_unknown_protein_[Arabidopsis_thaliana]_(TAIR:AT5G26770.2);_similar_to_unnamed_protein_product_[Vitis_vinifera]_(GB:CAO17354.1)	2.52887	down
AT3G52940	FK_(FACKEL);_delta14-sterol_reductase	2.52495	down
AT1G03820	similar_to_E6-4_[Gossypium_hirsutum]_(GB:AAY43793.1);_similar_to_E6-3_[Gossypium_hirsutum]_(GB:AAY43792.1);_similar_to_E6_(GB:AAB03081.1)	2.52138	down
AT5G43050	similar_to_hypothetical_protein_OsI_015859_[Oryza_sativa_(indica_cultivar-group)]_(GB:EAY94626.1);_similar_to_Os04g0488600_[Oryza_sativa_(japonica_cultivar-group)]_(GB:NP_001053153.1);_contains_InterPro_domain_Protein_of_unknown_function_DUF565_(InterPro:IPR007572)	2.5202	down
AT5G22100	RNA_cyclase_family_protein	2.51936	down
AT5G03010	kelch_repeat-containing_protein	2.51679	down
AT2G32220	60S_ribosomal_protein_L27_(RPL27A)	2.51232	down
AT1G53070	legume_lectin_family_protein	2.51006	down
AT5G59970	histone_H4	2.50952	down
AT1G09900	pentatricopeptide_(PPR)_repeat-containing_protein	2.50472	down
AT2G24150	HHP3_(heptahelical_protein_3);_receptor	2.50307	down
AT2G37600	60S_ribosomal_protein_L36_(RPL36A)	2.49453	down
AT3G60440	similar_to_unknown_protein_[Arabidopsis_thaliana]_(TAIR:AT3G60450.1);_similar_to_unnamed_protein_product_[Vitis_vinifera]_(GB:CAO70569.1);_contains_InterPro_domain_Phosphoglycerate_mutase_(InterPro:IPR013078);_contains_InterPro_domain_PRIB5_(InterPro:IPR012398)	2.49302	down
AT1G29920	CAB2_(Chlorophyll_a/b-binding_protein_2);_chlorophyll_binding	2.48831	down
AT4G15248	DNA_binding_/_zinc_ion_binding	2.48405	down
AT2G21650	MEE3_(maternal_effect_embryo_arrest_3);_DNA_binding_/_transcription_factor	2.48337	down
AT5G64816	Identical_to_Uncharacterized_protein_At5g64816_precursor_[Arabidopsis_Thaliana]_(GB:Q8L8Q8;GB:Q9LV96);_similar_to_unnamed_protein_product_[Vitis_vinifera]_(GB:CAO22147.1)	2.47538	down
AT2G44580	protein_binding_/_zinc_ion_binding	2.46934	down
AT5G63100	similar_to_unknown_protein_[Arabidopsis_thaliana]_(TAIR:AT5G44600.1);_similar_to_unnamed_protein_product_[Vitis_vinifera]_(GB:CAO64266.1);_contains_domain_SSF53335_(SSF53335);_contains_domain_G3DSA:3.40.50.150_(G3DSA:3.40.50.150)	2.46125	down
AT1G76960	unknown_protein	2.45989	down
AT4G28700	ammonium_transporter,_putative	2.45566	down
AT2G23600	ACL_(ACETONE-CYANOHYDRIN_LYASE);_hydrolase	2.45474	down
AT1G04520	33_kDa_secretory_protein-related	2.45135	down
AT5G38520	hydrolase,_alpha/beta_fold_family_protein	2.44451	down
AT5G08040	TOM5_(MITOCHONDRIAL_IMPORT_RECEPTOR_SUBUNIT_TOM5_HOMOLOG)	2.43937	down
AT3G18580	single-strand-binding_family_protein	2.43906	down
AT4G12545	protease_inhibitor/seed_storage/lipid_transfer_protein_(LTP)_family_protein	2.43733	down
AT4G04020	FIB_(FIBRILLIN);_structural_molecule	2.43583	down
AT4G20360	AtRABE1b/AtRab8D_(Arabidopsis_Rab_GTPase_homolog_E1b);_translation_elongation_factor	2.43026	down
AT1G15080	ATPAP2_(PHOSPHATIDIC_ACID_PHOSPHATASE_2);_phosphatidate_phosphatase	2.42897	down
AT5G17630	glucose-6-phosphate/phosphate_translocator,_putative	2.42721	down
AT2G44670	senescence-associated_protein-related	2.42032	down
AT2G43920	thiol_methyltransferase,_putative	2.41956	down
AT1G10770	invertase/pectin_methylesterase_inhibitor_family_protein	2.41806	down
AT4G13500	similar_to_unknown_protein_[Arabidopsis_thaliana]_(TAIR:AT2G05310.1);_similar_to_unnamed_protein_product_[Vitis_vinifera]_(GB:CAO41162.1)	2.41701	down
AT1G77750	30S_ribosomal_protein_S13,_chloroplast,_putative	2.41526	down
AT1G66620	seven_in_absentia_(SINA)_protein,_putative	2.41223	down
AT1G28395	similar_to_unknown_protein_[Arabidopsis_thaliana]_(TAIR:AT2G33847.2);_similar_to_unnamed_protein_product_[Vitis_vinifera]_(GB:CAO39903.1)	2.40824	down
AT2G23000	SCPL10_(serine_carboxypeptidase-like_10);_serine_carboxypeptidase	2.39953	down
AT2G19690	phospholipase_A2_beta,_secretory_low_molecular_weight	2.39732	down
AT2G46535	similar_to_unknown_protein_[Arabidopsis_thaliana]_(TAIR:AT3G61840.1)	2.39472	down
AT5G01420	glutaredoxin_family_protein	2.39434	down
AT2G24090	ribosomal_protein_L35_family_protein	2.39411	down
AT1G73870	zinc_finger_(B-box_type)_family_protein	2.39332	down
AT4G04790	similar_to_pentatricopeptide_(PPR)_repeat-containing_protein_[Arabidopsis_thaliana]_(TAIR:AT4G21880.1);_similar_to_putative_pentatricopeptide_(PPR)_repeat-containing_protein_[Oryza_sativa_(japonica_cultivar-group)]_(GB:BAD07992.1);_contains_InterPro_domain_Pentatricopeptide_repeat_(InterPro:IPR002885)	2.38685	down
AT4G39710	immunophilin,_putative_/_FKBP-type_peptidyl-prolyl_cis-trans_isomerase,_putative	2.38254	down
AT1G34245	similar_to_EPF1_(EPIDERMAL_PATTERNING_FACTOR_1)_[Arabidopsis_thaliana]_(TAIR:AT2G20875.1);_similar_to_unnamed_protein_product_[Vitis_vinifera]_(GB:CAO64636.1);_contains_domain_PROKAR_LIPOPROTEIN_(PS51257)	2.37511	down
AT2G20450	60S_ribosomal_protein_L14_(RPL14A)	2.37389	down
AT4G19100	similar_to_unknown_protein_[Arabidopsis_thaliana]_(TAIR:AT5G52780.1);_similar_to_hypothetical_protein_[Vitis_vinifera]_(GB:CAN79943.1)	2.3706	down
AT5G27110	pentatricopeptide_(PPR)_repeat-containing_protein	2.36798	down
AT4G28730	glutaredoxin_family_protein	2.36506	down
AT2G30432	TCL1_(TRICHOMELESS1);_DNA_binding	2.36178	down
AT1G76610	similar_to_unknown_protein_[Arabidopsis_thaliana]_(TAIR:AT1G21050.1);_similar_to_hypothetical_protein_[Vitis_vinifera]_(GB:CAN67637.1);_contains_InterPro_domain_Protein_of_unknown_function_DUF617,_plant_(InterPro:IPR006460)	2.35534	down
AT5G62990	EMB1692_(EMBRYO_DEFECTIVE_1692)	2.35532	down
AT4G13220	similar_to_hypothetical_protein_[Vitis_vinifera]_(GB:CAN75300.1)	2.3548	down
AT1G49975	similar_to_hypothetical_protein_[Vitis_vinifera]_(GB:CAN66219.1)	2.3545	down
AT2G28605	Identical_to_PsbP-related_thylakoid_lumenal_protein_3,_chloroplast_precursor_[Arabidopsis_Thaliana]_(GB:Q8VY52;GB:P83050;GB:Q8S8B1);_similar_to_unnamed_protein_product_[Vitis_vinifera]_(GB:CAO71682.1);_contains_InterPro_domain_Mog1/PsbP/DUF1795,_alpha/beta/alpha_sandwich_(InterPro:IPR016124);_contains_InterPro_domain_Mog1/PsbP,_alpha/beta/alpha_sandwich_(InterPro:IPR016123)	2.34934	down
AT2G04570	GDSL-motif_lipase/hydrolase_family_protein	2.34567	down
AT3G20370	meprin_and_TRAF_homology_domain-containing_protein_/_MATH_domain-containing_protein	2.34379	down
AT4G01575	serine_protease_inhibitor,_Kazal-type_family_protein	2.34375	down
AT2G25510	unknown_protein	2.34176	down
AT2G29440	ATGSTU6_(GLUTATHIONE_S-TRANSFERASE_24);_glutathione_transferase	2.34073	down
AT4G13410	ATCSLA15_(Cellulose_synthase-like_A15);_transferase,_transferring_glycosyl_groups	2.33955	down
AT4G13690	similar_to_hypothetical_protein_MtrDRAFT_AC161864g11v2_[Medicago_truncatula]_(GB:ABE86675.1)	2.33097	down
AT3G59980	tRNA-binding_region_domain-containing_protein	2.32844	down
AT1G54990	AXR4_(AUXIN_RESISTANT_4)	2.32768	down
AT1G75690	chaperone_protein_dnaJ-related	2.32318	down
AT1G08560	SYP111_(syntaxin_111);_SNAP_receptor	2.3188	down
AT1G04940	TIC20;_P-P-bond-hydrolysis-driven_protein_transmembrane_transporter	2.31681	down
AT4G39630	similar_to_unnamed_protein_product_[Vitis_vinifera]_(GB:CAO71785.1)	2.31654	down
AT2G45440	DHDPS2_(DIHYDRODIPICOLINATE_SYNTHASE);_dihydrodipicolinate_synthase	2.3165	down
AT1G06830	glutaredoxin_family_protein	2.31107	down
AT4G30800	40S_ribosomal_protein_S11_(RPS11B)	2.30686	down
AT5G65880	unknown_protein	2.30489	down
AT2G40490	HEME2;_uroporphyrinogen_decarboxylase	2.30411	down
AT1G45474	LHCA5_(Photosystem_I_light_harvesting_complex_gene_5)	2.30241	down
AT3G53220	thioredoxin_family_protein	2.29352	down
AT4G34290	SWIB_complex_BAF60b_domain-containing_protein	2.28629	down
AT5G44650	similar_to_unnamed_protein_product_[Vitis_vinifera]_(GB:CAO44475.1)	2.28512	down
AT2G20540	pentatricopeptide_(PPR)_repeat-containing_protein	2.28405	down
AT4G09650	ATP_synthase_delta_chain,_chloroplast,_putative_/_H(+)-transporting_two-sector_ATPase,_delta_(OSCP)_subunit,_putative	2.28297	down
AT1G57610	similar_to_unknown_protein_[Arabidopsis_thaliana]_(TAIR:AT1G09575.1);_similar_to_unnamed_protein_product_[Vitis_vinifera]_(GB:CAO21275.1);_contains_InterPro_domain_Protein_of_unknown_function_DUF607_(InterPro:IPR006769)	2.27033	down
AT5G41880	POLA3/POLA4;_DNA_primase	2.26654	down
AT4G12320	CYP706A6_(cytochrome_P450,_family_706,_subfamily_A,_polypeptide_6);_oxygen_binding	2.26102	down
AT2G27710	60S_acidic_ribosomal_protein_P2_(RPP2B)	2.26015	down
AT3G18280	protease_inhibitor/seed_storage/lipid_transfer_protein_(LTP)_family_protein	2.25775	down
AT1G52280	AtRABG3d_(Arabidopsis_Rab_GTPase_homolog_G3d);_GTP_binding	2.25759	down
AT1G74000	SS3_(STRICTOSIDINE_SYNTHASE_3)	2.25586	down
AT1G14700	ATPAP3/PAP3_(purple_acid_phosphatase_3);_acid_phosphatase/_protein_serine/threonine_phosphatase	2.25394	down
AT1G74730	similar_to_unknown_[Populus_trichocarpa_x_Populus_deltoides]_(GB:ABK96654.1);_contains_InterPro_domain_Protein_of_unknown_function_DUF1118_(InterPro:IPR009500)	2.24957	down
AT1G75960	AMP-binding_protein,_putative	2.24913	down
AT5G40670	PQ-loop_repeat_family_protein_/_transmembrane_family_protein	2.24838	down
AT1G30380	PSAK_(PHOTOSYSTEM_I_SUBUNIT_K)	2.2443	down
AT2G35605	SWIB_complex_BAF60b_domain-containing_protein	2.24379	down
AT3G28080	nodulin_MtN21_family_protein	2.24203	down
AT4G32915	glutamyl-tRNA(Gln)_amidotransferase	2.23827	down
AT2G01590	similar_to_unnamed_protein_product_[Vitis_vinifera]_(GB:CAO42320.1)	2.23724	down
AT2G26150	ATHSFA2_(Arabidopsis_thaliana_heat_shock_transcription_factor_A2);_DNA_binding_/_transcription_factor	2.23658	down
AT1G09580	emp24/gp25L/p24_family_protein	2.23128	down
AT5G05990	mitochondrial_glycoprotein_family_protein_/_MAM33_family_protein	2.22769	down
AT3G26450	major_latex_protein-related_/_MLP-related	2.22537	down
AT2G06925	ATSPLA2-ALPHA/PLA2-ALPHA_(PHOSPHOLIPASE_A2-ALPHA);_phospholipase_A2	2.21992	down
AT1G12890	AP2_domain-containing_transcription_factor,_putative	2.2189	down
AT2G35520	DAD2_(DEFENDER_AGAINST_CELL_DEATH_2)	2.21609	down
AT2G29410	MTPB1;_efflux_transmembrane_transporter/_zinc_ion_transmembrane_transporter	2.2158	down
AT4G11010	NDPK3_(NUCLEOSIDE_DIPHOSPHATE_KINASE_3);_ATP_binding_/_nucleoside_diphosphate_kinase	2.21309	down
AT5G11160	APT5_(ADENINE_PHOSPHORIBOSYLTRANSFERASE_5);_adenine_phosphoribosyltransferase	2.20753	down
AT2G35700	AP2_domain-containing_transcription_factor,_putative	2.20726	down
AT4G31970	CYP82C2_(cytochrome_P450,_family_82,_subfamily_C,_polypeptide_2);_oxygen_binding	2.20594	down
AT5G23420	HMGB6_(High_mobility_group_B_6);_transcription_factor	2.20216	down
AT5G41650	lactoylglutathione_lyase_family_protein_/_glyoxalase_I_family_protein	2.20057	down
AT5G60950	COBL5_(COBRA-LIKE_PROTEIN_5_PRECURSOR)	2.19689	down
AT2G21530	forkhead-associated_domain-containing_protein_/_FHA_domain-containing_protein	2.19665	down
AT5G02120	OHP_(ONE_HELIX_PROTEIN)	2.19633	down
AT1G10360	ATGSTU18_(GLUTATHIONE_S-TRANSFERASE_29);_glutathione_transferase	2.19564	down
AT5G65360	histone_H3	2.19065	down
AT3G27660	OLEO4_(OLEOSIN4)	2.18951	down
AT5G54970	similar_to_unknown_protein_[Arabidopsis_thaliana]_(TAIR:AT4G26960.1)	2.18879	down
AT1G22630	heat_shock_protein_binding_/_unfolded_protein_binding	2.1842	down
AT3G56910	PSRP5_(PLASTID-SPECIFIC_50S_RIBOSOMAL_PROTEIN_5)	2.18107	down
AT2G17695	similar_to_unnamed_protein_product_[Vitis_vinifera]_(GB:CAO40657.1)	2.18007	down
AT4G31840	plastocyanin-like_domain-containing_protein	2.17912	down
AT4G35630	PSAT_(phosphoserine_aminotransferase);_phosphoserine_transaminase	2.17786	down
AT1G52410	TSA1_(TSK-ASSOCIATING_PROTEIN_1)	2.17639	down
AT1G68590	plastid-specific_30S_ribosomal_protein_3,_putative_/_PSRP-3,_putative	2.16957	down
AT1G73530	RNA_recognition_motif_(RRM)-containing_protein	2.16779	down
AT1G04530	binding	2.16714	down
AT5G03350	legume_lectin_family_protein	2.16449	down
AT2G36230	APG10_(ALBINO_AND_PALE_GREEN_10);_1-(5-phosphoribosyl)-5-[(5-phosphoribosylamino)methylideneamino]imidazole-4-carboxamide_isomerase	2.16062	down
AT5G24314	PDE225/PTAC7_(PIGMENT_DEFECTIVE_225)	2.1597	down
AT1G32550	ferredoxin_family_protein	2.15906	down
AT1G27435	similar_to_unnamed_protein_product_[Vitis_vinifera]_(GB:CAO70078.1)	2.155	down
AT3G25700	chloroplast_nucleoid_DNA-binding_protein-related	2.15005	down
AT2G27030	CAM5_(CALMODULIN_5);_calcium_ion_binding	2.1491	down
AT1G26880	60S_ribosomal_protein_L34_(RPL34A)	2.14869	down
AT4G17905	ATL4H;_protein_binding_/_zinc_ion_binding	2.14602	down
AT1G23750	DNA-binding_protein-related	2.14453	down
AT5G44565	unknown_protein	2.14308	down
AT5G19370	rhodanese-like_domain-containing_protein_/_PPIC-type_PPIASE_domain-containing_protein	2.14297	down
AT4G37510	ribonuclease_III_family_protein	2.14205	down
AT3G27690	LHCB2:4_(Photosystem_II_light_harvesting_complex_gene_2.3);_chlorophyll_binding	2.14126	down
AT1G61795	similar_to_RIC10_(ROP-INTERACTIVE_CRIB_MOTIF-CONTAINING_PROTEIN_10)_[Arabidopsis_thaliana]_(TAIR:AT4G04900.1);_similar_to_unnamed_protein_product_[Vitis_vinifera]_(GB:CAO69681.1);_contains_InterPro_domain_PAK-box/P21-Rho-binding_(InterPro:IPR000095)	2.13755	down
AT5G10760	aspartyl_protease_family_protein	2.13652	down
AT5G44420	PDF1.2_(Low-molecular-weight_cysteine-rich_77)	2.12946	down
AT4G09750	short-chain_dehydrogenase/reductase_(SDR)_family_protein	2.12839	down
AT4G21870	26.5_kDa_class_P-related_heat_shock_protein_(HSP26.5-P)	2.1251	down
AT3G21470	pentatricopeptide_(PPR)_repeat-containing_protein	2.12452	down
AT3G23550	MATE_efflux_family_protein	2.12306	down
AT3G14740	PHD_finger_family_protein	2.12262	down
AT5G52810	ornithine_cyclodeaminase/mu-crystallin_family_protein	2.11977	down
AT1G71100	RSW10_(RADIAL_SWELLING_10);_ribose-5-phosphate_isomerase	2.11943	down
AT3G25890	AP2_domain-containing_transcription_factor,_putative	2.11896	down
AT1G21500	similar_to_hypothetical_protein_OsI_030994_[Oryza_sativa_(indica_cultivar-group)]_(GB:EAZ09762.1);_similar_to_Os09g0517000_[Oryza_sativa_(japonica_cultivar-group)]_(GB:NP_001063677.1);_similar_to_unknown_protein_[Oryza_sativa_(japonica_cultivar-group)]_(GB:BAD33829.1)	2.117	down
AT3G13120	30S_ribosomal_protein_S10,_chloroplast,_putative	2.11533	down
AT5G61130	glycosyl_hydrolase_family_protein_17	2.1129	down
AT5G39800	60S_ribosomal_protein-related	2.10927	down
AT2G23560	hydrolase,_alpha/beta_fold_family_protein	2.10913	down
AT3G62050	similar_to_EDA32_(embryo_sac_development_arrest_32)_[Arabidopsis_thaliana]_(TAIR:AT3G62210.1);_similar_to_unnamed_protein_product_[Vitis_vinifera]_(GB:CAO17351.1);_contains_InterPro_domain_Protein_of_unknown_function_DUF537_(InterPro:IPR007491)	2.10524	down
AT3G24590	signal_peptidase_I_family_protein	2.0957	down
AT3G19800	similar_to_unnamed_protein_product_[Vitis_vinifera]_(GB:CAO15360.1)	2.09261	down
AT2G20890	PSB29_(THYLAKOID_FORMATION1)	2.09237	down
AT3G59250	F-box_family_protein	2.09131	down
AT1G69970	CLE26_(CLAVATA3/ESR-RELATED_26);_receptor_binding	2.08978	down
AT1G36370	SHM7_(serine_hydroxymethyltransferase_7);_glycine_hydroxymethyltransferase	2.08483	down
AT3G08770	LTP6_(Lipid_transfer_protein_6);_lipid_binding	2.08409	down
AT3G51030	ATTRX1_(Arabidopsis_thaliana_thioredoxin_H-type_1);_thiol-disulfide_exchange_intermediate	2.08247	down
AT5G61170	40S_ribosomal_protein_S19_(RPS19C)	2.08182	down
AT5G36260	aspartyl_protease_family_protein	2.07906	down
AT2G33330	33_kDa_secretory_protein-related	2.07815	down
AT2G05070	LHCB2.2_(Photosystem_II_light_harvesting_complex_gene_2.2);_chlorophyll_binding	2.07709	down
AT3G13770	pentatricopeptide_(PPR)_repeat-containing_protein	2.07586	down
AT3G27180	similar_to_unnamed_protein_product_[Vitis_vinifera]_(GB:CAO48997.1);_similar_to_hypothetical_protein_[Vitis_vinifera]_(GB:CAN82187.1);_contains_domain_RNA_M5U_METHYLTRANSFERASE_FAMILY_(PTHR11061);_contains_domain_gb_def:_Emb|CAB12631.1_(PTHR11061:SF5);_contains_domain_S-adenosyl-L-methionine-dependent_methyltransferases_(SSF53335)	2.07492	down
AT5G66000	unknown_protein	2.06705	down
AT1G09310	similar_to_unknown_protein_[Arabidopsis_thaliana]_(TAIR:AT1G56580.1);_similar_to_unknown_[Populus_trichocarpa]_(GB:ABK94207.1);_contains_InterPro_domain_Protein_of_unknown_function_DUF538_(InterPro:IPR007493)	2.06601	down
AT5G03370	acylphosphatase_family	2.0654	down
AT3G26115	catalytic/_pyridoxal_phosphate_binding	2.06526	down
AT1G31580	ECS1	2.0629	down
AT1G25510	aspartyl_protease_family_protein	2.05769	down
AT1G12244	DNA_binding_/_hydrolase,_acting_on_ester_bonds_/_nuclease/_nucleic_acid_binding_/_recombinase	2.05673	down
AT5G57170	macrophage_migration_inhibitory_factor_family_protein_/_MIF_family_protein	2.05313	down
AT1G50575	lysine_decarboxylase_family_protein	2.04893	down
AT5G01910	similar_to_unnamed_protein_product_[Vitis_vinifera]_(GB:CAO48882.1)	2.0486	down
AT1G07050	CONSTANS-like_protein-related	2.04646	down
AT1G09200	histone_H3	2.04592	down
AT1G36280	adenylosuccinate_lyase,_putative_/_adenylosuccinase,_putative	2.04566	down
AT2G27402	similar_to_PTAC18_(PLASTID_TRANSCRIPTIONALLY_ACTIVE18)_[Arabidopsis_thaliana]_(TAIR:AT2G32180.1);_similar_to_unknown_[Brassica_rapa]_(GB:ABL97961.1)	2.04514	down
AT1G51060	HTA10;_DNA_binding	2.0443	down
AT1G72610	GLP1_(GERMIN-LIKE_PROTEIN_1);_manganese_ion_binding_/_metal_ion_binding_/_nutrient_reservoir	2.04367	down
AT1G77940	60S_ribosomal_protein_L30_(RPL30B)	2.04328	down
AT5G63290	coproporphyrinogen_oxidase-related	2.04198	down
AT3G59140	ATMRP14_(Arabidopsis_thaliana_multidrug_resistance-associated_protein_14)	2.04147	down
AT4G17560	ribosomal_protein_L19_family_protein	2.03506	down
AT1G79110	protein_binding_/_zinc_ion_binding	2.03335	down
AT5G54610	ANK_(ANKYRIN);_protein_binding	2.03066	down
AT5G46230	similar_to_unknown_protein_[Arabidopsis_thaliana]_(TAIR:AT1G09310.1);_similar_to_unnamed_protein_product_[Vitis_vinifera]_(GB:CAO14438.1);_contains_InterPro_domain_Protein_of_unknown_function_DUF538_(InterPro:IPR007493)	2.02874	down
AT3G02660	EMB2768_(EMBRYO_DEFECTIVE_2768);_ATP_binding_/_aminoacyl-tRNA_ligase	2.02837	down
AT1G04640	LIP2_(LIPOYLTRANSFERASE_2)	2.02561	down
AT4G19810	glycosyl_hydrolase_family_18_protein	2.02555	down
AT2G14560	similar_to_unknown_protein_[Arabidopsis_thaliana]_(TAIR:AT1G33840.1);_similar_to_unnamed_protein_product_[Vitis_vinifera]_(GB:CAO48825.1);_contains_InterPro_domain_Protein_of_unknown_function_DUF567_(InterPro:IPR007612)	2.02548	down
AT2G32550	rcd1-like_cell_differentiation_family_protein	2.02442	down
AT4G37925	NDH-M_(SUBUNIT_NDH-M_OF_NAD(P)H:PLASTOQUINONE_DEHYDROGENASE_COMPLEX)	2.02167	down
AT2G25060	plastocyanin-like_domain-containing_protein	2.01839	down
AT3G18760	ribosomal_protein_S6_family_protein	2.01778	down
AT1G31200	ATPP2-A9_(Phloem_protein_2-A9);_carbohydrate_binding	2.0135	down
AT5G10390	histone_H3	2.01157	down
AT3G45930	histone_H4	2.0014	down
AT1G35680	50S_ribosomal_protein_L21,_chloroplast_/_CL21_(RPL21)	2.00134	down
AT3G08000	RNA-binding_protein,_putative	2.00045	down

## Sheet: flg-Dwn Light-Dwn 
TargetID	GeneSymbol	flg22 30m-Dwn Light-Dwn
AT2G34655	unknown_protein	10.0724	down
AT3G03820	auxin-responsive_protein,_putative	7.4984	down
AT1G06980	similar_to_unknown_protein_[Arabidopsis_thaliana]_(TAIR:AT2G30230.1);_similar_to_unnamed_protein_product_[Vitis_vinifera]_(GB:CAO21365.1);_similar_to_hypothetical_protein_[Vitis_vinifera]_(GB:CAN59819.1)	7.44582	down
AT3G16240	DELTA-TIP_(delta_tonoplast_integral_protein);_water_channel	7.31192	down
AT4G34750	auxin-responsive_protein,_putative_/_small_auxin_up_RNA_(SAUR_E)	6.46035	down
AT1G20190	ATEXPA11_(ARABIDOPSIS_THALIANA_EXPANSIN_A11)	6.13599	down
AT1G14200	zinc_finger_(C3HC4-type_RING_finger)_family_protein	5.82829	down
AT2G31085	CLE6_(CLAVATA3/ESR-RELATED_6);_receptor_binding	5.64641	down
AT5G66660	Identical_to_UPF0496_protein_At5g66660_[Arabidopsis_Thaliana]_(GB:Q9LVR4;GB:A0MFR6);_similar_to_unknown_protein_[Arabidopsis_thaliana]_(TAIR:AT5G66670.2);_similar_to_unknown_protein_[Arabidopsis_thaliana]_(TAIR:AT5G66670.1);_similar_to_unnamed_protein_product_[Vitis_vinifera]_(GB:CAO22906.1);_contains_InterPro_domain_Protein_of_unknown_function_DUF677_(InterPro:IPR007749)	5.36852	down
AT5G53220	similar_to_unnamed_protein_product_[Vitis_vinifera]_(GB:CAO69343.1)	5.31945	down
AT2G39725	complex_1_family_protein_/_LVR_family_protein	5.21232	down
AT5G14690	similar_to_unknown_protein_[Arabidopsis_thaliana]_(TAIR:AT3G01516.1);_similar_to_unnamed_protein_product_[Vitis_vinifera]_(GB:CAO14758.1)	5.14542	down
AT2G43340	similar_to_unknown_protein_[Arabidopsis_thaliana]_(TAIR:AT2G31560.1);_similar_to_unknown_protein_[Arabidopsis_thaliana]_(TAIR:AT2G31560.2);_similar_to_hypothetical_protein_[Vitis_vinifera]_(GB:CAN60580.1);_contains_InterPro_domain_Protein_of_unknown_function_DUF1685_(InterPro:IPR012881)	4.9515	down
AT2G23690	similar_to_unknown_protein_[Arabidopsis_thaliana]_(TAIR:AT4G37240.1);_similar_to_unnamed_protein_product_[Vitis_vinifera]_(GB:CAO41608.1);_similar_to_unnamed_protein_product_[Vitis_vinifera]_(GB:CAO45438.1);_similar_to_hypothetical_protein_[Vitis_vinifera]_(GB:CAN61825.1)	4.83579	down
AT2G20875	EPF1_(EPIDERMAL_PATTERNING_FACTOR_1)	4.82369	down
AT4G29020	glycine-rich_protein	4.75496	down
AT3G17580	similar_to_unknown_protein_[Arabidopsis_thaliana]_(TAIR:AT1G48330.1);_similar_to_unknown_[Populus_trichocarpa]_(GB:ABK96144.1);_similar_to_hypothetical_protein_MtrDRAFT_AC155891g7v1_[Medicago_truncatula]_(GB:ABN08338.1)	4.63287	down
AT5G63250	glycosyl_hydrolase_family_protein_17	4.57862	down
AT4G01140	similar_to_unknown_protein_[Arabidopsis_thaliana]_(TAIR:AT3G08600.1);_similar_to_unknown_protein_[Arabidopsis_thaliana]_(TAIR:AT4G23720.1);_similar_to_unnamed_protein_product_[Vitis_vinifera]_(GB:CAO45372.1);_contains_InterPro_domain_Protein_of_unknown_function_DUF1191_(InterPro:IPR010605)	4.54063	down
AT5G57520	ZFP2_(ZINC_FINGER_PROTEIN_2);_nucleic_acid_binding_/_transcription_factor/_zinc_ion_binding	4.5087	down
AT1G75770	unknown_protein	4.48488	down
AT1G16910	similar_to_unknown_protein_[Arabidopsis_thaliana]_(TAIR:AT1G78815.1);_similar_to_hypothetical_protein_[Vitis_vinifera]_(GB:CAN63025.1);_contains_InterPro_domain_Protein_of_unknown_function_DUF640_(InterPro:IPR006936)	4.47219	down
AT3G58850	PAR2_(PHY_RAPIDLY_REGULATED_2);_transcription_regulator	4.40093	down
AT5G62920	ARR6_(RESPONSE_REGULATOR_6);_transcription_regulator/_two-component_response_regulator	4.39642	down
AT2G20880	AP2_domain-containing_transcription_factor,_putative	4.384	down
AT4G26260	MIOX4_(MYO-INOSITOL_OXYGENASE_4)	4.38061	down
AT5G40730	AGP24_(ARABINOGALACTAN_PROTEIN_24)	4.31896	down
AT3G62550	universal_stress_protein_(USP)_family_protein	4.26816	down
AT5G66580	similar_to_unknown_protein_[Arabidopsis_thaliana]_(TAIR:AT3G50800.1);_similar_to_unnamed_protein_product_[Vitis_vinifera]_(GB:CAO41608.1);_similar_to_unnamed_protein_product_[Vitis_vinifera]_(GB:CAO45438.1);_similar_to_hypothetical_protein_[Vitis_vinifera]_(GB:CAN61825.1)	4.24584	down
AT4G12510	protease_inhibitor/seed_storage/lipid_transfer_protein_(LTP)_family_protein	4.22995	down
AT3G11690	similar_to_unknown_protein_[Arabidopsis_thaliana]_(TAIR:AT5G06380.1);_similar_to_unnamed_protein_product_[Vitis_vinifera]_(GB:CAO67416.1)	4.21274	down
AT3G27030	similar_to_unknown_protein_[Arabidopsis_thaliana]_(TAIR:AT5G40970.1);_similar_to_hypothetical_protein_[Vitis_vinifera]_(GB:CAN81100.1)	4.14806	down
AT2G44910	homeobox-leucine_zipper_protein_4_(HB-4)_/_HD-ZIP_protein_4	4.13665	down
AT4G27840	similar_to_vesicle-associated_membrane_protein-related_[Arabidopsis_thaliana]_(TAIR:AT5G52990.1);_similar_to_unnamed_protein_product_[Vitis_vinifera]_(GB:CAO48644.1);_contains_InterPro_domain_Longin-like;_(InterPro:IPR011012)	4.08744	down
AT5G47610	zinc_finger_(C3HC4-type_RING_finger)_family_protein	4.07593	down
AT3G14560	unknown_protein	4.07368	down
AT1G63030	DDF2_(DWARF_AND_DELAYED_FLOWERING_2);_DNA_binding_/_transcription_factor	4.02019	down
AT3G52105	similar_to_unknown_[Populus_trichocarpa]_(GB:ABK93876.1)	3.94055	down
AT5G48170	SLY2_(SLEEPY2)	3.89071	down
AT4G24180	similar_to_thaumatin,_putative_[Arabidopsis_thaliana]_(TAIR:AT4G38660.2);_similar_to_unnamed_protein_product_[Vitis_vinifera]_(GB:CAO48203.1);_contains_InterPro_domain_Thaumatin,_pathogenesis-related_(InterPro:IPR001938)	3.88092	down
AT2G42850	CYP718_(cytochrome_P450,_family_718);_oxygen_binding	3.87706	down
AT4G27590	copper-binding_protein-related	3.79688	down
AT2G17450	RHA3A_(RING-H2_finger_A3A);_protein_binding_/_zinc_ion_binding	3.77639	down
AT1G58150	unknown_protein	3.76737	down
AT3G51080	zinc_finger_(GATA_type)_family_protein	3.728	down
AT2G21180	similar_to_Os03g0249700_[Oryza_sativa_(japonica_cultivar-group)]_(GB:NP_001049562.1)	3.7149	down
AT5G20670	similar_to_unknown_protein_[Arabidopsis_thaliana]_(TAIR:AT1G72510.1);_similar_to_unknown_protein_[Arabidopsis_thaliana]_(TAIR:AT1G72510.2);_similar_to_hypothetical_protein_[Vitis_vinifera]_(GB:CAN71382.1);_contains_InterPro_domain_Protein_of_unknown_function_DUF1677,_plant_(InterPro:IPR012876)	3.68139	down
AT2G29660	zinc_finger_(C2H2_type)_family_protein	3.67452	down
AT1G71910	unknown_protein	3.62275	down
AT4G36820	transcription_factor	3.56809	down
AT1G29260	PEX7_(peroxin_7)	3.56173	down
AT3G20680	similar_to_predicted_protein_[Physcomitrella_patens_subsp._patens]_(GB:EDQ77462.1);_similar_to_Os05g0500400_[Oryza_sativa_(japonica_cultivar-group)]_(GB:NP_001055963.1)	3.54946	down
AT3G15115	similar_to_unknown_protein_[Arabidopsis_thaliana]_(TAIR:AT1G53180.1)	3.52233	down
AT1G26920	similar_to_unknown_protein_[Arabidopsis_thaliana]_(TAIR:AT1G69760.1);_similar_to_unnamed_protein_product_[Vitis_vinifera]_(GB:CAO48418.1)	3.51618	down
AT1G67265	DVL3/RTFL21_(ROTUNDIFOLIA_LIKE_21)	3.50628	down
AT5G20635	receptor	3.48935	down
AT3G61460	BRH1_(BRASSINOSTEROID-RESPONSIVE_RING-H2);_protein_binding_/_zinc_ion_binding	3.48816	down
AT3G16570	RALFL23_(RALF-LIKE_23)	3.48654	down
AT1G68500	similar_to_hypothetical_protein_[Vitis_vinifera]_(GB:CAN66643.1)	3.48195	down
AT1G68490	similar_to_unknown_protein_[Arabidopsis_thaliana]_(TAIR:AT1G13390.2);_similar_to_unknown_protein_[Arabidopsis_thaliana]_(TAIR:AT1G13390.1);_similar_to_unknown_[Paeonia_suffruticosa]_(GB:ABW74476.1)	3.47915	down
AT5G65430	GRF8_(GENERAL_REGULATORY_FACTOR_8);_protein_phosphorylated_amino_acid_binding	3.47287	down
AT5G50800	nodulin_MtN3_family_protein	3.47263	down
AT5G25240	similar_to_NHL_repeat-containing_protein_[Arabidopsis_thaliana]_(TAIR:AT5G14890.1);_similar_to_unnamed_protein_product_[Vitis_vinifera]_(GB:CAO67727.1)	3.45662	down
AT5G10960	CCR4-NOT_transcription_complex_protein,_putative	3.45441	down
AT3G55240	Overexpression_leads_to_PEL_(Pseudo-Etiolation_in_Light)_phenotype.	3.40017	down
AT4G30180	transcription_factor/_transcription_regulator	3.36998	down
AT5G53250	AGP22/ATAGP22_(ARABINOGALACTAN_PROTEINS_22)	3.3515	down
AT1G75590	auxin-responsive_family_protein	3.32468	down
AT5G49525	similar_to_unknown_protein_[Arabidopsis_thaliana]_(TAIR:AT5G26790.1);_similar_to_unnamed_protein_product_[Vitis_vinifera]_(GB:CAO44944.1)	3.31874	down
AT1G05835	similar_to_unknown_protein_[Arabidopsis_thaliana]_(TAIR:AT1G32583.1);_contains_domain_PTHR13793:SF28_(PTHR13793:SF28);_contains_domain_PTHR13793_(PTHR13793)	3.31845	down
AT5G54145	similar_to_unknown_protein_[Arabidopsis_thaliana]_(TAIR:AT4G27657.1)	3.291	down
AT5G19190	similar_to_unknown_protein_[Arabidopsis_thaliana]_(TAIR:AT3G06070.1);_similar_to_unnamed_protein_product_[Vitis_vinifera]_(GB:CAO71112.1)	3.27542	down
AT2G28120	nodulin_family_protein	3.27215	down
AT5G01520	zinc_finger_(C3HC4-type_RING_finger)_family_protein	3.26028	down
AT5G52990	vesicle-associated_membrane_protein-related	3.25811	down
AT2G02990	RNS1_(RIBONUCLEASE_1);_endoribonuclease	3.24229	down
AT3G57040	ARR9_(RESPONSE_REACTOR_4);_transcription_regulator	3.23752	down
AT3G47620	TCP_family_transcription_factor,_putative	3.21484	down
AT2G26695	binding	3.20693	down
AT3G13720	prenylated_rab_acceptor_(PRA1)_family_protein	3.19066	down
AT3G55515	DVL8/RTFL7_(ROTUNDIFOLIA_LIKE_7)	3.18526	down
AT5G23460	unknown_protein	3.17699	down
AT1G10470	ARR4_(RESPONSE_REGULATOR_4);_transcription_regulator/_two-component_response_regulator	3.16391	down
AT1G30250	unknown_protein	3.16346	down
AT3G12650	similar_to_unnamed_protein_product_[Vitis_vinifera]_(GB:CAO15069.1)	3.16249	down
AT1G22230	similar_to_unknown_protein_[Arabidopsis_thaliana]_(TAIR:AT1G78110.1);_similar_to_unnamed_protein_product_[Vitis_vinifera]_(GB:CAO61735.1)	3.16126	down
AT5G60260	unknown_protein	3.1546	down
AT4G25780	pathogenesis-related_protein,_putative	3.12812	down
AT2G35950	EDA12_(embryo_sac_development_arrest_12)	3.12521	down
AT5G11550	binding	3.10937	down
AT1G74940	senescence-associated_protein-related	3.06043	down
AT5G01870	lipid_transfer_protein,_putative	3.03711	down
AT1G60060	similar_to_unknown_protein_[Arabidopsis_thaliana]_(TAIR:AT5G53900.2);_similar_to_unnamed_protein_product_[Vitis_vinifera]_(GB:CAO40921.1);_contains_domain_PTHR13902:SF3_(PTHR13902:SF3);_contains_domain_PTHR13902_(PTHR13902)	3.02919	down
AT5G14330	unknown_protein	3.02829	down
AT3G25717	DVL6/RTFL16_(ROTUNDIFOLIA_LIKE_16)	3.02275	down
AT2G42570	similar_to_unknown_protein_[Arabidopsis_thaliana]_(TAIR:AT2G31110.2);_similar_to_unknown_[Pisum_sativum]_(GB:ABA29158.1);_contains_InterPro_domain_Protein_of_unknown_function_DUF231,_plant_(InterPro:IPR004253)	3.02185	down
AT5G66040	STR16_(SULFURTRANSFERASE_PROTEIN_16)	3.0204	down
AT5G39865	glutaredoxin_family_protein	3.01743	down
AT4G12382	Identical_to_Putative_F-box_protein_At4g12465_[Arabidopsis_Thaliana]_(GB:Q1G3I7);_similar_to_unknown_protein_[Arabidopsis_thaliana]_(TAIR:AT4G00893.1);_similar_to_unnamed_protein_product_[Vitis_vinifera]_(GB:CAO15899.1);_contains_InterPro_domain_Cyclin-like_F-box_(InterPro:IPR001810)	3.01687	down
AT4G32890	zinc_finger_(GATA_type)_family_protein	2.99585	down
AT4G21350	B80/PUB8_(PLANT_U-BOX8);_binding_/_protein_binding_/_ubiquitin-protein_ligase/_zinc_ion_binding	2.98169	down
AT4G34790	auxin-responsive_family_protein	2.98129	down
AT2G23790	similar_to_unknown_protein_[Arabidopsis_thaliana]_(TAIR:AT4G36820.1);_similar_to_unnamed_protein_product_[Vitis_vinifera]_(GB:CAO22909.1);_contains_InterPro_domain_Protein_of_unknown_function_DUF607_(InterPro:IPR006769)	2.97319	down
AT1G68360	zinc_finger_protein-related	2.97106	down
AT4G20390	integral_membrane_family_protein	2.95599	down
AT3G15370	ATEXPA12_(ARABIDOPSIS_THALIANA_EXPANSIN_12)	2.95538	down
AT2G38600	acid_phosphatase_class_B_family_protein	2.95284	down
AT1G46264	AT-HSFB4_(Arabidopsis_thaliana_heat_shock_transcription_factor_B4);_DNA_binding_/_transcription_factor	2.9489	down
AT1G02350	protoporphyrinogen_oxidase-related	2.94568	down
AT3G59940	kelch_repeat-containing_F-box_family_protein	2.93753	down
AT4G33666	unknown_protein	2.92484	down
AT4G33467	unknown_protein	2.91497	down
AT2G41200	similar_to_hypothetical_protein_MtrDRAFT_AC147961g27v2_[Medicago_truncatula]_(GB:ABD28332.2);_contains_domain_EF-hand_(SSF47473)	2.89901	down
AT3G29575	similar_to_TMAC2_(TWO_OR_MORE_ABRES-CONTAINING_GENE_2)_[Arabidopsis_thaliana]_(TAIR:AT3G02140.1);_similar_to_unnamed_protein_product_[Vitis_vinifera]_(GB:CAO49169.1);_contains_InterPro_domain_Protein_of_unknown_function_DUF1675_(InterPro:IPR012463)	2.89413	down
AT1G26800	zinc_finger_(C3HC4-type_RING_finger)_family_protein	2.88767	down
AT3G48550	similar_to_ATIDD15/SGR5_(ARABIDOPSIS_THALIANA_INDETERMINATE(ID)-DOMAIN_15,_SHOOT_GRAVITROPISM_5),_nucleic_acid_binding_/_transcription_factor/_zinc_ion_binding_[Arabidopsis_thaliana]_(TAIR:AT2G01940.1);_similar_to_ATIDD15/SGR5_(ARABIDOPSIS_THALIANA_INDETERMINATE(ID)-DOMAIN_15,_SHOOT_GRAVITROPISM_5),_nucleic_acid_binding_/_zinc_ion_binding_[Arabidopsis_thaliana]_(TAIR:AT2G01940.2);_similar_to_ATID…	2.88189	down
AT3G56200	amino_acid_transporter_family_protein	2.88179	down
AT5G51780	basix_helix-loop-helix_(bHLH)_family_protein	2.87139	down
AT5G44210	ATERF-9/ATERF9/ERF9_(ERF_domain_protein_9);_DNA_binding_/_transcription_factor/_transcription_repressor	2.85768	down
AT5G64520	XRCC2_(Arabidopsis_thaliana_homolog_of_XRCC2)	2.85582	down
AT4G08670	protease_inhibitor/seed_storage/lipid_transfer_protein_(LTP)_family_protein	2.84525	down
AT4G21510	F-box_family_protein	2.84211	down
AT2G39705	DVL11/RTFL8_(ROTUNDIFOLIA_LIKE_8)	2.83691	down
AT3G03990	esterase/lipase/thioesterase_family_protein	2.83636	down
AT5G01200	myb_family_transcription_factor	2.82541	down
AT5G57685	ATGDU3_(ARABIDOPSIS_THALIANA_GLUTAMINE_DUMPER_3)	2.82418	down
AT5G60850	OBP4_(OBF_BINDING_PROTEIN_4);_DNA_binding_/_transcription_factor	2.81993	down
AT1G23390	kelch_repeat-containing_F-box_family_protein	2.81715	down
AT1G66890	similar_to_50S_ribosomal_protein-related_[Arabidopsis_thaliana]_(TAIR:AT5G16200.1);_similar_to_hypothetical_protein_[Vitis_vinifera]_(GB:CAN81684.1)	2.81445	down
AT4G37470	hydrolase,_alpha/beta_fold_family_protein	2.81061	down
AT1G75580	auxin-responsive_protein,_putative	2.80896	down
AT3G23880	F-box_family_protein	2.78637	down
AT2G19810	zinc_finger_(CCCH-type)_family_protein	2.76352	down
AT2G36320	zinc_finger_(AN1-like)_family_protein	2.7614	down
AT5G57050	ABI2_(ABA_INSENSITIVE_2);_protein_serine/threonine_phosphatase	2.7584	down
AT3G14430	similar_to_unnamed_protein_product_[Vitis_vinifera]_(GB:CAO60894.1)	2.75684	down
AT4G16447	unknown_protein	2.74474	down
AT1G75180	similar_to_unknown_protein_[Arabidopsis_thaliana]_(TAIR:AT1G19400.1);_similar_to_unknown_protein_[Arabidopsis_thaliana]_(TAIR:AT1G19400.2);_similar_to_unnamed_protein_product_[Vitis_vinifera]_(GB:CAO47631.1);_contains_domain_PTHR10996:SF1_(PTHR10996:SF1);_contains_domain_PTHR10996_(PTHR10996)	2.74057	down
AT2G17690	F-box_family_protein	2.72424	down
AT1G12070	Rho_GDP-dissociation_inhibitor_family_protein	2.72374	down
AT2G15890	MEE14_(maternal_effect_embryo_arrest_14)	2.71819	down
AT3G24300	AMT1;3/ATAMT1;3_(AMMONIUM_TRANSPORTER_1;3);_ammonium_transmembrane_transporter	2.70223	down
AT3G60590	similar_to_unknown_protein_[Arabidopsis_thaliana]_(TAIR:AT1G48460.1);_similar_to_unknown_[Populus_trichocarpa_x_Populus_deltoides]_(GB:ABK96523.1)	2.69987	down
AT3G47160	protein_binding_/_zinc_ion_binding	2.6896	down
AT1G08165	unknown_protein	2.68452	down
AT4G34881	unknown_protein	2.68281	down
AT3G52070	similar_to_unnamed_protein_product_[Vitis_vinifera]_(GB:CAO40812.1)	2.68218	down
AT1G74055	unknown_protein	2.67915	down
AT1G72600	hydroxyproline-rich_glycoprotein_family_protein	2.67877	down
AT3G50780	protein_binding	2.67431	down
AT2G40230	transferase_family_protein	2.6685	down
AT2G26070	RTE1_(REVERSION-TO-ETHYLENE_SENSITIVITY1)	2.66722	down
AT4G27950	CRF4_(CYTOKININ_RESPONSE_FACTOR_4);_DNA_binding_/_transcription_factor	2.66324	down
AT2G23755	similar_to_unnamed_protein_product_[Vitis_vinifera]_(GB:CAO22925.1)	2.64332	down
AT1G01240	similar_to_unknown_protein_[Arabidopsis_thaliana]_(TAIR:AT2G46550.1);_similar_to_unnamed_protein_product_[Vitis_vinifera]_(GB:CAO48635.1)	2.64043	down
AT2G47200	unknown_protein	2.62997	down
AT5G47640	CCAAT-box_binding_transcription_factor_subunit_B_(NF-YB)_(HAP3_)_(AHAP3)_family_(Hap3b)	2.62849	down
AT2G38530	LTP2_(LIPID_TRANSFER_PROTEIN_2);_lipid_binding	2.62698	down
AT3G43440	JAZ11/TIFY3A_(JASMONATE-ZIM-DOMAIN_PROTEIN_11)	2.62172	down
AT5G61660	glycine-rich_protein	2.62165	down
AT2G19350	similar_to_unknown_protein_[Arabidopsis_thaliana]_(TAIR:AT4G29850.1);_similar_to_hypothetical_protein_[Vitis_vinifera]_(GB:CAN75495.1);_contains_InterPro_domain_Protein_of_unknown_function_DUF872,_eukaryotic_(InterPro:IPR008590)	2.6184	down
AT5G52020	AP2_domain-containing_protein	2.61519	down
AT4G01026	similar_to_unknown_protein_[Arabidopsis_thaliana]_(TAIR:AT1G01360.1);_similar_to_hypothetical_protein_[Arabidopsis_suecica]_(GB:BAF63139.1);_contains_domain_SSF55961_(SSF55961)	2.61307	down
AT4G28040	nodulin_MtN21_family_protein	2.61282	down
AT4G15160	protease_inhibitor/seed_storage/lipid_transfer_protein_(LTP)_family_protein	2.60968	down
AT1G46768	RAP2.1_(related_to_AP2_1);_DNA_binding_/_transcription_factor	2.60923	down
AT4G02270	pollen_Ole_e_1_allergen_and_extensin_family_protein	2.60475	down
AT3G54070	ankyrin_repeat_family_protein	2.60109	down
AT2G24040	hydrophobic_protein,_putative_/_low_temperature_and_salt_responsive_protein,_putative	2.59497	down
AT4G04745	similar_to_unknown_protein_[Arabidopsis_thaliana]_(TAIR:AT4G21902.1);_similar_to_hypothetical_protein_[Vitis_vinifera]_(GB:CAN76789.1)	2.59066	down
AT3G27027	similar_to_unknown_protein_[Arabidopsis_thaliana]_(TAIR:AT5G40980.1);_similar_to_unnamed_protein_product_[Vitis_vinifera]_(GB:CAO49032.1)	2.58821	down
AT1G49660	ATCXE5_(ARABIDOPSIS_THALIANA_CARBOXYESTERASE_5);_carboxylesterase	2.5865	down
AT1G19570	DHAR1_(DEHYDROASCORBATE_REDUCTASE);_glutathione_dehydrogenase_(ascorbate)	2.58182	down
AT2G02060	transcription_factor	2.58067	down
AT1G22985	AP2_domain-containing_transcription_factor,_putative	2.56402	down
AT1G10150	ATPP2-A10_(Phloem_protein_2-A10);_carbohydrate_binding	2.56314	down
AT4G35840	zinc_finger_(C3HC4-type_RING_finger)_family_protein	2.56285	down
AT1G80630	leucine-rich_repeat_family_protein	2.56021	down
AT3G48185	unknown_protein	2.55835	down
AT2G35070	similar_to_unknown_protein_[Arabidopsis_thaliana]_(TAIR:AT2G35090.1);_similar_to_hypothetical_protein_[Vitis_vinifera]_(GB:CAN65547.1);_contains_domain_PTHR14360_(PTHR14360)	2.55808	down
AT3G50560	short-chain_dehydrogenase/reductase_(SDR)_family_protein	2.55446	down
AT3G25160	ER_lumen_protein_retaining_receptor_family_protein	2.55287	down
AT2G27490	ATCOAE;_ATP_binding_/_dephospho-CoA_kinase	2.54841	down
AT5G44005	unknown_protein	2.54836	down
AT1G06180	ATMYB13_(myb_domain_protein_13);_DNA_binding_/_transcription_factor	2.54804	down
AT5G25760	PEX4_(PEROXIN4);_ubiquitin-protein_ligase	2.54685	down
AT1G50040	similar_to_unknown_protein_[Arabidopsis_thaliana]_(TAIR:AT3G19680.1);_similar_to_unnamed_protein_product_[Vitis_vinifera]_(GB:CAO61535.1);_contains_InterPro_domain_Protein_of_unknown_function_DUF1005_(InterPro:IPR010410)	2.53943	down
AT1G75760	ER_lumen_protein_retaining_receptor_family_protein	2.5357	down
AT1G52250	dynein_light_chain_type_1_family_protein	2.53152	down
AT2G04240	XERICO;_protein_binding_/_zinc_ion_binding	2.52413	down
AT5G41920	scarecrow_transcription_factor_family_protein	2.52088	down
AT2G41330	glutaredoxin_family_protein	2.52071	down
AT1G71130	AP2_domain-containing_transcription_factor,_putative	2.51758	down
AT3G61900	auxin-responsive_family_protein	2.51337	down
AT2G28370	Identical_to_UPF0497_membrane_protein_At2g28370_[Arabidopsis_Thaliana]_(GB:Q9SKN3);_similar_to_integral_membrane_protein,_putative_[Arabidopsis_thaliana]_(TAIR:AT2G37200.1);_similar_to_unnamed_protein_product_[Vitis_vinifera]_(GB:CAO21850.1);_contains_InterPro_domain_Protein_of_unknown_function_DUF588_(InterPro:IPR006702)	2.50947	down
AT2G18170	ATMPK7_(MAP_KINASE_7);_MAP_kinase/_kinase	2.50662	down
AT1G27670	unknown_protein	2.5028	down
AT3G13175	similar_to_unnamed_protein_product_[Vitis_vinifera]_(GB:CAO45116.1)	2.50108	down
AT3G22415	unknown_protein	2.49893	down
AT5G62100	ATBAG2_(ARABIDOPSIS_THALIANA_BCL-2-ASSOCIATED_ATHANOGENE_2)	2.49638	down
AT5G24570	unknown_protein	2.4936	down
AT1G36980	similar_to_unnamed_protein_product_[Vitis_vinifera]_(GB:CAO61796.1);_contains_InterPro_domain_Protein_of_unknown_function_UPF0220_(InterPro:IPR007919)	2.49207	down
AT1G12450	similar_to_unknown_protein_[Arabidopsis_thaliana]_(TAIR:AT4G22850.1);_similar_to_unnamed_protein_product_[Vitis_vinifera]_(GB:CAO63604.1);_contains_InterPro_domain_SNARE_associated_Golgi_protein_(InterPro:IPR015414)	2.48618	down
AT5G04770	ATCAT6/CAT6_(CATIONIC_AMINO_ACID_TRANSPORTER_6);_amino_acid_transmembrane_transporter/_basic_amino_acid_transmembrane_transporter/_cationic_amino_acid_transmembrane_transporter	2.48332	down
AT1G22065	unknown_protein	2.48285	down
AT3G07310	similar_to_unknown_protein_[Arabidopsis_thaliana]_(TAIR:AT5G48590.1);_similar_to_expressed_protein_[Oryza_sativa_(japonica_cultivar-group)]_(GB:ABA93505.2);_similar_to_expressed_protein_[Oryza_sativa_(japonica_cultivar-group)]_(GB:ABA93506.2);_contains_InterPro_domain_Protein_of_unknown_function_DUF760_(InterPro:IPR008479)	2.48064	down
AT3G60220	ATL4_(Arabidopsis_T?xicos_en_Levadura_4);_protein_binding_/_zinc_ion_binding	2.47889	down
AT1G12440	zinc_finger_(AN1-like)_family_protein	2.47828	down
AT3G54363	unknown_protein	2.47797	down
AT1G71970	similar_to_unknown_protein_[Arabidopsis_thaliana]_(TAIR:AT1G22680.1);_similar_to_unknown_[Populus_trichocarpa]_(GB:ABK94498.1)	2.47615	down
AT1G44970	peroxidase,_putative	2.47553	down
AT1G57790	F-box_family_protein	2.47294	down
AT3G52500	aspartyl_protease_family_protein	2.471	down
AT1G22640	MYB3_(myb_domain_protein_3);_DNA_binding_/_transcription_factor	2.46512	down
AT3G22104	phototropic-responsive_NPH3_protein-related	2.46334	down
AT3G54290	similar_to_hypothetical_protein_[Vitis_vinifera]_(GB:CAN65843.1);_contains_InterPro_domain_Hemerythrin/HHE_cation-binding_motif_(InterPro:IPR012312)	2.4558	down
AT5G15160	bHLH_family_protein	2.45431	down
AT1G55010	PDF1.5_(plant_defensin_1.5)	2.45044	down
AT5G37670	15.7_kDa_class_I-related_small_heat_shock_protein-like_(HSP15.7-CI)	2.44705	down
AT2G27430	binding	2.44605	down
AT1G55152	unknown_protein	2.4282	down
AT1G47655	Dof-type_zinc_finger_domain-containing_protein	2.42312	down
AT4G36900	RAP2.10_(related_to_AP2_10);_DNA_binding_/_transcription_factor	2.41653	down
AT4G08930	ATAPRL6_(APR-LIKE_6)	2.41169	down
AT4G19170	NCED4_(NINE-CIS-EPOXYCAROTENOID_DIOXYGENASE_4)	2.40913	down
AT5G51670	similar_to_unknown_protein_[Arabidopsis_thaliana]_(TAIR:AT3G23160.1);_similar_to_unnamed_protein_product_[Vitis_vinifera]_(GB:CAO49748.1);_contains_InterPro_domain_Protein_of_unknown_function_DUF668_(InterPro:IPR007700)	2.40543	down
AT5G51790	basix_helix-loop-helix_(bHLH)_family_protein	2.40209	down
AT3G21330	basic_helix-loop-helix_(bHLH)_family_protein	2.39489	down
AT3G44560	oxidoreductase,_acting_on_the_CH-CH_group_of_donors	2.39338	down
AT5G55900	sucrase-related	2.38879	down
AT5G03310	auxin-responsive_family_protein	2.37998	down
AT4G32990	transducin_family_protein_/_WD-40_repeat_family_protein	2.37952	down
AT3G25670	leucine-rich_repeat_family_protein	2.3789	down
AT3G10190	calmodulin,_putative	2.36912	down
AT3G18030	ATHAL3A_(Arabidopsis_thaliana_Hal3-like_protein_A)	2.36614	down
AT1G72510	similar_to_unknown_protein_[Arabidopsis_thaliana]_(TAIR:AT2G09970.1);_similar_to_hypothetical_protein_[Vitis_vinifera]_(GB:CAN73516.1);_contains_InterPro_domain_Protein_of_unknown_function_DUF1677,_plant_(InterPro:IPR012876)	2.3599	down
AT1G14400	UBC1_(UBIQUITIN_CARRIER_PROTEIN_1);_ubiquitin-protein_ligase	2.35735	down
AT3G44120	F-box_family_protein	2.35608	down
AT1G16510	auxin-responsive_family_protein	2.35571	down
AT3G20820	leucine-rich_repeat_family_protein	2.34903	down
AT1G23060	similar_to_unknown_protein_[Arabidopsis_thaliana]_(TAIR:AT1G70950.1);_similar_to_unnamed_protein_product_[Vitis_vinifera]_(GB:CAO42267.1)	2.34878	down
AT1G49320	BURP_domain-containing_protein	2.34371	down
AT5G15820	zinc_finger_(C3HC4-type_RING_finger)_family_protein	2.34345	down
AT2G01760	ARR14_(ARABIDOPSIS_RESPONSE_REGULATOR_14);_transcription_factor/_two-component_response_regulator	2.34106	down
AT5G48180	kelch_repeat-containing_protein	2.33487	down
AT3G47295	unknown_protein	2.33486	down
AT3G05890	RCI2B_(RARE-COLD-INDUCIBLE_2B)	2.3327	down
AT5G14000	ANAC084_(Arabidopsis_NAC_domain_containing_protein_84);_transcription_factor	2.32734	down
AT4G15550	IAGLU_(INDOLE-3-ACETATE_BETA-D-GLUCOSYLTRANSFERASE);_UDP-glycosyltransferase/_transferase,_transferring_glycosyl_groups	2.31972	down
AT5G60970	TCP5_(TEOSINTE_BRANCHED1,_CYCLOIDEA_AND_PCF_TRANSCRIPTION_FACTOR_5);_transcription_factor	2.31615	down
AT1G78480	prenyltransferase/squalene_oxidase_repeat-containing_protein	2.31184	down
AT4G21110	G10_family_protein	2.30859	down
AT2G40530	unknown_protein	2.30852	down
AT1G32190	similar_to_unknown_protein_[Arabidopsis_thaliana]_(TAIR:AT2G24320.1);_similar_to_unnamed_protein_product_[Vitis_vinifera]_(GB:CAO63335.1);_contains_InterPro_domain_Alpha/beta_hydrolase_fold-1_(InterPro:IPR000073)	2.30795	down
AT1G12990	glycosyl_transferase_family_17_protein	2.30448	down
AT3G13520	AGP12_(ARABINOGALACTAN_PROTEIN_12)	2.29979	down
AT5G50720	ATHVA22E_(Arabidopsis_thaliana_HVA22_homologue_E)	2.29839	down
AT5G15190	unknown_protein	2.2904	down
AT5G26740	similar_to_unknown_protein_[Arabidopsis_thaliana]_(TAIR:AT3G05940.1);_similar_to_unknown_[Populus_trichocarpa]_(GB:ABK95399.1);_contains_InterPro_domain_Protein_of_unknown_function_DUF300_(InterPro:IPR005178)	2.28489	down
AT4G38060	similar_to_unknown_protein_[Arabidopsis_thaliana]_(TAIR:AT5G65480.1);_similar_to_unnamed_protein_product_[Vitis_vinifera]_(GB:CAO43566.1)	2.28322	down
AT5G54240	similar_to_unknown_protein_[Arabidopsis_thaliana]_(TAIR:AT4G27350.1);_similar_to_unnamed_protein_product_[Vitis_vinifera]_(GB:CAO39196.1);_contains_InterPro_domain_Protein_of_unknown_function_DUF1223_(InterPro:IPR010634)	2.27586	down
AT1G55675	unknown_protein	2.27581	down
AT1G18835	MIF3_(MINI_ZINC_FINGER)	2.2755	down
AT1G49130	zinc_finger_(B-box_type)_family_protein	2.27125	down
AT2G37950	zinc_finger_(C3HC4-type_RING_finger)_family_protein	2.26785	down
AT1G62510	protease_inhibitor/seed_storage/lipid_transfer_protein_(LTP)_family_protein	2.25992	down
AT5G17460	similar_to_unknown_[Populus_trichocarpa]_(GB:ABK93757.1)	2.25771	down
AT1G76090	SMT3_(S-adenosyl-methionine-sterol-C-methyltransferase_3);_S-adenosylmethionine-dependent_methyltransferase	2.25686	down
AT2G03550	hydrolase	2.25685	down
AT3G20300	extracellular_ligand-gated_ion_channel	2.25155	down
AT1G44414	similar_to_unnamed_protein_product_[Vitis_vinifera]_(GB:CAO61874.1)	2.24945	down
AT3G45590	ATSEN1_(SPLICING_ENDONUCLEASE_1);_tRNA-intron_endonuclease	2.24625	down
AT4G29905	similar_to_unknown_protein_[Arabidopsis_thaliana]_(TAIR:AT5G57123.1);_similar_to_hypothetical_protein_MtrDRAFT_AC148819g4v2_[Medicago_truncatula]_(GB:ABD28467.1);_contains_domain_Glucocorticoid_receptor-like_(DNA-binding_domain)_(SSF57716)	2.24505	down
AT5G67190	AP2_domain-containing_transcription_factor,_putative	2.24442	down
AT5G28650	WRKY74_(WRKY_DNA-binding_protein_74);_transcription_factor	2.24398	down
AT2G38820	similar_to_unknown_protein_[Arabidopsis_thaliana]_(TAIR:AT3G22970.1);_similar_to_unnamed_protein_product_[Vitis_vinifera]_(GB:CAO22614.1);_contains_InterPro_domain_Protein_of_unknown_function_DUF506,_plant_(InterPro:IPR006502)	2.24317	down
AT1G78270	ATUGT85A4_(UDP-GLUCOSYL_TRANSFERASE_85A4);_UDP-glycosyltransferase/_glucuronosyltransferase/_transferase,_transferring_hexosyl_groups	2.24236	down
AT3G53420	PIP2A_(PLASMA_MEMBRANE_INTRINSIC_PROTEIN_2A);_water_channel	2.24065	down
AT3G02700	NC_domain-containing_protein	2.23334	down
AT2G27385	similar_to_unknown_protein_[Arabidopsis_thaliana]_(TAIR:AT5G22430.1);_similar_to_hypothetical_protein_[Vitis_vinifera]_(GB:CAN68427.1)	2.2315	down
AT4G23410	TET5_(TETRASPANIN5)	2.23084	down
AT5G04790	unknown_protein	2.22805	down
AT4G03960	tyrosine_specific_protein_phosphatase_family_protein	2.22283	down
AT3G61350	SKIP4_(SKP1_INTERACTING_PARTNER_4)	2.22238	down
AT4G05460	F-box_family_protein_(FBL20)	2.21714	down
AT4G22750	zinc_finger_(DHHC_type)_family_protein	2.21627	down
AT1G21770	similar_to_unknown_protein_[Arabidopsis_thaliana]_(TAIR:AT1G77540.1);_similar_to_unnamed_protein_product_[Vitis_vinifera]_(GB:CAO61877.1);_contains_InterPro_domain_Acyl-CoA_N-acyltransferase_(InterPro:IPR016181)	2.21588	down
AT3G55890	yippee_family_protein	2.21434	down
AT3G29330	similar_to_hypothetical_protein_[Vitis_vinifera]_(GB:CAN68959.1);_similar_to_unnamed_protein_product_[Vitis_vinifera]_(GB:CAO15056.1)	2.21093	down
AT4G14270	Protein_containing_PAM2_motif_which_mediates_interaction_with_the_PABC_domain_of_polyadenyl_binding_proteins.	2.20984	down
AT2G40300	ATFER4_(FERRITIN_4);_ferric_iron_binding	2.20851	down
AT1G05560	UGT1_(UDP-glucosyl_transferase_75B1);_UDP-glycosyltransferase/_transferase,_transferring_glycosyl_groups	2.20547	down
AT5G05965	unknown_protein	2.20519	down
AT1G19400	similar_to_unknown_protein_[Arabidopsis_thaliana]_(TAIR:AT1G75180.3);_similar_to_unknown_protein_[Arabidopsis_thaliana]_(TAIR:AT1G75180.1);_similar_to_unnamed_protein_product_[Vitis_vinifera]_(GB:CAO47631.1);_contains_domain_PTHR10996:SF1_(PTHR10996:SF1);_contains_domain_PTHR10996_(PTHR10996)	2.1986	down
AT3G58000	VQ_motif-containing_protein	2.19653	down
AT4G30670	contains_domain_PROKAR_LIPOPROTEIN_(PS51257)	2.19643	down
AT1G36060	AP2_domain-containing_transcription_factor,_putative	2.19595	down
AT3G06780	glycine-rich_protein	2.19595	down
AT3G01516	similar_to_unknown_protein_[Arabidopsis_thaliana]_(TAIR:AT5G14690.1);_similar_to_unnamed_protein_product_[Vitis_vinifera]_(GB:CAO14758.1)	2.19497	down
AT1G61065	similar_to_unknown_protein_[Arabidopsis_thaliana]_(TAIR:AT4G27435.1);_similar_to_unknown_[Populus_trichocarpa]_(GB:ABK92609.1);_contains_InterPro_domain_Protein_of_unknown_function_DUF1218_(InterPro:IPR009606)	2.18602	down
AT1G78040	pollen_Ole_e_1_allergen_and_extensin_family_protein	2.18146	down
AT4G10130	DNAJ_heat_shock_N-terminal_domain-containing_protein	2.17853	down
AT5G21940	similar_to_unknown_protein_[Arabidopsis_thaliana]_(TAIR:AT3G43850.1);_similar_to_unknown_[Populus_trichocarpa]_(GB:ABK93792.1)	2.17351	down
AT1G67600	similar_to_catalytic_[Arabidopsis_thaliana]_(TAIR:AT1G24350.1);_similar_to_unknown_[Picea_sitchensis]_(GB:ABK26930.1);_contains_InterPro_domain_Acid_phosphatase/vanadium-dependent_haloperoxidase_related_(InterPro:IPR003832)	2.17236	down
AT5G13180	ANAC083_(Arabidopsis_NAC_domain_containing_protein_83);_transcription_factor	2.17212	down
AT2G46970	PIL1_(PHYTOCHROME_INTERACTING_FACTOR_3-LIKE_1);_transcription_factor	2.16539	down
AT3G24110	calcium-binding_EF_hand_family_protein	2.16293	down
AT3G05120	ATGID1A/GID1A_(GA_INSENSITIVE_DWARF1A);_hydrolase	2.1629	down
AT1G62040	ATG8C_(AUTOPHAGY_8C);_microtubule_binding	2.1617	down
AT3G07550	F-box_family_protein_(FBL12)	2.16055	down
AT1G30750	similar_to_Hypothetical_protein_CBG24759_[Caenorhabditis_briggsae]_(GB:CAE56916.1);_contains_InterPro_domain_Protein_of_unknown_function_DUF1720_(InterPro:IPR013182)	2.15683	down
AT4G21320	HSA32_(HEAT-STRESS-ASSOCIATED_32);_catalytic	2.15466	down
AT5G51910	TCP_family_transcription_factor,_putative	2.15336	down
AT3G12090	TET6_(TETRASPANIN6)	2.14643	down
AT3G04070	ANAC047_(Arabidopsis_NAC_domain_containing_protein_47);_transcription_factor	2.14383	down
AT4G07408	unknown_protein	2.14024	down
AT4G22290	ubiquitin_thiolesterase	2.13912	down
AT2G27370	integral_membrane_family_protein	2.13871	down
AT2G18260	SYP112_(syntaxin_112);_SNAP_receptor	2.13745	down
AT1G07985	Expressed_protein	2.13739	down
AT3G44310	ATNIT1/NIT1/NITI_(NITRILASE_1);_nitrilase	2.13668	down
AT1G74010	strictosidine_synthase_family_protein	2.13275	down
AT3G05880	RCI2A_(RARE-COLD-INDUCIBLE_2A)	2.1326	down
AT4G17800	DNA-binding_protein-related	2.13161	down
AT1G68800	BRC2/TCP12_(BRANCHED2);_transcription_factor	2.13125	down
AT1G77000	ATSKP2;2/SKP2B_(ARABIDOPSIS_HOMOLOG_OF_HOMOLOG_OF_HUMAN_SKP2_2);_ubiquitin-protein_ligase	2.12832	down
AT4G13540	similar_to_unknown_protein_[Arabidopsis_thaliana]_(TAIR:AT3G23930.1);_similar_to_unnamed_protein_product_[Vitis_vinifera]_(GB:CAO71518.1)	2.12572	down
AT2G05910	similar_to_unknown_protein_[Arabidopsis_thaliana]_(TAIR:AT5G20640.1);_similar_to_hypothetical_protein_[Vitis_vinifera]_(GB:CAN71378.1);_contains_InterPro_domain_Protein_of_unknown_function_DUF567_(InterPro:IPR007612)	2.1243	down
AT5G67480	BT4_(BTB_AND_TAZ_DOMAIN_PROTEIN_4);_protein_binding	2.12235	down
AT2G35470	similar_to_unknown_[Populus_trichocarpa]_(GB:ABK94143.1)	2.12079	down
AT5G24890	similar_to_unknown_protein_[Arabidopsis_thaliana]_(TAIR:AT2G24550.1);_similar_to_putative_KID-containing_protein_[Brassica_napus]_(GB:AAO53442.1)	2.11958	down
AT2G13960	myb_family_transcription_factor	2.11679	down
AT4G14430	enoyl-CoA_hydratase/isomerase_family_protein	2.11455	down
AT4G18700	CIPK12_(SNF1-RELATED_PROTEIN_KINASE_3.9);_kinase	2.11153	down
AT2G43760	molybdopterin_biosynthesis_MoaE_family_protein	2.11019	down
AT3G61430	PIP1A_(PLASMA_MEMBRANE_INTRINSIC_PROTEIN_1A);_water_channel	2.10734	down
AT3G22620	protease_inhibitor/seed_storage/lipid_transfer_protein_(LTP)_family_protein	2.10337	down
AT2G42810	PAPP5/PP5_(PROTEIN_PHOSPHATASE_5);_phosphoprotein_phosphatase/_protein_binding	2.10296	down
AT1G01620	PIP1C_(PLASMA_MEMBRANE_INTRINSIC_PROTEIN_1;3);_water_channel	2.10049	down
AT1G70360	F-box_protein-related	2.09898	down
AT5G56520	similar_to_unknown_protein_[Arabidopsis_thaliana]_(TAIR:AT1G55365.1)	2.09322	down
AT2G37030	auxin-responsive_family_protein	2.08367	down
AT5G05890	UDP-glucoronosyl/UDP-glucosyl_transferase_family_protein	2.0815	down
AT1G23050	hydroxyproline-rich_glycoprotein_family_protein	2.07823	down
AT3G20395	protein_binding_/_zinc_ion_binding	2.07674	down
AT3G07500	far-red_impaired_responsive_family_protein_/_FAR1_family_protein	2.07651	down
AT5G42825	contains_domain_Kazal-type_serine_protease_inhibitors_(SSF100895)	2.07452	down
AT1G44760	universal_stress_protein_(USP)_family_protein	2.07373	down
AT2G02710	PAC_motif-containing_protein	2.07297	down
AT5G01600	ATFER1_(FERRETIN_1);_ferric_iron_binding	2.07278	down
AT5G58660	oxidoreductase,_2OG-Fe(II)_oxygenase_family_protein	2.07047	down
AT2G42190	similar_to_unknown_protein_[Arabidopsis_thaliana]_(TAIR:AT3G57930.1);_similar_to_unknown_protein_[Arabidopsis_thaliana]_(TAIR:AT3G57930.2);_similar_to_hypothetical_protein_[Vitis_vinifera]_(GB:CAN83221.1);_similar_to_hypothetical_protein_[Vitis_vinifera]_(GB:CAN73155.1);_contains_InterPro_domain_HMG-I_and_HMG-Y,_DNA-binding_(InterPro:IPR000637)	2.06945	down
AT3G11410	AHG3/ATPP2CA_(ARABIDOPSIS_THALIANA_PROTEIN_PHOSPHATASE_2CA);_protein_binding_/_protein_serine/threonine_phosphatase	2.05249	down
AT4G13160	similar_to_unknown_protein_[Arabidopsis_thaliana]_(TAIR:AT4G13630.1);_similar_to_unnamed_protein_product_[Vitis_vinifera]_(GB:CAO43544.1);_contains_InterPro_domain_Protein_of_unknown_function_DUF593_(InterPro:IPR007656)	2.04908	down
AT5G58650	PSY1_(PLANT_PEPTIDE_CONTAINING_SULFATED_TYROSINE_1)	2.04904	down
AT3G26640	transducin_family_protein_/_WD-40_repeat_family_protein	2.04761	down
AT3G03180	Got1-like_family_protein	2.04697	down
AT2G46690	auxin-responsive_family_protein	2.04342	down
AT5G38930	germin-like_protein,_putative	2.04302	down
AT5G15230	GASA4_(GAST1_PROTEIN_HOMOLOG_4)	2.04101	down
AT4G29190	zinc_finger_(CCCH-type)_family_protein	2.03829	down
AT1G22490	basic_helix-loop-helix_(bHLH)_family_protein	2.03228	down
AT3G16120	dynein_light_chain,_putative	2.02428	down
AT5G66170	similar_to_unknown_protein_[Arabidopsis_thaliana]_(TAIR:AT2G17850.1);_similar_to_unnamed_protein_product_[Vitis_vinifera]_(GB:CAO48196.1);_contains_InterPro_domain_Rhodanese-like_(InterPro:IPR001763)	2.02283	down
AT5G38700	similar_to_unknown_protein_[Arabidopsis_thaliana]_(TAIR:AT4G02170.1);_similar_to_unnamed_protein_product_[Vitis_vinifera]_(GB:CAO40081.1)	2.01934	down
AT2G22850	ATBZIP6_(ARABIDOPSIS_THALIANA_BASIC_LEUCINE-ZIPPER_6);_DNA_binding_/_transcription_factor	2.01666	down
AT5G08150	unknown_protein	2.01096	down
AT1G18280	protease_inhibitor/seed_storage/lipid_transfer_protein_(LTP)_family_protein	2.00967	down
AT3G50740	UGT72E1_(UDP-glucosyl_transferase_72E1);_UDP-glycosyltransferase/_coniferyl-alcohol_glucosyltransferase/_transferase,_transferring_glycosyl_groups	2.00721	down
AT3G06435	Expressed_protein	2.00264	down
